# Supplementary material for: Single berry reconstitution prior to RNA-sequencing reveals novel insights into transcriptomic remodeling by leafroll virus infections in grapevines
Source: Sci Rep. 2020 Jul 31;10:12905. doi: 10.1038/s41598-020-69779-1 (PMC7395792; doi:10.1038/s41598-020-69779-1)
Supplement: Supplementary file 4 — Supplementary Table S1. [file 41598_2020_69779_MOESM4_ESM.xlsx]

## Sheet: Supp._Table S1
lfc: log2 fold change; padj: adjusted p-value
Unique_ID	Cost_v3_ID	S1_C_T1_lfc	padj_S1_C_T1_lfc	S1_C_T2_lfc	padj_S1_C_T2_lfc	S2_C_T1_lfc	padj_S2_C_T1_lfc	S2_C_T2_lfc	padj_S2_C_T2_lfc	S1_T1_vs_T2_lfcT2up	padj_S1_T1_vs_T2_lfc	S2_T1_vs_T2_lfcT2up	padj_S2_T1_vs_T2_lfc	Functional.annotation	briefname.EC.or.Kegg.ID	Network	Functionnal.category	Functionnal.category.1	Functionnal.category.2	Functionnal.category.3	Functionnal.category.4	Functionnal.category.5	Functionnal.category.6	Functionnal.category.7	Best.Arabidopsis.match	Gene.Ontology
VIT_00s0125g00020	Vitvi10g01965	-1.29256	0.000690506	X	X	X	X	X	X	1.62685	0.00825009	X	X	Reverse transcriptase			Transposable elements viral and plasmid proteins.Protein from transposable element									0
VIT_00s0125g00280	Vitvi10g01236	X	X	1.11146	0.00417245	X	X	X	X	1.76483	1.06e-08	X	X	Photosystem I reaction center subunit III (PSAF)	K02694	vv10195Photosynthesis vv50105Transport_electron_carriers	Metabolism.Primary metabolism.Generation of metabolite precursors and energy.Photosynthesis.Photosystem I	Transport overview.Transmembrane Electron Carriers.Transmembrane 1-electron transfer carriers.Plant Photosystem I Supercomplex							AT1G31330	GO:0015979
VIT_00s0131g00010	Vitvi13g01533	X	X	X	X	X	X	-2.32815	0.00915836	X	X	X	X	Annexin ANN3	ANN3	vv50101Channels_and_pores	Transport overview.Channels and pores.a-Type channels.Annexin	Response to stimulus.Stress response.Abiotic stress response	Signaling.Signaling pathway.Calcium sensors and Signaling						AT2G38760	GO:0005773
VIT_00s0131g00130	Vitvi13g02402	X	X	2.99902	0.0061403	X	X	X	X	X	X	X	X	Annexin ANN3	ANN3	vv50101Channels_and_pores	Transport overview.Channels and pores.a-Type channels.Annexin	Response to stimulus.Stress response.Abiotic stress response	Signaling.Signaling pathway.Calcium sensors and Signaling						AT2G38760	GO:0005773
VIT_00s0144g00040	Vitvi16g00623	-1.51685	0.00999844	X	X	X	X	X	X	X	X	X	X	R protein MLA10	K13475	vv34627R_proteins_from_Plant-pathogen_interaction	Response to stimulus.Stress response.Biotic stress response.Plant-pathogen interaction.R proteins from Plant-pathogen interaction								AT3G14470	0
VIT_00s0144g00220	Vitvi16g01752	-1.01476	0.0098042	X	X	X	X	X	X	X	X	X	X	R protein disease resistance protein	RPROT	vv34627R_proteins_from_Plant-pathogen_interaction	Response to stimulus.Stress response.Biotic stress response.Plant-pathogen interaction.R proteins from Plant-pathogen interaction								AT3G14470	GO:0005515
VIT_00s0179g00150	Vitvi07g00078	5.19543	1.69e-40	2.10947	0.00206924	-2.0217	1.36e-14	-2.13548	1.9e-16	-3.08356	2.44e-21	X	X	Heat shock transcription factor A6B	HSFA6B_4	vv60037HSF	Metabolism.Primary metabolism.Protein metabolism and modification.Protein folding.Chaperone-mediated protein folding.HSP-mediated protein folding	Regulation overview.Regulation of gene expression.Regulation of transcription.Transcription factor.HSF family transcription factor	Response to stimulus.Stress response.Abiotic stress response.Temperature stress response						AT3G22830	GO:0003677
VIT_00s0179g00170	Vitvi07g00077	3.32867	7.1e-07	X	X	X	X	X	X	-5.28462	2.72e-06	X	X	Indeterminate(ID)-domain 12	IDD12	vv60017C2H2	Regulation overview.Regulation of gene expression.Regulation of transcription.Transcription factor.C2H2 family transcription factor								AT4G02670	GO:0045449
VIT_00s0179g00320	Vitvi07g00064	X	X	1.04222	5.53e-06	X	X	X	X	1.28918	7.87e-05	X	X	Unknown protein			Unknown								AT3G63430	GO:0015986
VIT_00s0181g00010	Vitvi10g00358	-1.15154	0.000146948	X	X	X	X	X	X	X	X	X	X	Sugar transporter 1	STP1	vv50121Porters_cat_1_to_6	Transport overview.Electrochemical Potential-driven Transporters.Porters.Major Facilitator Superfamily.Sugar Porter	Transport overview.Macromolecule transport.Carbohydrate transport.Sugar transport							AT1G11260	GO:0016021
VIT_00s0181g00080	Vitvi10g01743	X	X	X	X	X	X	X	X	-1.33846	1.75e-07	X	X	F-box domain containing protein			Metabolism.Primary metabolism.Protein metabolism and modification.Proteolysis.cytoplasmic and nuclear protein degradation.Ubiquitin-mediated proteolysis								AT1G01020	0
VIT_00s0181g00090	Vitvi10g01745	X	X	X	X	X	X	X	X	-1.63566	1.48e-06	X	X	WD-repeat protein			Unknown									0
VIT_00s0181g00120	Vitvi10g00365	X	X	X	X	X	X	X	X	-1.25999	2.91e-06	X	X	WD-repeat protein			Unknown								AT4G21520	0
VIT_00s0186g00020	Vitvi07g02776	X	X	-1.15043	0.00204397	X	X	X	X	X	X	X	X	SUM2 (small ubiquitin-like modifier 2)	K12160	vv23013RNA_transport	Metabolism.Primary metabolism.Protein metabolism and modification.Proteolysis.cytoplasmic and nuclear protein degradation.Ubiquitin-mediated proteolysis	Transport overview.Macromolecule transport.RNA transport							AT4G26840	GO:0006796
VIT_00s0187g00130	Vitvi10g00204	1.15724	2.49e-05	X	X	X	X	X	X	X	X	X	X	Tonoplast dicarboxylate transporter	SDAT	vv50124Porters_cat_30_to_64	Transport overview.Electrochemical Potential-driven Transporters.Porters.Divalent Anion:Na+ Symporter	Transport overview.Macromolecule transport.Organic ion transport.Organic anion transport.Malate transport.Vacuolar malate transport							AT5G47560	GO:0016021
VIT_00s0187g00160	Vitvi10g01672	X	X	X	X	X	X	-2.46461	0.00877364	X	X	X	X	Ripening-related protein			Unknown									GO:0042309
VIT_00s0194g00030	Vitvi10g00217	1.65563	1.57e-14	X	X	X	X	X	X	X	X	X	X	Heat shock protein 81-2 (HSP81-2)	K04079	vv24141Protein_processing_in_endoplasmic_reticulum vv34626Plant-pathogen_interaction	Metabolism.Primary metabolism.Protein metabolism and modification.Protein folding.Chaperone-mediated protein folding.HSP-mediated protein folding	Response to stimulus.Stress response.Biotic stress response.Plant-pathogen interaction	Metabolism.Primary metabolism.Protein metabolism and modification.Protein processing in endoplasmic reticulum						AT5G56030	GO:0006950
VIT_00s0194g00080	Vitvi10g00220	-1.43578	0.00054052	X	X	X	X	X	X	1.79539	2.25e-06	X	X	Phototropic-responsive NPH3			Signaling.Signaling pathway.Light Signaling								AT5G47800	GO:0005515
VIT_00s0194g00260	Vitvi10g00231	-2.669	2.28e-28	-2.12075	1.84e-16	X	X	X	X	X	X	X	X	Microtubule associated protein (MAP70-5)	MAP705	vv44810Regulation_of_actin_cytoskeleton	Cellular process.Cellular component organization and biogenesis.Cytoskeleton organization and biogenesis.Microtubule organization and biogenesis.Microtubule-driven movement								AT4G17220	GO:0007010
VIT_00s0194g00330	Vitvi10g01700	X	X	X	X	X	X	X	X	3.12818	0.00573594	X	X	Proline-rich family protein			Unknown								AT4G16380	GO:0030001
VIT_00s0203g00020	Vitvi10g01737	1.63425	5.03e-06	-1.96535	0.0035153	X	X	-2.08843	2.76e-34	-3.60458	7.28e-18	-1.81392	4.13e-23	No hit			No hit									0
VIT_00s0203g00050	Vitvi10g00327	2.76711	3.44e-27	X	X	X	X	-1.7989	4.5e-75	-2.29727	1.84e-19	-1.17924	3.72e-26	Receptor-interacting protein			Signaling.Signaling pathway.Protein kinase								AT4G21445	GO:0016491
VIT_00s0207g00010	Vitvi07g01255	-1.00277	0.00254153	1.08287	7.72e-06	X	X	X	X	2.11435	9.02e-15	X	X	Anthranilate N-benzoyltransferase protein 1	E2_3_1_144	vv10400Phenylalanine_tyrosine_and_tryptophan_biosynthesis	Metabolism.Primary metabolism.Amino acid metabolism.Aromatic amino acid metabolism.Aromatic amino acid biosynthesis	Metabolism.Cellular metabolism.Phytoalexin metabolism.Phytoalexin biosynthesis	Metabolism.Secondary metabolism.Aromatic compound metabolism.Aromatic compound biosynthesis							GO:0008415
VIT_00s0207g00210	Vitvi07g01275	X	X	X	X	X	X	X	X	1.36814	6.43e-08	X	X	Photosystem II PsbO protein	K02716	vv10195Photosynthesis vv50113Thylakoid_targeting_pathway vv50135Primary_active_transporter_cat_D3_to_E2	Metabolism.Primary metabolism.Generation of metabolite precursors and energy.Photosynthesis.Photosystem II	Transport overview.Macromolecule transport.Protein transport.Thylakoid targeting pathway	Transport overview.Primary Active Transporters.Light absorption-driven transporters.Photosynthetic Reaction Center						AT3G50820	GO:0015979
VIT_00s0211g00120	Vitvi07g02608	X	X	1.0958	1.24e-07	X	X	X	X	1.16942	0.000335974	X	X	Glycine hydroxymethyltransferase	E2_1_2_1	vv10260Glycine_serine_and_threonine_metabolism vv10460Cyanoamino_acid_metabolism vv10670One_carbon_pool_by_folate vv10680Methane_metabolism	Metabolism.Primary metabolism.Amino acid metabolism.Glycine, serine, and threonine metabolism	Metabolism.Cellular metabolism.Amino acid derivative metabolism.Cyanoamino acid metabolism	Metabolism.Cellular metabolism.One-carbon metabolism	Metabolism.Cellular metabolism.Methane metabolism	Metabolism.Primary metabolism.Coenzyme and prosthetic group metabolism.Folate metabolism				AT4G37930	GO:0003824
VIT_00s0214g00040	Vitvi04g01095	X	X	1.36994	0.000225539	X	X	2.29382	0.000144931	1.38416	0.000517387	X	X	Lectin phloem protein 2-like B1 PP2-B1			Unknown								AT2G02230	0
VIT_00s0214g00130	Vitvi04g01103	X	X	1.56781	5.29e-10	X	X	X	X	X	X	X	X	F-box family protein			Metabolism.Primary metabolism.Protein metabolism and modification.Proteolysis.cytoplasmic and nuclear protein degradation.Ubiquitin-mediated proteolysis								AT2G02240	GO:0009793
VIT_00s0214g00150	Vitvi04g01104	X	X	1.27308	1.93e-06	X	X	X	X	X	X	X	X	F-box protein PP2-B1 (Protein phloem protein 2-like B1)			Metabolism.Primary metabolism.Protein metabolism and modification.Proteolysis.cytoplasmic and nuclear protein degradation.Ubiquitin-mediated proteolysis								AT2G02230	0
VIT_00s0218g00220	Vitvi07g01415	X	X	1.90978	0.000426241	X	X	X	X	2.0306	0.000414442	X	X	UDP-glucoronosyl/UDP-glucosyl transferase			Metabolism.Secondary metabolism.Phenylpropanoid metabolism.Flavonoid metabolism.Flavonoid biosynthesis.Anthocyanin biosynthesis.Anthocyanin-glycoside biosynthesis									GO:0016758
VIT_00s0225g00050	Vitvi01g00653	1.6269	0.00645684	X	X	-1.32332	0.00514158	1.00049	0.000638809	-2.2032	0.00321965	2.32801	1.07e-12	MATE efflux family protein	MATE	vv50125Porters_cat_66_to_94	Transport overview.Electrochemical Potential-driven Transporters.Porters.Multidrug/Oligosaccharidyl-lipid/Polysaccharide Flippase.Multi Antimicrobial Extrusion	Transport overview.Macromolecule transport.Multidrug transport							AT3G26590	GO:0015297
VIT_00s0225g00060	Vitvi01g00655	X	X	1.02145	0.000659114	X	X	X	X	X	X	X	X	MATE efflux family protein	MATE	vv50125Porters_cat_66_to_94	Transport overview.Electrochemical Potential-driven Transporters.Porters.Multidrug/Oligosaccharidyl-lipid/Polysaccharide Flippase.Multi Antimicrobial Extrusion	Transport overview.Macromolecule transport.Multidrug transport							AT1G12950	GO:0015297
VIT_00s0225g00230	Vitvi01g00672	X	X	X	X	X	X	X	X	1.05857	3.05e-06	X	X	Alliin lyase precursor	E4_4_1_4	vv10272Cysteine_metabolism	Metabolism.Primary metabolism.Amino acid metabolism.Cysteine metabolism	Metabolism.Cellular metabolism.Nitrogen and sulfur metabolism.Sulfur metabolism.Sulfur compound metabolism	Response to stimulus.Stress response.Biotic stress response						AT1G70560	GO:0009641
VIT_00s0226g00100	Vitvi05g01556	X	X	X	X	X	X	X	X	1.40706	0.000805434	1.2513	5.67e-05	Regulator of chromosome condensation (RCC1)	RCC1	vv50112Nuclear_pore_complex	Transport overview.Nucleocytoplasmic transport.Nuclear pore complex	Signaling.Signaling pathway.G-protein signaling pathway.RCC1 superfamily protein							AT5G12350	0
VIT_00s0233g00030	Vitvi02g01701	1.16421	0.000669373	X	X	X	X	X	X	-1.81275	1.16e-07	X	X	Trehalose-6-phosphate phosphatase	E3_1_3_12	vv10500Starch_and_sucrose_metabolism	Metabolism.Primary metabolism.Carbohydrate metabolism.Polysaccharide metabolism.Starch and sucrose metabolism	Metabolism.Primary metabolism.Carbohydrate metabolism.Oligosaccharide metabolism.Trehalose metabolism							AT4G12430	GO:0003824
VIT_00s0238g00020	Vitvi18g03385	-2.0267	1.77e-05	X	X	X	X	X	X	X	X	X	X	Unknown protein			Unknown								AT1G33800	0
VIT_00s0253g00030	Vitvi07g01309	9.52649	9.6e-13	X	X	X	X	X	X	-9.2611	5.54e-12	X	X	BTI2 (VIRB2- interacting protein 2)			Unknown								AT2G23640	GO:0005886
VIT_00s0253g00080	Vitvi07g02517	X	X	-3.60695	2.57e-111	-2.02593	5.2e-35	1.17026	3.06e-26	-3.72262	6.07e-46	3.20432	6.61e-121	Methyl jasmonate esterase	MEJAE	vv10592alpha-Linolenic_acid_metabolism	Metabolism.Primary metabolism.Lipid metabolism.Fatty acid metabolism.Alpha-linolenic acid metabolism	Signaling.Hormone Signaling.Jasmonate salicylate signaling.Jasmonate Signaling.Jasmonate metabolism							AT3G50440	GO:0050529
VIT_00s0253g00100	Vitvi07g02515	X	X	-5.52233	1.03e-09	X	X	X	X	-6.29724	1.29e-12	6.60022	8.85e-06	Methyl jasmonate esterase	MEJAE	vv10592alpha-Linolenic_acid_metabolism	Metabolism.Primary metabolism.Lipid metabolism.Fatty acid metabolism.Alpha-linolenic acid metabolism	Signaling.Hormone Signaling.Jasmonate salicylate signaling.Jasmonate Signaling.Jasmonate metabolism							AT3G50440	0
VIT_00s0258g00040	Vitvi16g02142	X	X	X	X	X	X	X	X	1.3466	0.00156877	X	X	Ser/Thr receptor-like kinase1			Signaling.Signaling pathway.Protein kinase								AT5G38280	GO:0004672
VIT_00s0259g00120	Vitvi10g00247	X	X	X	X	X	X	X	X	1.87262	4.22e-11	X	X	Oligopeptide transporter OPT3	OPT3	vv50125Porters_cat_66_to_94	Transport overview.Electrochemical Potential-driven Transporters.Porters.Oligopeptide Transporter	Transport overview.Macromolecule transport.Oligopeptide transport							AT4G16370	GO:0016021
VIT_00s0260g00070	Vitvi07g02869	1.55837	5.21e-08	X	X	X	X	X	X	-1.5609	0.000259915	X	X	Peptidyl-prolyl cis-trans isomerase, FKBP-type	K01802		Metabolism.Primary metabolism.Protein metabolism and modification.Protein folding.Peptidyl prolyl isomerase-mediated protein folding									GO:0006457
VIT_00s0265g00090	Vitvi10g00459	X	X	X	X	X	X	X	X	-1.62827	1.26e-06	X	X	Unknown protein			Unknown								AT4G32480	0
VIT_00s0267g00030	Vitvi07g02904	X	X	2.08014	2.55e-05	X	X	X	X	2.57821	1.33e-08	X	X	Unknown			Unknown									0
VIT_00s0270g00120	Vitvi04g00798	X	X	-2.46926	2.59e-05	-2.09882	2.75e-118	X	X	-1.93816	0.00286466	1.1785	2.55e-46	Alpha-amylase/subtilisin inhibitor	E3_2_1_1	vv10500Starch_and_sucrose_metabolism	Metabolism.Primary metabolism.Carbohydrate metabolism.Polysaccharide metabolism.Starch and sucrose metabolism.Starch biosynthesis catabolism.Starch catabolism inhibitor	Metabolism.Primary metabolism.Protein metabolism and modification.Proteolysis.Protease inhibition							AT1G17860	GO:0004866
VIT_00s0270g00130	Vitvi04g00800	X	X	X	X	X	X	X	X	1.05974	0.000323982	X	X	RKF2 (receptor-like serine/threonine kinase 2)			Signaling.Signaling pathway.Protein kinase								AT1G70520	GO:0004672
VIT_00s0274g00080	Vitvi10g01734	X	X	-1.24316	0.00962468	X	X	X	X	X	X	X	X	Benzoquinone reductase	E1_6_5_6	vv10740Riboflavin_metabolism	Metabolism.Primary metabolism.Coenzyme and prosthetic group metabolism.Riboflavin metabolism								AT4G27270	GO:0016491
VIT_00s0286g00130	Vitvi10g02151	X	X	X	X	X	X	X	X	1.5392	2.36e-07	X	X	S-locus lectin protein kinase			Signaling.Signaling pathway.Protein kinase								AT1G11410	GO:0004672
VIT_00s0286g00140	Vitvi10g02152	X	X	1.6177	3.02e-05	X	X	X	X	2.03887	9.65e-06	X	X	Serine/threonine-protein kinase receptor ARK3			Signaling.Signaling pathway.Protein kinase								AT4G21380	GO:0004674
VIT_00s0291g00060	Vitvi01g00647	-1.06713	0.00175288	X	X	X	X	X	X	1.39514	5.38e-06	X	X	Inorganic phosphate transporter 2-1, chloroplast precursor	PHT2_1	vv50121Porters_cat_1_to_6	Transport overview.Electrochemical Potential-driven Transporters.Porters.Major Facilitator Superfamily.Phosphate: H+ Symporter	Transport overview.Ion transport.Anion transport.Phosphate transport							AT3G26570	GO:0005315
VIT_00s0294g00040	Vitvi16g02119	X	X	1.91615	5.8e-06	X	X	X	X	X	X	X	X	Receptor serine/threonine kinase			Signaling.Signaling pathway.Protein kinase									GO:0004672
VIT_00s0301g00040	Vitvi10g01753	-1.38179	3.3e-06	-1.3318	0.000292254	X	X	X	X	X	X	X	X	Glycine-rich protein			Unknown									0
VIT_00s0301g00090	Vitvi10g00399	X	X	-1.0449	5.39e-05	X	X	1.14674	4.37e-11	X	X	X	X	NDA2 (alternative NAD(P)H dehydrogenase 2)	K03885	vv10190Oxidative_phosphorylation vv50134Primary_active_transporter_cat_D1	Metabolism.Primary metabolism.Generation of metabolite precursors and energy.Electron transport.Respiratory-chain phosphorylation	Transport overview.Primary Active Transporters.Oxidoreduction-driven transporters.Proton-translocating NADH Dehydrogenase							AT1G07180	GO:0016491
VIT_00s0301g00100	Vitvi10g00400	X	X	-1.30728	1.2e-07	X	X	X	X	X	X	X	X	BFN1 (bifunctional nuclease I)			Metabolism.Primary metabolism.Nucleobase, nucleoside, nucleotide, nucleic acid metabolism.Nucleic acid metabolism.DNA metabolism.DNA catabolism								AT1G11190	GO:0003676
VIT_00s0304g00040	Vitvi07g01360	9.41457	6.44e-13	X	X	X	X	X	X	-10.1093	7.71e-15	X	X	Succinate dehydrogenase iron-sulfur protein, Mitochondrial	E1_3_5_1	vv10020Citrate_cycle	Metabolism.Primary metabolism.Generation of metabolite precursors and energy.Citric acid cycle	Metabolism.Primary metabolism.Generation of metabolite precursors and energy.Electron transport.Respiratory-chain phosphorylation	Metabolism.Primary metabolism.Generation of metabolite precursors and energy.Glyoxylate and dicarboxylate metabolism						AT5G65165	GO:0006810
VIT_00s0304g00080	Vitvi07g01365	X	X	X	X	X	X	X	X	X	X	-1.07356	0.00151175	Trehalose-6-phosphate phosphatase	E3_1_3_12	vv10500Starch_and_sucrose_metabolism	Metabolism.Primary metabolism.Carbohydrate metabolism.Polysaccharide metabolism.Starch and sucrose metabolism	Metabolism.Primary metabolism.Carbohydrate metabolism.Oligosaccharide metabolism.Trehalose metabolism							AT5G65140	0
VIT_00s0323g00070	Vitvi02g00501	X	X	X	X	X	X	X	X	X	X	1.22052	4.71e-35	Pectin methylesterase inhibitor	PMEI	vv40006Cell_wall	Cellular process.Cellular component organization and biogenesis.Cell wall organization and biogenesis	Metabolism.Primary metabolism.Carbohydrate metabolism.Carbohydrate metabolism enzyme inhibitor.Invertase/pectin methylesterase inhibitor family								GO:0004857
VIT_00s0323g00100	Vitvi02g00505	7.33004	1.73e-32	X	X	-2.3791	0.00405473	-2.418	0.00189289	-6.7649	3.3e-33	X	X	Vacuolar processing enzyme beta			Metabolism.Primary metabolism.Protein metabolism and modification.Proteolysis.Peptidase-mediated proteolysis.Vacuolar proteolysis								AT1G62710	GO:0004197
VIT_00s0324g00050	Vitvi07g01394	X	X	-1.00242	7.07e-05	X	X	X	X	X	X	X	X	UDP-glucose glucosyltransferase	E2_4_1_35	vv10500Starch_and_sucrose_metabolism	Metabolism.Primary metabolism.Carbohydrate metabolism.Polysaccharide metabolism.Starch and sucrose metabolism	Metabolism.Secondary metabolism.Aromatic compound metabolism.Aromatic compound glysosylation							AT1G22340	GO:0016758
VIT_00s0333g00040	Vitvi07g01139	-1.25624	0.000334493	X	X	-1.01257	2.13e-05	X	X	1.28443	4.08e-05	1.94449	1.63e-31	Early tobacco anther 1, putative			Unknown									0
VIT_00s0335g00080	Vitvi07g02730	-1.05897	0.00643478	X	X	X	X	X	X	X	X	X	X	R protein MLA10	K13475	vv34627R_proteins_from_Plant-pathogen_interaction	Response to stimulus.Stress response.Biotic stress response.Plant-pathogen interaction.R proteins from Plant-pathogen interaction								AT3G14470	GO:0006915
VIT_00s0347g00080	Vitvi10g02321	X	X	X	X	X	X	-1.40305	0.00171889	X	X	X	X	Curculin (mannose-binding) lectin			Unknown								AT1G11330	GO:0048544
VIT_00s0357g00130	Vitvi07g01354	X	X	-1.63374	0.00438299	X	X	X	X	X	X	-1.65618	0.00393038	Annexin ANN6	ANN6	vv50101Channels_and_pores	Transport overview.Channels and pores.a-Type channels.Annexin	Response to stimulus.Stress response.Abiotic stress response	Signaling.Signaling pathway.Calcium sensors and Signaling							GO:0005509
VIT_00s0361g00040	Vitvi10g02185	-1.7625	1.19e-09	-1.65932	2.75e-05	X	X	X	X	X	X	1.26366	1.4e-05	Anthocyanidin reductase	E1_3_1_77	vv10941Flavonoid_biosynthesis	Metabolism.Secondary metabolism.Phenylpropanoid metabolism.Flavonoid metabolism.Flavonoid biosynthesis.Anthocyanin biosynthesis								AT1G61720	GO:0044237
VIT_00s0366g00020	Vitvi00g01805	-1.01016	0.00149335	X	X	X	X	X	X	1.05917	0.000361072	X	X	CRK10 (cysteine-rich RLK10)			Signaling.Signaling pathway.Protein kinase								AT4G23180	GO:0006468
VIT_00s0370g00070	Vitvi10g02347	X	X	X	X	X	X	X	X	1.05022	0.00258447	X	X	Epoxide hydrolase	E3_3_2_10		Metabolism.Cellular metabolism.Epoxide hydrolase family	Response to stimulus.Stress response.Biotic stress response							AT4G02340	GO:0003824
VIT_00s0374g00050	Vitvi10g00313	1.26985	9.1e-05	X	X	X	X	X	X	X	X	X	X	U-box domain containing protein			Unknown								AT4G21350	GO:0004842
VIT_00s0375g00010	Vitvi10g00433	X	X	X	X	X	X	-1.30626	0.000375639	X	X	-1.5521	4.97e-06	COP1-interacting protein 7	CIP7	vv24120Ubiquitin_mediated_proteolysis	Metabolism.Primary metabolism.Protein metabolism and modification.Proteolysis.cytoplasmic and nuclear protein degradation.Ubiquitin-mediated proteolysis	Regulation overview.Regulation of gene expression.Regulation of transcription.Transcription factor.GATA family transcription factor	Signaling.Signaling pathway.Light Signaling						AT1G61100	0
VIT_00s0375g00040	Vitvi10g00437	-1.24363	0.00010507	X	X	X	X	X	X	X	X	X	X	NAC domain-containing protein 25	NAC025_3	vv60046NAC	Regulation overview.Regulation of gene expression.Regulation of transcription.Transcription factor.NAC family transcription factor								AT1G61110	GO:0003677
VIT_00s0389g00030	Vitvi02g01727	X	X	X	X	X	X	X	X	1.38739	3e-05	X	X	CYP72A54	K13400	vv10902Monoterpenoid_biosynthesis	Metabolism.Secondary metabolism.Terpenoid metabolism.Monoterpenoid metabolism.Monoterpenoid biosynthesis	Metabolism.Cellular metabolism.Oxidation reduction.Cytochrome P450 oxidoreductase							AT3G14620	GO:0016491
VIT_00s0391g00070	Vitvi07g03049	X	X	-1.2529	8.23e-09	X	X	X	X	X	X	X	X	3-deoxy-D-arabino-heptulosonate 7-phosphate synthase	E2_5_1_54	vv10400Phenylalanine_tyrosine_and_tryptophan_biosynthesis	Metabolism.Primary metabolism.Amino acid metabolism.Aromatic amino acid metabolism.Aromatic amino acid biosynthesis	Metabolism.Cellular metabolism.Shikimate metabolism	Metabolism.Primary metabolism.Amino acid metabolism.Amino acid biosynthesis						AT1G22410	GO:0003849
VIT_00s0394g00040	Vitvi01g00673	X	X	1.52282	5.57e-07	X	X	X	X	2.05903	4.39e-12	X	X	Alliinase EGF	E4_4_1_4	vv10272Cysteine_metabolism	Metabolism.Primary metabolism.Amino acid metabolism.Cysteine metabolism	Metabolism.Cellular metabolism.Nitrogen and sulfur metabolism.Sulfur metabolism.Sulfur compound metabolism	Response to stimulus.Stress response.Biotic stress response						AT1G70560	GO:0048467
VIT_00s0396g00010	Vitvi00g00610	X	X	X	X	X	X	-2.05662	0.000277466	X	X	X	X	Photosystem II PsbC	K02705	vv10195Photosynthesis vv50135Primary_active_transporter_cat_D3_to_E2	Metabolism.Primary metabolism.Generation of metabolite precursors and energy.Photosynthesis.Photosystem II	Transport overview.Primary Active Transporters.Light absorption-driven transporters.Photosynthetic Reaction Center							ATCG00280	GO:0016021
VIT_00s0397g00010	Vitvi14g03128	X	X	X	X	X	X	X	X	X	X	1.58832	0.000806289	HcrVf1 protein	K13466	vv34626Plant-pathogen_interaction	Response to stimulus.Stress response.Biotic stress response.Plant-pathogen interaction	Diverse functions.Gene family with diverse functions.NBS-LRR superfamily							AT2G34930	GO:0016491
VIT_00s0398g00020	Vitvi10g02223	X	X	X	X	X	X	X	X	1.3037	0.000207832	X	X	S-receptor kinase KIK1 precursor			Signaling.Signaling pathway.Protein kinase								AT4G23180	GO:0004672
VIT_00s0407g00010	Vitvi07g02579	X	X	X	X	X	X	1.55576	0.00805151	1.39627	0.00493334	X	X	Pleckstriny (PH) domain-containing protein	RHOGAP	vv50109Incompletely_characterized_transport_systems	Transport overview.Incompletely characterized transport systems.Recognized transporters of unknown biochemical mechanism.Non ABC Multidrug Exporter								AT4G24580	0
VIT_00s0409g00070	Vitvi10g01730	X	X	2.01035	0.00793705	X	X	X	X	2.68476	0.00113553	X	X	No hit			No hit									0
VIT_00s0415g00030	Vitvi07g01524	1.2914	3.51e-11	X	X	X	X	X	X	-1.09255	6.31e-07	X	X	Molecular chaperone DnaK	K04043	vv23018RNA_degradation vv50101Channels_and_pores	Metabolism.Primary metabolism.Nucleobase, nucleoside, nucleotide, nucleic acid metabolism.Nucleic acid metabolism.RNA metabolism.RNA catabolism	Transport overview.Channels and pores.a-Type channels.Cation Channel-forming Heat Shock Protein-70	Metabolism.Primary metabolism.Protein metabolism and modification.Protein folding.Chaperone-mediated protein folding.HSP-mediated protein folding	Response to stimulus.Stress response.Abiotic stress response.Temperature stress response					AT5G09590	GO:0006950
VIT_00s0429g00040	Vitvi10g00298	-1.21933	0.00601031	X	X	X	X	X	X	2.12162	1.06e-09	X	X	Aspartic proteinase nepenthesin-1 precursor	E3_4_23_12		Metabolism.Primary metabolism.Protein metabolism and modification.Proteolysis.Peptidase-mediated proteolysis								AT5G10770	GO:0003677
VIT_00s0454g00030	Vitvi10g02298	X	X	X	X	-1.03979	0.00770935	X	X	X	X	1.80844	3.41e-11	Subtilisin protease			Metabolism.Primary metabolism.Protein metabolism and modification.Proteolysis.Peptidase-mediated proteolysis.Subtilase-mediated proteolysis								AT2G04160	GO:0042802
VIT_00s0463g00030	Vitvi10g00274	X	X	3.43351	0.000103718	X	X	X	X	3.39418	0.000385048	X	X	Ca2+-transporting ATPase type 2 isoform 8	K01537	vv34020Calcium_signaling_pathway vv50131Primary_active_transporter_cat_A2_to_A4	Signaling.Signaling pathway.Calcium sensors and Signaling	Transport overview.Primary Active Transporters.P-P-bond hydrolysis-driven transporters.P-type ATPase (P-ATPase).Ca2+-ATPase (efflux)							AT3G22910	GO:0016021
VIT_00s0471g00050	Vitvi07g01555	X	X	X	X	X	X	X	X	-3.70054	0.000975145	X	X	ACT domain repeat 1 (ACR1) uridylyltransferase			Metabolism.Primary metabolism.Nucleobase, nucleoside, nucleotide, nucleic acid metabolism.Nucleic acid metabolism.RNA metabolism.RNA processing								AT5G65890	0
VIT_00s0480g00030	Vitvi10g02335	X	X	X	X	-1.26663	8.13e-24	X	X	X	X	X	X	Polyphenol oxidase	E1_10_3_1	vv10350Tyrosine_metabolism vv50109Incompletely_characterized_transport_systems	Metabolism.Primary metabolism.Amino acid metabolism.Aromatic amino acid metabolism.Tyrosine metabolism.Tyrosine catabolism	Transport overview.Incompletely characterized transport systems.Recognized transporters of unknown biochemical mechanism.Iron/Lead Transporter.Oxidase-dep Fe2+ Transporter	Metabolism.Primary metabolism.Amino acid metabolism.Amino acid catabolism	Metabolism.Secondary metabolism.Aromatic compound metabolism.Rosmarinic acid biosynthesis	Response to stimulus.Stress response.Abiotic stress response.Oxidative stress response					GO:0016491
VIT_00s0480g00060	Vitvi10g02336	X	X	X	X	-1.24322	3.68e-05	X	X	1.38169	0.00905825	1.00894	0.000884845	Polyphenol oxidase [Vitis vinifera]	E1_10_3_1	vv10350Tyrosine_metabolism vv50109Incompletely_characterized_transport_systems	Metabolism.Primary metabolism.Amino acid metabolism.Aromatic amino acid metabolism.Tyrosine metabolism.Tyrosine catabolism	Transport overview.Incompletely characterized transport systems.Recognized transporters of unknown biochemical mechanism.Iron/Lead Transporter.Oxidase-dep Fe2+ Transporter	Metabolism.Primary metabolism.Amino acid metabolism.Amino acid catabolism	Metabolism.Secondary metabolism.Aromatic compound metabolism.Rosmarinic acid biosynthesis	Response to stimulus.Stress response.Abiotic stress response.Oxidative stress response					GO:0005507
VIT_00s0480g00070	Vitvi10g02337	X	X	1.25143	2.82e-05	X	X	X	X	1.92742	1.64e-07	X	X	Polyphenol oxidase II, chloroplast precursor	E1_10_3_1	vv10350Tyrosine_metabolism vv50109Incompletely_characterized_transport_systems	Metabolism.Primary metabolism.Amino acid metabolism.Aromatic amino acid metabolism.Tyrosine metabolism.Tyrosine catabolism	Transport overview.Incompletely characterized transport systems.Recognized transporters of unknown biochemical mechanism.Iron/Lead Transporter.Oxidase-dep Fe2+ Transporter	Metabolism.Primary metabolism.Amino acid metabolism.Amino acid catabolism	Metabolism.Secondary metabolism.Aromatic compound metabolism.Rosmarinic acid biosynthesis	Response to stimulus.Stress response.Abiotic stress response.Oxidative stress response					0
VIT_00s0487g00050	Vitvi00g00711	1.33123	1.46e-06	X	X	X	X	X	X	X	X	X	X	R protein disease resistance protein	RPROT	vv34627R_proteins_from_Plant-pathogen_interaction	Response to stimulus.Stress response.Biotic stress response.Plant-pathogen interaction.R proteins from Plant-pathogen interaction								AT5G66900	GO:0005515
VIT_00s0494g00010	Vitvi07g01551	5.07949	0.00799233	X	X	X	X	X	X	X	X	X	X	Growth-regulating factor 1	GRF1_1	vv60033GRF	Regulation overview.Regulation of gene expression.Regulation of transcription.Transcription factor.GRF family transcription factor								AT2G22840	GO:0045449
VIT_00s0527g00030	Vitvi10g02256	9.80447	1.89e-13	X	X	X	X	X	X	-7.16481	4.56e-13	X	X	Arabinogalactan protein AGP31	AGP31	vv40006Cell_wall	Cellular process.Cellular component organization and biogenesis.Cell wall organization and biogenesis.Cell wall structural protein								AT2G34700	GO:0005199
VIT_00s0531g00060	Vitvi10g02270	6.64002	1.02e-07	X	X	X	X	X	X	-8.23707	3.7e-09	X	X	Cellulose synthase CSLE1	E2_4_1_12_CSLE1	vv40006Cell_wall	Cellular process.Cellular component organization and biogenesis.Cell wall organization and biogenesis.Cell wall metabolism.Cell wall biosynthesis.Cellulose biosynthesis								AT1G55850	GO:0016021
VIT_00s0533g00020	Vitvi02g01811	X	X	X	X	X	X	X	X	1.08671	0.000939299	X	X	Zeaxanthin epoxidase, chloroplast precursor	E1_14_13_90_2	vv10906Carotenoid_biosynthesis vv60028FHA	Metabolism.Secondary metabolism.Terpenoid metabolism.Tetraterpenoid metabolism.Tetraterpenoid biosynthesis.Carotenoid biosynthesis	Regulation overview.Regulation of gene expression.Regulation of transcription.Transcription factor.FHA family transcription factor	Response to stimulus.Stress response.Abiotic stress response.Light stress response	Signaling.Hormone Signaling.ABA Signaling.ABA metabolism.ABA biosynthesis					AT2G35660	GO:0016491
VIT_00s0561g00020	Vitvi00g00794	3.34289	1.95e-10	X	X	X	X	X	X	-5.3227	1.29e-10	2.45901	0.00125797	Stem-specific protein TSJT1			Unknown								AT4G27450	GO:0005886
VIT_00s0586g00030	Vitvi10g00451	3.26122	5.3e-18	X	X	X	X	X	X	-5.87716	5.01e-19	X	X	Stem-specific protein TSJT1			Unknown								AT4G27450	GO:0005886
VIT_00s0615g00010	Vitvi07g03085	-1.24309	0.00895646	X	X	X	X	X	X	X	X	X	X	Cinnamyl alcohol dehydrogenase	E1_1_1_195	vv10940Phenylpropanoid_biosynthesis	Metabolism.Secondary metabolism.Phenylpropanoid metabolism.Phenylpropanoid biosynthesis								AT4G37990	GO:0016491
VIT_00s0616g00010	Vitvi02g01806	3.41139	0.00027602	X	X	X	X	X	X	-5.02135	0.000501136	X	X	Glycerol-3-phosphate permease	G3PP	vv50121Porters_cat_1_to_6	Transport overview.Electrochemical Potential-driven Transporters.Porters.Major Facilitator Superfamily.Organic phosphate:Pi antiporter	Transport overview.Macromolecule transport.Organic ion transport							AT4G17550	GO:0005886
VIT_00s0652g00010	Vitvi10g00444	X	X	1.60046	4.15e-09	X	X	1.19158	4.78e-08	1.62643	5.51e-08	1.11879	4.47e-07	Dof zinc finger protein DOF1.4	DOF1_4_1	vv60015C2C2-DOF	Regulation overview.Regulation of gene expression.Regulation of transcription.Transcription factor.C2C2-DOF family transcription factor								AT1G28310	GO:0003677
VIT_00s0732g00010	Vitvi07g03056	X	X	X	X	X	X	X	X	1.50804	4.71e-06	X	X	Homeobox-leucine zipper protein 22	HAT22_4	vv60034HB	Regulation overview.Regulation of gene expression.Regulation of transcription.Transcription factor.Homeobox domain family transcription factor									GO:0006350
VIT_00s0742g00040	Vitvi07g02549	-1.3617	0.00442006	X	X	X	X	X	X	X	X	X	X	Asparagine synthetase	E6_3_5_4	vv10910Nitrogen_metabolism	Metabolism.Cellular metabolism.Nitrogen and sulfur metabolism.Nitrogen metabolism.Nitrogen assimilation	Metabolism.Primary metabolism.Amino acid metabolism.Asparagine, aspartate metabolism							AT5G65010	0
VIT_00s0768g00040	Vitvi07g02570	1.83455	2.27e-05	X	X	X	X	X	X	X	X	X	X	Receptor protein kinase PERK1			Signaling.Signaling pathway.Protein kinase								AT5G65530	GO:0004672
VIT_00s0769g00010	Vitvi00g00922	1.57177	7.6e-13	X	X	X	X	X	X	-1.5626	1.1e-10	X	X	Peptidyl-prolyl cis-trans isomerase, FKBP-type	K01802		Metabolism.Primary metabolism.Protein metabolism and modification.Protein folding.Peptidyl prolyl isomerase-mediated protein folding									GO:0016853
VIT_00s0772g00010	Vitvi07g01423	-1.38172	0.000463478	X	X	X	X	X	X	X	X	X	X	Protein kinase			Signaling.Signaling pathway.Protein kinase								AT5G65500	GO:0004672
VIT_00s0780g00040	Vitvi10g00214	X	X	2.21679	4.2e-12	X	X	2.12989	2.91e-11	2.71006	8.67e-13	2.47417	1.63e-13	RGLG2 (ring Domain LIGASE2)	RGLG2	vv50004Auxin_transport	Signaling.Hormone Signaling.Auxin Signaling.Auxin transport								AT5G14420	0
VIT_00s0804g00020	Vitvi00g00936	1.04392	0.00061933	X	X	X	X	X	X	X	X	X	X	Unknown protein			Unknown								AT4G37080	0
VIT_00s0838g00010	Vitvi10g01766	3.03475	5.13e-08	X	X	X	X	X	X	-3.7406	5.21e-08	X	X	Transcriptional corepressor LEUNIG	LEUNIG_1	vv30009Flower_development vv60041LUG	Development.Reproductive development.Flower development	Regulation overview.Regulation of gene expression.Regulation of transcription.Transcription factor.LUG family transcription factor							AT4G32551	0
VIT_00s0904g00010	Vitvi10g02212	X	X	1.3599	0.000565472	X	X	X	X	1.04855	0.00252749	1.15718	4.97e-07	Photosystem II oxygen-evolving enhancer protein PSBQ	K08901	vv10195Photosynthesis vv50113Thylakoid_targeting_pathway vv50135Primary_active_transporter_cat_D3_to_E2	Metabolism.Primary metabolism.Generation of metabolite precursors and energy.Photosynthesis.Photosystem II	Transport overview.Macromolecule transport.Protein transport.Thylakoid targeting pathway	Transport overview.Primary Active Transporters.Light absorption-driven transporters.Photosynthetic Reaction Center							GO:0015979
VIT_00s0908g00010	Vitvi00g00989	6.64178	7.07e-06	X	X	X	X	X	X	-7.33483	4.88e-07	X	X	Unknown			Unknown									0
VIT_00s0929g00020	Vitvi07g03110	1.40972	4.81e-07	X	X	X	X	X	X	-1.12392	7.28e-05	X	X	Receptor protein kinase PERK1			Signaling.Signaling pathway.Protein kinase								AT5G65530	0
VIT_00s0958g00020	Vitvi00g01011	1.44722	6.17e-08	X	X	X	X	X	X	-1.60708	2.6e-06	X	X	FK506-binding protein 4/5 ROF1 (rotamase FKBP 1)	K09571	vv50108Accessory_factors_involved_in_transport	Transport overview.Accessory factors involved in transport.Auxiliary transport proteins.Immunophilin-like Prolyl:peptidyl Isomerase Regulator	Metabolism.Primary metabolism.Protein metabolism and modification.Protein folding.Peptidyl prolyl isomerase-mediated protein folding	Response to stimulus.Stress response.Abiotic stress response.Temperature stress response						AT3G25230	0
VIT_00s0978g00020	Vitvi10g00410	1.3001	0.00167317	X	X	X	X	X	X	X	X	X	X	Unknown protein			Unknown								AT4G21720	0
VIT_00s1241g00010	Vitvi02g01823	-1.90128	0.00556687	-1.77617	0.000941676	X	X	X	X	X	X	X	X	Myb domain protein 85	MYB85_3	vv60044MYB	Regulation overview.Regulation of gene expression.Regulation of transcription.Transcription factor.MYB family transcription factor									GO:0006350
VIT_00s1286g00010	Vitvi02g01681	1.1603	0.000273953	X	X	X	X	X	X	X	X	X	X	Stress-induced-phosphoprotein 1	K09553		Metabolism.Primary metabolism.Protein metabolism and modification.Protein folding.Chaperone-mediated protein folding.HSP-mediated protein folding								AT1G62740	GO:0006950
VIT_00s1286g00020	Vitvi02g01680	X	X	X	X	X	X	X	X	1.00048	0.00392767	X	X	Elongation factor EF-G	K02355		Metabolism.Primary metabolism.Protein metabolism and modification.Protein synthesis.Translation.Translational elongation									0
VIT_00s1290g00010	Vitvi04g02300	10.3108	8.55e-141	X	X	X	X	X	X	-14.4567	6.16e-31	-2.02575	3.74e-05	Chitinase Class I	E3_2_1_14	vv10530Aminosugars_metabolism	Metabolism.Primary metabolism.Carbohydrate metabolism.Monosaccharide metabolism.Amino sugar metabolism	Response to stimulus.Stress response								GO:0006032
VIT_00s1291g00030	Vitvi07g02571	1.74122	5.4e-08	X	X	X	X	X	X	-1.17281	6.35e-05	X	X	Receptor protein kinase PERK1			Signaling.Signaling pathway.Protein kinase								AT5G65530	GO:0004672
VIT_00s1353g00010	Vitvi00g01098	X	X	X	X	X	X	X	X	1.34249	8.23e-05	X	X	BAM1 (big apical meristem 1)	BAM1	vv30009Flower_development	Development.Reproductive development.Flower development	Signaling.Signaling pathway.Protein kinase							AT5G65700	GO:0004674
VIT_00s1389g00010	Vitvi07g03130	X	X	-1.3713	1.76e-05	X	X	X	X	X	X	X	X	Cinnamyl alcohol dehydrogenase	E1_1_1_195	vv10940Phenylpropanoid_biosynthesis	Metabolism.Secondary metabolism.Phenylpropanoid metabolism.Phenylpropanoid biosynthesis									GO:0016491
VIT_00s1455g00010	Vitvi00g02173	X	X	X	X	X	X	-1.66065	0.000221189	X	X	X	X	Expansin beta 1 precursor	EXPB1	vv30003Auxin_signaling	Signaling.Hormone Signaling.Auxin Signaling.Auxin-mediated Signaling pathway	Cellular process.Cellular component organization and biogenesis.Cell wall organization and biogenesis.Cell wall metabolism.Cell wall modification							AT4G17030	GO:0019953
VIT_00s1764g00020	Vitvi02g01830	X	X	1.06408	0.00474049	X	X	X	X	X	X	X	X	Leucine-rich repeat transmembrane protein kinase			Signaling.Signaling pathway.Protein kinase								AT1G12460	0
VIT_00s1927g00020	Vitvi00g02237	X	X	X	X	X	X	X	X	X	X	1.42218	0.00329004	Ubiquitin-conjugating enzyme E2 O	K10581	vv24120Ubiquitin_mediated_proteolysis	Metabolism.Primary metabolism.Protein metabolism and modification.Proteolysis.cytoplasmic and nuclear protein degradation.Ubiquitin-mediated proteolysis								AT2G33770	GO:0016021
VIT_00s2015g00020	Vitvi18g03398	X	X	X	X	X	X	X	X	1.05431	0.000260188	X	X	F-box family protein			Metabolism.Primary metabolism.Protein metabolism and modification.Proteolysis.cytoplasmic and nuclear protein degradation.Ubiquitin-mediated proteolysis									0
VIT_00s2086g00010	Vitvi10g02409	X	X	-1.38125	0.00378426	X	X	X	X	-1.15076	0.00184525	X	X	1-aminocyclopropane-1-carboxylate oxidase 1	E1_14_17_4	vv10640Propanoate_metabolism vv30008Ethylene_signaling	Metabolism.Primary metabolism.Organic acid metabolism.Propanoate metabolism	Signaling.Hormone Signaling.Ethylene Signaling.Ethylene-mediated Signaling pathway	Signaling.Hormone Signaling.Ethylene Signaling.Ethylene metabolism.Ethylene biosynthesis						AT1G05010	0
VIT_00s2188g00010	Vitvi10g00114	1.17228	8.14e-07	X	X	X	X	X	X	X	X	1.0724	3.24e-16	Tonoplast dicarboxylate transporter	SDAT	vv50124Porters_cat_30_to_64	Transport overview.Electrochemical Potential-driven Transporters.Porters.Divalent Anion:Na+ Symporter	Transport overview.Macromolecule transport.Organic ion transport.Organic anion transport.Malate transport.Vacuolar malate transport								GO:0016021
VIT_00s2526g00010	Vitvi08g02465	X	X	X	X	X	X	-1.10263	0.000794575	X	X	X	X	Endo-1,4-beta-glucanase korrigan (KOR)	E3_2_1_4	vv40006Cell_wall	Cellular process.Cellular component organization and biogenesis.Cell wall organization and biogenesis.Cell wall metabolism.Cell wall catabolism.Cellulose catabolism								AT1G65610	GO:0003824
VIT_00s2679g00010	Vitvi00g02333	X	X	X	X	X	X	X	X	-5.2466	0.00211467	X	X	No hit			No hit									0
VIT_00s2710g00010	Vitvi06g01988	X	X	X	X	X	X	1.24869	0.000332759	X	X	X	X	No hit			No hit									0
VIT_01s0010g00020	Vitvi01g01169	-1.21951	2.39e-05	X	X	X	X	X	X	1.44279	8.97e-08	X	X	DNA-3-methyladenine glycosidase I	K01246	vv23410Base_excision_repair	Metabolism.Primary metabolism.Nucleobase, nucleoside, nucleotide, nucleic acid metabolism.Nucleic acid metabolism.DNA metabolism.DNA recombination and repair.repair.Base excision repair								AT5G44680	GO:0016798
VIT_01s0010g00600	Vitvi01g01299	1.58021	3.62e-16	X	X	X	X	X	X	X	X	X	X	Phosphatidylinositol 4-kinase type-II	K13711	vv10562Inositol_phosphate_metabolism vv34070Phosphatidylinositol_signaling_system	Metabolism.Primary metabolism.Carbohydrate metabolism.Monosaccharide metabolism.Inositol phosphate metabolism	Signaling.Signaling pathway.Phosphatidylinositol Signaling	Signaling.Signaling pathway.Protein kinase						AT2G03890	GO:0016301
VIT_01s0010g00710	Vitvi01g01313	X	X	1.09434	0.00238079	X	X	X	X	X	X	X	X	Armadillo/beta-catenin repeat protein / U-box domain-containing protein,			Unknown								AT1G68940	GO:0004842
VIT_01s0010g00790	Vitvi01g01328	X	X	1.41132	0.00482734	X	X	2.42094	9.03e-05	1.78688	0.00242941	3.0878	1.15e-05	No hit			No hit									0
VIT_01s0010g00800	Vitvi01g02178	X	X	X	X	X	X	X	X	2.9016	0.00133693	X	X	Unknown			Unknown									0
VIT_01s0010g01010	Vitvi01g01352	1.03211	0.000185976	X	X	X	X	X	X	X	X	X	X	F-box domain containing protein			Metabolism.Primary metabolism.Protein metabolism and modification.Proteolysis.cytoplasmic and nuclear protein degradation.Ubiquitin-mediated proteolysis								AT1G13570	GO:0016874
VIT_01s0010g01240	Vitvi01g02188	X	X	1.14414	0.00237185	X	X	X	X	X	X	X	X	Argonaute (AGO1)			Regulation overview.Regulation of gene expression.Gene silencing.Posttranscriptional gene silencing by RNA.mRNA cleavage involved in gene silencing by miRNA									0
VIT_01s0010g01390	Vitvi01g01404	X	X	X	X	X	X	-2.21832	5.73e-28	X	X	-1.43659	2.31e-09	Phototropic-responsive NPH3			Signaling.Signaling pathway.Light Signaling								AT3G19850	GO:0005515
VIT_01s0010g01830	Vitvi01g01458	X	X	1.51071	9.49e-06	X	X	X	X	1.71218	1.57e-10	X	X	Regulator of nonsense transcripts 1	K14326	vv23013RNA_transport vv23015mRNA_surveillance_pathway	Metabolism.Primary metabolism.Nucleobase, nucleoside, nucleotide, nucleic acid metabolism.Nucleic acid metabolism.RNA metabolism.tRNA metabolism.tRNA processing	Metabolism.Primary metabolism.Nucleobase, nucleoside, nucleotide, nucleic acid metabolism.Nucleic acid metabolism.RNA metabolism.RNA catabolism.RNA surveillance	Transport overview.Macromolecule transport.RNA transport						AT1G65780	GO:0005524
VIT_01s0010g01840	Vitvi01g01459	1.51537	3.9e-11	X	X	X	X	X	X	-1.17354	5.26e-07	X	X	GEM-like protein 5			Cellular process.Cell growth and death									0
VIT_01s0010g01850	Vitvi01g02201	X	X	1.20882	0.000587256	X	X	X	X	X	X	X	X	Regulator of nonsense transcripts 1	K14326	vv23013RNA_transport vv23015mRNA_surveillance_pathway	Metabolism.Primary metabolism.Nucleobase, nucleoside, nucleotide, nucleic acid metabolism.Nucleic acid metabolism.RNA metabolism.tRNA metabolism.tRNA processing	Metabolism.Primary metabolism.Nucleobase, nucleoside, nucleotide, nucleic acid metabolism.Nucleic acid metabolism.RNA metabolism.RNA catabolism.RNA surveillance	Transport overview.Macromolecule transport.RNA transport						AT1G65810	GO:0016787
VIT_01s0010g01870	Vitvi01g01460	-1.52095	0.000169045	X	X	X	X	X	X	1.74977	2.37e-06	X	X	Salicylic acid-induced fragment 1 protein			Unknown								AT1G17200	GO:0016021
VIT_01s0010g02000	Vitvi01g01472	X	X	X	X	-2.9401	0.00103102	-5.83943	8.39e-05	X	X	X	X	Peroxidase	E1_11_1_7	vv10360Phenylalanine_metabolism vv10680Methane_metabolism	Metabolism.Primary metabolism.Amino acid metabolism.Aromatic amino acid metabolism.Phenylalanine metabolism.Phenylalanine biosynthesis	Metabolism.Cellular metabolism.Methane metabolism	Response to stimulus.Stress response.Abiotic stress response.Oxidative stress response						AT1G14550	GO:0005509
VIT_01s0010g02260	Vitvi01g01508	1.32251	8.29e-06	X	X	X	X	X	X	X	X	X	X	Esterase			Unclear								AT3G27320	GO:0004091
VIT_01s0010g02290	Vitvi01g01512	4.32671	1e-59	X	X	-1.46007	6e-17	X	X	-3.13206	1.67e-05	X	X	Heat shock protein 26a, chloroplast			Metabolism.Primary metabolism.Protein metabolism and modification.Protein folding.Chaperone-mediated protein folding.HSP-mediated protein folding	Response to stimulus.Stress response.Abiotic stress response.Temperature stress response							AT4G27670	GO:0006950
VIT_01s0010g02450	Vitvi01g01537	X	X	X	X	-1.94433	0.000560527	X	X	X	X	X	X	B12D			Unclear								AT3G48140	0
VIT_01s0010g02460	Vitvi01g01538	X	X	-1.40205	1.59e-06	X	X	X	X	-1.22818	3.75e-06	X	X	Glyceraldehyde-3-phosphate dehydrogenase, cytosolic 3	E1_2_1_12	vv10010Glycolysis	Metabolism.Primary metabolism.Carbohydrate metabolism.Glycolysis Gluconeogenesis								AT3G04120	GO:0008943
VIT_01s0010g02870	Vitvi01g02227	X	X	X	X	X	X	X	X	X	X	1.62232	0.00909025	AAA-type ATPase			Diverse functions.Gene family with diverse functions.AAA-type ATPase domain family								AT2G18193	GO:0000166
VIT_01s0010g02910	Vitvi01g01578	X	X	1.46544	0.000323637	X	X	X	X	X	X	X	X	ATP binding protein			Unknown								AT1G67510	GO:0004672
VIT_01s0010g03170	Vitvi01g02248	2.02249	0.00696243	X	X	X	X	X	X	X	X	X	X	No hit			No hit									0
VIT_01s0010g03540	Vitvi01g01641	X	X	X	X	X	X	4.23639	0.00595951	X	X	3.59503	0.00900107	Microtubule associated protein (MAP65-6)	MAP656	vv44810Regulation_of_actin_cytoskeleton	Cellular process.Cellular component organization and biogenesis.Cytoskeleton organization and biogenesis.Microtubule organization and biogenesis.Microtubule-driven movement								AT1G27920	GO:0005819
VIT_01s0010g03620	Vitvi01g01648	X	X	1.51759	6.79e-08	X	X	X	X	1.64599	3.16e-11	X	X	LHCA2 (Photosystem I light harvesting complex gene 2)	K08908	vv10196Photosynthesis_antenna_proteins vv50105Transport_electron_carriers	Metabolism.Primary metabolism.Generation of metabolite precursors and energy.Photosynthesis.Antenna proteins	Transport overview.Transmembrane Electron Carriers.Transmembrane 1-electron transfer carriers.Plant Photosystem I Supercomplex							AT3G61470	GO:0016021
VIT_01s0010g03630	Vitvi01g01650	X	X	X	X	X	X	X	X	1.12464	0.00150802	X	X	Zinc finger (MYND type)	ZFMYND_3	vv60067Zf-MYND	Regulation overview.Regulation of gene expression.Regulation of transcription.Transcription factor.zf-MYND family transcription factor								AT1G67340	GO:0019941
VIT_01s0010g03710	Vitvi01g01660	-1.00701	0.00203405	X	X	X	X	1.15064	0.00165586	1.75008	1.04e-09	X	X	Squamosa promoter-binding protein 2 (SPL2)	SPL2_1	vv60055SBP	Regulation overview.Regulation of gene expression.Regulation of transcription.Transcription factor.SBP family transcription factor								AT5G43270	GO:0006350
VIT_01s0010g03990	Vitvi01g01687	5.02658	0.00638886	X	X	X	X	X	X	-5.72564	0.00155727	X	X	Unknown protein			Unknown								AT1G27990	0
VIT_01s0011g00120	Vitvi01g00012	X	X	X	X	X	X	1.20184	0.00295789	X	X	X	X	Unknown protein			Unknown								AT1G69160	GO:0006796
VIT_01s0011g00590	Vitvi01g00052	X	X	1.64202	1.56e-07	X	X	X	X	X	X	X	X	Acclimation of photosynthesis to environment	APE2	vv50122Porters_cat_7_to_17	Transport overview.Electrochemical Potential-driven Transporters.Porters.Drug/Metabolite Transporter.Triose-phosphate Transporter	Cellular process.Cellular component organization and biogenesis.Organelle organization and biogenesis.Plastid organization and biogenesis							AT5G46110	GO:0009536
VIT_01s0011g00600	Vitvi01g00053	X	X	1.28141	1.93e-10	X	X	X	X	X	X	X	X	Acclimation of photosynthesis to environment	APE2	vv50122Porters_cat_7_to_17	Transport overview.Electrochemical Potential-driven Transporters.Porters.Drug/Metabolite Transporter.Triose-phosphate Transporter	Transport overview.Ion transport.Anion transport.Phosphate transport	Transport overview.Macromolecule transport.Carbohydrate transport.Sugar transport.Triose-phosphate transport						AT5G46110	GO:0016021
VIT_01s0011g00750	Vitvi01g00066	X	X	X	X	X	X	X	X	3.695	0.00494566	X	X	Glycosyl hydrolase family 1			Metabolism.Primary metabolism.Carbohydrate metabolism.Carbohydrate catabolism								AT1G26560	GO:0005975
VIT_01s0011g00760	Vitvi01g00067	X	X	X	X	X	X	1.56423	2.22e-39	X	X	1.3245	5.73e-31	Beta-glucosidase	E3_2_1_21	vv10460Cyanoamino_acid_metabolism vv10500Starch_and_sucrose_metabolism vv10902Monoterpenoid_biosynthesis vv40006Cell_wall	Metabolism.Cellular metabolism.Amino acid derivative metabolism.Cyanoamino acid metabolism	Metabolism.Primary metabolism.Carbohydrate metabolism.Polysaccharide metabolism.Starch and sucrose metabolism	Metabolism.Secondary metabolism.Terpenoid metabolism.Monoterpenoid metabolism.Monoterpenoid biosynthesis	Cellular process.Cellular component organization and biogenesis.Cell wall organization and biogenesis.Cell wall metabolism.Cell wall modification.Beta-glucoside modification					AT1G26560	GO:0005975
VIT_01s0011g00930	Vitvi01g00081	X	X	X	X	X	X	X	X	1.56476	0.00305961	X	X	FK506-binding protein 1 (FKBP13)	K01802		Metabolism.Primary metabolism.Protein metabolism and modification.Protein folding								AT5G45680	GO:0009536
VIT_01s0011g01160	Vitvi01g00091	X	X	-1.31612	4.93e-08	X	X	X	X	-1.31644	4.83e-07	X	X	Haloacid dehalogenase hydrolase	E3_1_3_18	vv10630Glyoxylate_and_dicarboxylate_metabolism	Metabolism.Primary metabolism.Generation of metabolite precursors and energy.Glyoxylate and dicarboxylate metabolism								AT5G44730	GO:0003824
VIT_01s0011g01170	Vitvi01g00092	X	X	-1.81581	8.41e-08	X	X	-1.36607	9.7e-14	-1.82055	1.02e-06	-1.26151	1.76e-11	No hit			No hit									0
VIT_01s0011g01300	Vitvi01g00104	X	X	1.21459	0.000814285	X	X	X	X	1.41727	0.00023488	X	X	Polygalacturonase QRT3	E3_2_1_15	vv40006Cell_wall	Cellular process.Cellular component organization and biogenesis.Cell wall organization and biogenesis.Cell wall metabolism.Cell wall modification.Pectin modification								AT4G20050	GO:0016798
VIT_01s0011g02080	Vitvi01g00163	X	X	X	X	-1.12632	2.31e-05	X	X	X	X	X	X	Ribosomal protein L36a/L44 (RPL36aB) 60S	K02920	vv23010Ribosome	Metabolism.Primary metabolism.Protein metabolism and modification.Protein synthesis.Ribosome								AT4G14320	GO:0005622
VIT_01s0011g02260	Vitvi01g00181	X	X	-1.40722	0.000129942	X	X	X	X	-1.45898	0.000197418	X	X	Metal-nicotianamine transporter YSL7	YSL7	vv50125Porters_cat_66_to_94	Transport overview.Electrochemical Potential-driven Transporters.Porters.Oligopeptide Transporter	Transport overview.Macromolecule transport.Oligopeptide transport							AT1G65730	GO:0005886
VIT_01s0011g02390	Vitvi01g01898	X	X	-2.54168	0.00405552	X	X	X	X	X	X	X	X	Unknown			Unknown									0
VIT_01s0011g02480	Vitvi01g00199	X	X	1.22177	1.05e-05	X	X	X	X	X	X	X	X	Phospholipid-transporting ATPase	K01530	vv50131Primary_active_transporter_cat_A2_to_A4	Transport overview.Primary Active Transporters.P-P-bond hydrolysis-driven transporters.P-type ATPase (P-ATPase).phospholipid transporting	Transport overview.Macromolecule transport.Lipid transport							AT1G68710	GO:0005886
VIT_01s0011g02500	Vitvi01g01907	-5.51155	5.11e-07	-4.89649	3.76e-06	X	X	X	X	X	X	X	X	No hit			No hit									GO:0005886
VIT_01s0011g02520	Vitvi01g00203	X	X	1.605	0.000948578	X	X	X	X	X	X	X	X	EXS family protein / ERD1/XPR1/SYG1	ERD1	vv50125Porters_cat_66_to_94	Transport overview.Electrochemical Potential-driven Transporters.Porters.Phosphate Permease (Pho1)								AT1G68740	GO:0016021
VIT_01s0011g02530	Vitvi01g00204	1.04082	0.000169035	X	X	X	X	X	X	X	X	X	X	Carboxylesterase	E3_1_1_1		Metabolism.Cellular metabolism.Esterase activity								AT1G26120	GO:0008152
VIT_01s0011g02600	Vitvi01g01915	X	X	3.02887	4.22e-15	X	X	4.72855	3.03e-44	2.53713	3.27e-17	4.45019	1.39e-43	No hit			No hit									0
VIT_01s0011g02710	Vitvi01g01922	1.20819	8.31e-05	1.1218	0.000134689	X	X	X	X	X	X	X	X	No hit			No hit									0
VIT_01s0011g02720	Vitvi01g01923	X	X	X	X	X	X	X	X	-1.57296	0.00398216	X	X	No hit			No hit									0
VIT_01s0011g02730	Vitvi01g00211	X	X	X	X	X	X	1.8986	0.00242906	X	X	X	X	ABC transporter G member 3	K05682	vv52010ABC_transporters	Transport overview.Macromolecule transport.Multidrug transport.Multidrug ABC transport								AT1G31770	GO:0016021
VIT_01s0011g02860	Vitvi01g00224	X	X	1.33376	6.89e-08	X	X	X	X	1.59541	4.7e-09	X	X	CHUP1 (chloroplast unusual positioning 1)	CHUP1	vv44810Regulation_of_actin_cytoskeleton	Cellular process.Cellular component organization and biogenesis.Cytoskeleton organization and biogenesis.Actin organization and biogenesis								AT3G25690	GO:0009707
VIT_01s0011g02930	Vitvi01g00230	X	X	X	X	X	X	X	X	1.53658	0.00387442	X	X	DNA-binding protein, chloroplast nucleoid			Metabolism.Primary metabolism.Nucleobase, nucleoside, nucleotide, nucleic acid metabolism.Nucleic acid metabolism.DNA metabolism								AT3G25700	GO:0004190
VIT_01s0011g03050	Vitvi01g00241	-1.80202	0.00847438	X	X	X	X	X	X	X	X	X	X	Unknown protein			Unknown								AT1G13250	GO:0016740
VIT_01s0011g03230	Vitvi01g00260	X	X	X	X	X	X	X	X	X	X	3.98364	9.75e-05	Basic/Leu zipper protein HBP-1b	AHBP1B_1	vv30011Jasmonate_signaling vv60012BZIP	Signaling.Hormone Signaling.Jasmonate salicylate signaling.Jasmonate Signaling.Jasmonate-mediated Signaling pathway	Regulation overview.Regulation of gene expression.Regulation of transcription.Transcription factor.bZIP family transcription factor	Regulation overview.Regulation of gene expression.Regulation of transcription.Transcription factor.TGA family (bZIP) transcription factor	Response to stimulus.Stress response					AT1G68640	GO:0003677
VIT_01s0011g03400	Vitvi01g00277	1.82231	5.59e-06	X	X	X	X	X	X	X	X	X	X	Proton-dependent oligopeptide transport (POT) family protein	POT	vv50122Porters_cat_7_to_17	Transport overview.Electrochemical Potential-driven Transporters.Porters.Proton-dependent Oligopeptide Transporter	Transport overview.Macromolecule transport.Oligopeptide transport							AT1G68570	GO:0016021
VIT_01s0011g03430	Vitvi01g01934	X	X	1.72995	3.84e-05	X	X	1.19082	7.95e-11	2.4961	8.02e-14	1.1565	8.6e-11	No hit			No hit									0
VIT_01s0011g03440	Vitvi01g01935	X	X	X	X	X	X	1.01013	0.00905312	1.5725	2.12e-06	X	X	DNA mismatch repair protein			Metabolism.Primary metabolism.Nucleobase, nucleoside, nucleotide, nucleic acid metabolism.Nucleic acid metabolism.DNA metabolism.DNA recombination and repair.repair									0
VIT_01s0011g03490	Vitvi01g00284	X	X	X	X	X	X	X	X	2.52475	0.00592745	X	X	3-ketoacyl-CoA synthase			Unclear								AT1G68530	GO:0003824
VIT_01s0011g03540	Vitvi01g00291	X	X	X	X	X	X	X	X	-1.13608	0.00014168	X	X	Lateral organ boundaries protein 41	LBD41_3	vv60007AS2	Regulation overview.Regulation of gene expression.Regulation of transcription.Transcription factor.AS2 family transcription factor								AT3G02550	0
VIT_01s0011g04040	Vitvi01g01954	-1.38611	0.00326463	-1.63493	0.00191778	X	X	X	X	X	X	X	X	No hit			No hit									0
VIT_01s0011g04290	Vitvi01g00352	1.24709	1.3e-05	X	X	X	X	X	X	X	X	X	X	Receptor serine/threonine kinase PR5K			Signaling.Signaling pathway.Protein kinase								AT5G38260	GO:0004672
VIT_01s0011g04540	Vitvi01g00378	5.99281	0.000145902	X	X	X	X	X	X	-6.68637	1.67e-05	X	X	Lipase GDSL 6			Unclear								AT1G71120	GO:0016298
VIT_01s0011g04720	Vitvi01g00397	X	X	X	X	X	X	X	X	1.55089	2.36e-06	X	X	Multi copper oxidase type 1			Metabolism.Cellular metabolism.Oxidation reduction.Copper oxidase family	Response to stimulus.Stress response.Biotic stress response							AT1G23010	GO:0016491
VIT_01s0011g04740	Vitvi01g00398	X	X	X	X	X	X	X	X	1.23352	0.00986804	X	X	LPR1 (Low Phosphate Root1) multicopper oxidase			Unclear								AT1G23010	GO:0016491
VIT_01s0011g04810	Vitvi01g00407	1.20244	3.57e-06	X	X	X	X	X	X	X	X	X	X	Unknown protein			Unknown								AT2G01410	GO:0005886
VIT_01s0011g04820	Vitvi01g00408	3.81843	1.84e-62	2.51919	1.36e-19	-1.08345	6.15e-28	-1.47319	7.56e-67	-1.27188	4.62e-05	X	X	Molecular chaperone DnaJ	K03686	vv50132Primary_active_transporter_cat_A5_to_A8	Transport overview.Primary Active Transporters.P-P-bond hydrolysis-driven transporters.General Secretory Pathway (Sec)	Metabolism.Primary metabolism.Protein metabolism and modification.Protein folding.Chaperone-mediated protein folding.HSP-mediated protein folding.HSP-mediated protein folding co-chaperone							AT1G56300	GO:0006950
VIT_01s0011g04840	Vitvi01g01972	X	X	1.31022	0.00240181	X	X	X	X	X	X	X	X	No hit			No hit									GO:0031225
VIT_01s0011g04860	Vitvi01g00411	-1.2573	2.56e-05	X	X	X	X	X	X	1.01078	0.00129622	X	X	Auxin transport protein (PIN3)	PIN3	vv50004Auxin_transport vv50125Porters_cat_66_to_94	Signaling.Hormone Signaling.Auxin Signaling.Auxin transport	Transport overview.Electrochemical Potential-driven Transporters.Porters.Auxin Efflux Carrier							AT1G70940	GO:0016021
VIT_01s0011g04980	Vitvi01g00423	2.62878	0.00107376	X	X	X	X	X	X	-3.87409	0.000151362	X	X	Sulfate transporter 91	AST91	vv50124Porters_cat_30_to_64	Transport overview.Electrochemical Potential-driven Transporters.Porters.Sulfate Permease	Transport overview.Ion transport.Anion transport.Sulfate transport							AT1G23090	GO:0016021
VIT_01s0011g04990	Vitvi01g00424	3.16762	2.91e-33	X	X	X	X	X	X	-2.35722	6.68e-19	X	X	Chaperonin			Metabolism.Primary metabolism.Protein metabolism and modification.Protein folding.Chaperone-mediated protein folding								AT1G14980	GO:0006950
VIT_01s0011g05150	Vitvi01g01979	X	X	-2.69469	1.74e-18	-2.15312	1.09e-39	X	X	-3.04194	5.47e-32	3.06508	7.2e-122	Bet v I allergen			Response to stimulus.Stress response.Biotic stress response								AT1G70830	GO:0006952
VIT_01s0011g05180	Vitvi01g01981	X	X	X	X	-1.30924	2.02e-12	-1.20782	5.23e-11	X	X	X	X	Bet v I allergen			Response to stimulus.Stress response.Biotic stress response								AT1G70830	GO:0006952
VIT_01s0011g05470	Vitvi01g00465	X	X	X	X	X	X	X	X	1.36998	0.000539117	X	X	PGPS/D12			Unknown								AT1G14870	0
VIT_01s0011g05580	Vitvi01g00475	2.24675	2.69e-10	1.60657	8.15e-06	X	X	-1.26607	1.69e-14	X	X	X	X	Atypical receptor kinase MARK			Signaling.Signaling pathway.Protein kinase								AT3G17840	GO:0005886
VIT_01s0011g05670	Vitvi01g00483	X	X	X	X	X	X	X	X	-1.2057	0.00034174	X	X	Nudix hydrolase 18			Metabolism.Primary metabolism.Nucleobase, nucleoside, nucleotide, nucleic acid metabolism.Nudix hydrolase family	Response to stimulus.Stress response.Abiotic stress response							AT1G14860	GO:0030145
VIT_01s0011g05800	Vitvi01g00498	4.48555	4.39e-07	X	X	X	X	X	X	-3.23135	2.19e-05	X	X	Dynamin-like protein 2b	E3_6_5_5	vv50109Incompletely_characterized_transport_systems vv50110Protein_coat	Transport overview.Incompletely characterized transport systems.Putative transport protein.YbbM	Transport overview.Macromolecule transport.Protein transport.Protein coat	Cellular process.Cellular transport.Protein trafficking.Vesicle-mediated trafficking						AT1G14830	GO:0005886
VIT_01s0011g05870	Vitvi01g00503	X	X	1.94817	9.19e-11	X	X	1.27555	0.000419808	1.55647	3.48e-06	1.27542	0.000478714	RDR1 (RNA-dependent RNA polymerase 1)	K00985		Metabolism.Primary metabolism.Nucleobase, nucleoside, nucleotide, nucleic acid metabolism.Nucleic acid metabolism.RNA metabolism.RNA processing								AT1G14790	GO:0003676
VIT_01s0011g05930	Vitvi01g02001	X	X	X	X	X	X	X	X	X	X	1.18865	2.16e-06	S-adenosyl-L-methionine:carboxyl methyltransferase			Unclear								AT1G68040	GO:0030795
VIT_01s0011g06040	Vitvi01g00517	5.64037	0.00284196	X	X	X	X	X	X	-5.37068	0.00657195	X	X	Cyclin SDS (solo dancers)	CYCSDS	vv44110Cell_cycle	Cellular process.Cell growth and death	Regulation overview.Regulation of cell cycle							AT1G14750	GO:0051301
VIT_01s0011g06080	Vitvi01g00521	X	X	X	X	X	X	X	X	1.89422	0.000975901	X	X	Lectin protein kinase family			Signaling.Signaling pathway.Protein kinase								AT1G34300	GO:0004672
VIT_01s0011g06200	Vitvi01g00529	X	X	1.20759	0.0032413	X	X	X	X	X	X	X	X	Zinc finger protein 4	ZFP4_2	vv60017C2H2	Regulation overview.Regulation of gene expression.Regulation of transcription.Transcription factor.C2H2 family transcription factor								AT1G66140	GO:0008270
VIT_01s0011g06450	Vitvi01g00556	X	X	X	X	X	X	1.08497	0.000917858	X	X	X	X	Deoxymugineic acid synthase	DMAS	vv10271Methionine_metabolism	Metabolism.Primary metabolism.Amino acid metabolism.Methionine metabolism	Metabolism.Cellular metabolism.Iron metabolism.Iron assimilation							AT1G59950	GO:0016491
VIT_01s0011g06610	Vitvi01g02013	X	X	X	X	X	X	2.15538	0.00238004	X	X	X	X	Glutamate decarboxylase	E4_1_1_15	vv10251Glutamate_metabolism vv10252Alanine_and_aspartate_metabolism vv10410Beta-alanine_metabolism vv10650Butanoate_metabolism	Metabolism.Primary metabolism.Amino acid metabolism.Glutamate metabolism.Glutamate catabolism	Metabolism.Primary metabolism.Amino acid metabolism.Alanine and aspartate metabolism	Metabolism.Primary metabolism.Amino acid metabolism.Beta-Alanine metabolism.Beta-Alanine biosynthesis	Metabolism.Primary metabolism.Organic acid metabolism.Butanoate metabolism.Butanoate biosynthesis	Metabolism.Primary metabolism.Amino acid metabolism.Amino acid catabolism				AT2G02010	GO:0003824
VIT_01s0026g00080	Vitvi01g00775	2.66856	4.48e-06	X	X	X	X	X	X	X	X	X	X	Metal-dependent phosphohydrolase HD domain-containing protein	K07023		Unclassified								AT5G40270	GO:0003824
VIT_01s0026g00200	Vitvi01g00784	-1.0818	0.000761026	X	X	X	X	X	X	X	X	X	X	Xyloglucan endotransglucosylase/hydrolase 28	E2_4_1_207	vv40006Cell_wall	Cellular process.Cellular component organization and biogenesis.Cell wall organization and biogenesis.Cell wall metabolism.Cell wall modification.Xyloglucan modification								AT1G10550	GO:0016762
VIT_01s0026g00430	Vitvi01g02086	X	X	X	X	X	X	X	X	-1.03875	0.00944258	X	X	Cytochrome c	K08738	vv50135Primary_active_transporter_cat_D3_to_E2	Transport overview.Primary Active Transporters.Oxidoreduction-driven transporters.Proton-translocating Cyt Oxidase	Metabolism.Primary metabolism.Generation of metabolite precursors and energy.Electron transport.Respiratory-chain phosphorylation								GO:0009055
VIT_01s0026g00580	Vitvi01g00817	-4.78436	1.75e-11	-3.21091	1.03e-09	X	X	X	X	X	X	X	X	Receptor protein kinase			Signaling.Signaling pathway.Protein kinase								AT1G24030	GO:0004672
VIT_01s0026g00710	Vitvi01g00830	X	X	X	X	1.45876	7.17e-18	1.00728	3.12e-08	X	X	X	X	Cyclin delta-2	CYCD1_1	vv44110Cell_cycle	Cellular process.Cell growth and death	Regulation overview.Regulation of cell cycle							AT1G70210	GO:0005515
VIT_01s0026g01050	Vitvi01g00867	-1.41827	6.43e-08	X	X	X	X	X	X	X	X	X	X	Myb family	MYBREL_18	vv60045MYBrelated	Regulation overview.Regulation of gene expression.Regulation of transcription.Transcription factor.MYB-related family transcription factor								AT1G70000	GO:0003676
VIT_01s0026g01090	Vitvi01g02100	X	X	X	X	1.10084	0.008458	X	X	X	X	X	X	Unknown			Unknown									0
VIT_01s0026g01120	Vitvi01g00875	X	X	1.16516	0.000349274	X	X	X	X	X	X	X	X	R protein L6	K13477	vv34627R_proteins_from_Plant-pathogen_interaction	Response to stimulus.Stress response.Biotic stress response.Plant-pathogen interaction.R proteins from Plant-pathogen interaction								AT1G27170	GO:0004888
VIT_01s0026g01250	Vitvi01g00883	X	X	1.40463	2.49e-14	X	X	1.41498	2.48e-15	1.01098	6.78e-05	1.21492	6.59e-12	Unknown protein			Unknown								AT1G10380	0
VIT_01s0026g01300	Vitvi01g00886	X	X	X	X	X	X	X	X	1.25844	0.000182682	X	X	Unknown protein			Unknown								AT1G74790	GO:0016491
VIT_01s0026g01340	Vitvi01g00889	X	X	X	X	X	X	X	X	1.17632	3.2e-07	X	X	Glutathione S-transferase 29 GSTU18	E2_5_1_18_GSTU18	vv10480Glutathione_metabolism	Metabolism.Primary metabolism.Coenzyme and prosthetic group metabolism.Peptide derived compounds biosynthesis.Glutathione metabolism	Response to stimulus.Stress response.Abiotic stress response.Oxidative stress response							AT1G10360	GO:0016829
VIT_01s0026g01460	Vitvi01g00907	X	X	-1.15633	0.00164423	X	X	X	X	-1.00664	0.000476483	X	X	Thioredoxin H-type 2 (Trx-H-2)			Cellular process.Cellular homeostasis.Cell redox homeostasis								AT5G39950	GO:0045454
VIT_01s0026g01490	Vitvi01g00911	X	X	X	X	X	X	X	X	1.43567	0.00580639	X	X	Proton-dependent oligopeptide transport (POT) family protein	POT	vv50122Porters_cat_7_to_17	Transport overview.Electrochemical Potential-driven Transporters.Porters.Proton-dependent Oligopeptide Transporter	Transport overview.Macromolecule transport.Oligopeptide transport							AT1G69870	GO:0005886
VIT_01s0026g01570	Vitvi01g00921	X	X	1.33145	8.91e-11	X	X	X	X	1.5242	1.9e-07	1.0308	1.22e-14	Nitrate transporter 1:2	NRT1_2	vv50122Porters_cat_7_to_17	Transport overview.Electrochemical Potential-driven Transporters.Porters.Proton-dependent Oligopeptide Transporter	Transport overview.Ion transport.Anion transport.Nitrate transport							AT1G69850	GO:0005886
VIT_01s0026g01890	Vitvi01g00955	1.00333	5.68e-06	X	X	X	X	X	X	X	X	X	X	UDP-galactose transporter 3	UTR3	vv50122Porters_cat_7_to_17	Transport overview.Electrochemical Potential-driven Transporters.Porters.Drug/Metabolite Transporter.CMP-Sialate:CMP Antiporter	Transport overview.Macromolecule transport.Carbohydrate transport.Sugar transport							AT1G14360	GO:0016021
VIT_01s0026g02210	Vitvi01g00981	X	X	X	X	X	X	X	X	-1.26621	2.98e-08	X	X	Unknown protein			Unknown								AT1G69680	0
VIT_01s0026g02480	Vitvi01g01017	X	X	X	X	X	X	X	X	1.63113	2.6e-09	X	X	CP12-2			Unknown								AT2G47400	0
VIT_01s0026g02540	Vitvi01g01023	1.53796	5.57e-08	X	X	-1.06879	4.74e-15	-1.87374	3.12e-69	-1.80797	2.91e-10	X	X	Zinc finger (C3HC4-type ring finger)	ZFC3HC4_54	vv60078Other_zf-C3HC4	Regulation overview.Regulation of gene expression.Regulation of transcription.Transcription factor.Zinc finger C3HC4 family transcription factor								AT1G26800	GO:0005515
VIT_01s0026g02590	Vitvi01g01027	X	X	X	X	X	X	1.12356	1.5e-15	1.11541	7.72e-05	1.31006	1.27e-18	Calcium-binding protein CML	K13448	vv34626Plant-pathogen_interaction	Response to stimulus.Stress response.Biotic stress response.Plant-pathogen interaction								AT3G29000	GO:0005509
VIT_01s0026g02620	Vitvi01g01030	-1.73418	4.31e-10	X	X	X	X	X	X	1.27679	9.59e-07	X	X	Expansin [Vitis labrusca x Vitis vinifera] EXPA15	EXPA15	vv30003Auxin_signaling	Signaling.Hormone Signaling.Auxin Signaling.Auxin-mediated Signaling pathway	Cellular process.Cell growth and death.Cell growth							AT1G26770	GO:0009664
VIT_01s0127g00050	Vitvi01g00680	X	X	X	X	X	X	X	X	X	X	1.97059	0.00143234	SOUL heme-binding			Transport overview.Macromolecule transport.Heme prostetic groups trafficking								AT1G17100	0
VIT_01s0127g00250	Vitvi01g00697	2.32317	1.49e-08	-2.6104	0.00550283	-2.8887	5.49e-05	X	X	-4.84829	5.85e-17	X	X	Kelch repeat-containing F-box protein			Unknown								AT1G23390	0
VIT_01s0127g00470	Vitvi01g00714	X	X	-2.84857	3.34e-30	X	X	1.99078	9.01e-82	-2.09404	2.11e-20	1.55946	1.35e-53	Galactinol synthase	E2_4_1_123	vv10052Galactose_metabolism	Metabolism.Primary metabolism.Carbohydrate metabolism.Monosaccharide metabolism.Galactose metabolism								AT1G60470	GO:0047216
VIT_01s0127g00540	Vitvi01g02057	X	X	1.4466	0.00237462	X	X	X	X	1.83869	4.18e-08	1.3668	8.34e-16	Protein disulfide isomerase	E5_3_4_1		Metabolism.Primary metabolism.Protein metabolism and modification.Protein folding.Disulfide bond rearrangement								AT1G60420	GO:0045454
VIT_01s0127g00560	Vitvi01g02058	X	X	1.65795	2.1e-11	X	X	X	X	1.53162	4.16e-10	1.52534	7e-47	Protein disulfide isomerase	E5_3_4_1		Metabolism.Primary metabolism.Protein metabolism and modification.Protein folding.Disulfide bond rearrangement								AT1G60420	GO:0045454
VIT_01s0127g00670	Vitvi01g00728	X	X	X	X	X	X	X	X	X	X	1.01497	2.31e-05	Proline extensin-like receptor kinase 1 (PERK1)			Signaling.Signaling pathway.Protein kinase								AT1G70460	GO:0006468
VIT_01s0127g00700	Vitvi01g00732	X	X	X	X	-1.73107	0.000542997	-1.29821	0.0039057	X	X	X	X	Unknown protein			Unknown								AT1G23710	0
VIT_01s0137g00210	Vitvi01g00589	X	X	1.11047	0.000367982	X	X	X	X	1.07912	0.000704462	X	X	Photosystem II core complex proteins psbY, chloroplast precursor	K02723	vv10195Photosynthesis vv50135Primary_active_transporter_cat_D3_to_E2	Metabolism.Primary metabolism.Generation of metabolite precursors and energy.Photosynthesis.Photosystem II	Transport overview.Primary Active Transporters.Light absorption-driven transporters.Photosynthetic Reaction Center							AT1G67740	0
VIT_01s0137g00330	Vitvi01g00603	4.53248	9.54e-31	X	X	X	X	X	X	-4.74819	3.7e-28	X	X	Cysteine proteinase	E3_4_22_x		Metabolism.Primary metabolism.Protein metabolism and modification.Proteolysis.Peptidase-mediated proteolysis								AT5G50260	GO:0005783
VIT_01s0137g00360	Vitvi01g00608	X	X	1.21477	0.00025246	X	X	X	X	X	X	X	X	Transducin family protein / WD-40 repeat			Unclear								AT1G24530	GO:0005886
VIT_01s0137g00400	Vitvi01g00611	-1.13384	0.00233097	X	X	X	X	X	X	X	X	X	X	Unknown protein			Unknown								AT1G67790	0
VIT_01s0137g00460	Vitvi01g00614	X	X	X	X	-1.19922	7.18e-08	X	X	X	X	X	X	RGLG2 (ring Domain LIGASE2)	RGLG2	vv50004Auxin_transport	Signaling.Hormone Signaling.Auxin Signaling.Auxin transport								AT5G14420	GO:0005515
VIT_01s0137g00780	Vitvi01g02030	1.1714	0.000200247	1.12864	0.00218646	X	X	X	X	X	X	X	X	Unknown protein			Unknown								AT1G24580	0
VIT_01s0137g00790	Vitvi01g02031	X	X	X	X	X	X	1.0703	1.77e-20	X	X	X	X	No hit			No hit									0
VIT_01s0146g00150	Vitvi01g01708	6.12764	1.03e-151	2.80687	2.85e-14	-2.68285	1.12e-101	-2.48695	3.37e-101	-3.29637	1.67e-28	X	X	BCL-2-associated athanogene 5			Cellular process.Cell growth and death.Inhibitor of cell death									GO:0005515
VIT_01s0146g00420	Vitvi01g01735	10.0327	1.27e-14	X	X	X	X	X	X	-5.64442	2.13e-23	X	X	No hit			No hit									0
VIT_01s0146g00440	Vitvi01g01737	2.50387	3.52e-18	1.1232	0.000157076	X	X	X	X	-1.35165	2.67e-05	X	X	Unknown protein			Unknown								AT5G13210	0
VIT_01s0150g00060	Vitvi01g01764	X	X	1.35961	1.83e-09	X	X	X	X	2.03638	1.18e-14	X	X	SOUL heme-binding			Transport overview.Macromolecule transport.Heme prostetic groups trafficking								AT1G17100	0
VIT_01s0150g00140	Vitvi01g01773	-1.10449	0.000163699	X	X	X	X	X	X	X	X	X	X	ORTH2/VIM1 (variant in methylation 1)	ORTH2_1	vv60056SET_PCG	Regulation overview.Regulation of gene expression.Regulation of transcription.Transcription factor.SET PCG family transcription factor								AT1G57820	GO:0005515
VIT_01s0150g00210	Vitvi01g01782	X	X	X	X	X	X	-1.19431	6.73e-22	X	X	-1.06361	9.7e-18	CYP51A	E1_14_13_70	vv10100Biosynthesis_of_steroids	Metabolism.Primary metabolism.Lipid metabolism.Steroid metabolism.Steroid biosynthesis								AT1G11680	GO:0009055
VIT_01s0150g00300	Vitvi01g01791	X	X	1.28132	3.81e-08	X	X	X	X	X	X	X	X	Indole-3-acetic acid amido synthetase	AUXINBIOSYNTHESIS_GH3	vv11002Auxin_biosynthesis	Signaling.Hormone Signaling.Auxin Signaling.Auxin metabolism.Auxin inactivation by conjugation								AT1G28130	GO:0010252
VIT_01s0150g00380	Vitvi01g01798	-1.17401	0.0038459	X	X	X	X	1.55707	6.26e-16	X	X	X	X	Unknown protein			Unknown								AT5G47920	0
VIT_01s0150g00390	Vitvi01g01799	X	X	X	X	X	X	X	X	1.22153	0.00570169	X	X	Minichromosome maintenance protein 2	K02540	vv23030DNA_replication vv44110Cell_cycle	Metabolism.Primary metabolism.Nucleobase, nucleoside, nucleotide, nucleic acid metabolism.Nucleic acid metabolism.DNA metabolism.DNA replication	Cellular process.Cell growth and death	Regulation overview.Regulation of cell cycle						AT1G44900	GO:0003677
VIT_01s0150g00460	Vitvi01g01805	X	X	X	X	X	X	-1.27992	1.76e-06	X	X	-1.26129	3.09e-06	Xyloglucan endotransglucosylase/hydrolase precursor	E2_4_1_207	vv40006Cell_wall	Cellular process.Cellular component organization and biogenesis.Cell wall organization and biogenesis.Cell wall metabolism.Cell wall modification.Xyloglucan modification								AT5G13870	GO:0016762
VIT_01s0244g00060	Vitvi01g01749	X	X	1.24086	5e-07	X	X	X	X	X	X	X	X	C-Terminal Domain Phosphatase-like 3	CLP3		Development.Reproductive development.Flower development								AT2G33540	GO:0006350
VIT_01s0244g00130	Vitvi01g01757	3.88678	4.39e-19	X	X	X	X	X	X	-4.46522	2.94e-17	X	X	Inducer of CBF expression 1 ICE1	ICE1_2	vv60011BHLH	Regulation overview.Regulation of gene expression.Regulation of transcription.Transcription factor.bHLH family transcription factor								AT3G26744	GO:0045449
VIT_01s0244g00140	Vitvi01g01758	1.05184	0.0019951	X	X	X	X	X	X	X	X	X	X	Aspartate kinase	E2_7_2_4	vv10260Glycine_serine_and_threonine_metabolism vv10300Lysine_biosynthesis	Metabolism.Primary metabolism.Amino acid metabolism.Glycine, serine, and threonine metabolism	Metabolism.Primary metabolism.Amino acid metabolism.Lysine metabolism.Lysine biosynthesis	Metabolism.Primary metabolism.Amino acid metabolism.Amino acid biosynthesis	Metabolism.Primary metabolism.Amino acid metabolism.Cysteine and methionine metabolism					AT5G13280	GO:0004072
VIT_02s0012g00280	Vitvi02g00614	1.00549	0.000123752	X	X	X	X	X	X	X	X	X	X	Senescence-associated protein			Unknown								AT4G17670	0
VIT_02s0012g00300	Vitvi02g00615	X	X	1.12763	0.00376714	X	X	X	X	X	X	X	X	Unknown protein			Unknown								AT1G32730	0
VIT_02s0012g00940	Vitvi02g01498	3.89424	2.12e-06	X	X	X	X	X	X	-6.51298	1.17e-05	X	X	Late embryogenesis abundant group 1			Response to stimulus.Stress response.Abiotic stress response.Desiccation stress response									GO:0009790
VIT_02s0012g01120	Vitvi02g00680	X	X	1.42292	3.1e-05	X	X	X	X	2.11049	3.16e-14	X	X	Glycine cleavage system H protein, mitochondrial	E1_4_4_2	vv10260Glycine_serine_and_threonine_metabolism	Metabolism.Primary metabolism.Amino acid metabolism.Glycine, serine, and threonine metabolism								AT1G32470	GO:0031405
VIT_02s0012g01240	Vitvi02g00691	1.11584	3.06e-07	X	X	X	X	X	X	X	X	X	X	PHD finger transcription factor	PHDFG_1	vv60048PHD	Regulation overview.Regulation of gene expression.Regulation of transcription.Transcription factor.PHD family transcription factor								AT5G16680	GO:0003676
VIT_02s0012g01640	Vitvi02g00724	1.61942	1.41e-06	X	X	X	X	X	X	-1.07844	0.00182676	X	X	Inositol 1,3,4-trisphosphate 5/6-kinase.	E2_7_1_134	vv10562Inositol_phosphate_metabolism	Metabolism.Primary metabolism.Carbohydrate metabolism.Monosaccharide metabolism.Inositol phosphate metabolism								AT5G16760	GO:0032957
VIT_02s0012g01660	Vitvi02g00726	-1.06954	4.05e-06	X	X	X	X	X	X	1.6399	2.47e-14	X	X	ATPase PGP2 (P-glycoprotein 2)	PGP2	vv52010ABC_transporters	Transport overview.Macromolecule transport.Multidrug transport.Multidrug ABC transport								AT4G25960	GO:0016021
VIT_02s0012g02340	Vitvi02g00805	X	X	X	X	X	X	X	X	X	X	1.27533	5.93e-05	CYP76C4			Metabolism.Cellular metabolism.Oxidation reduction.Cytochrome P450 oxidoreductase								AT2G45550	GO:0009055
VIT_02s0012g02540	Vitvi02g01529	-2.01647	0.000387982	X	X	X	X	X	X	1.87804	0.00131199	X	X	Chlororespiratory reduction 4 (CRR4)			Unknown								AT1G31920	GO:0016855
VIT_02s0012g02810	Vitvi02g01537	X	X	1.28699	6.05e-06	X	X	X	X	1.27645	5.52e-05	X	X	CYP76C4			Metabolism.Cellular metabolism.Oxidation reduction.Cytochrome P450 oxidoreductase								AT2G45550	GO:0016491
VIT_02s0025g00240	Vitvi02g00020	X	X	-1.60782	3.32e-07	X	X	X	X	-1.13025	0.00237035	X	X	Beta-carotene hydroxylase	K02294	vv10906Carotenoid_biosynthesis	Metabolism.Secondary metabolism.Terpenoid metabolism.Tetraterpenoid metabolism.Tetraterpenoid biosynthesis.Carotenoid biosynthesis								AT4G25700	GO:0016491
VIT_02s0025g00260	Vitvi02g00022	X	X	X	X	X	X	3.69931	3.72e-26	X	X	2.8455	4.43e-21	Polygalacturonase GH28	E3_2_1_15	vv40006Cell_wall	Cellular process.Cellular component organization and biogenesis.Cell wall organization and biogenesis.Cell wall metabolism.Cell wall modification.Pectin modification								AT4G23500	GO:0016798
VIT_02s0025g00280	Vitvi02g00025	6.02414	2.89e-223	3.14141	1.37e-11	-2.47769	2.79e-118	-2.53341	1.73e-134	-2.85709	3.91e-05	X	X	Heat shock protein 90-1	K04079	vv24141Protein_processing_in_endoplasmic_reticulum vv34626Plant-pathogen_interaction	Metabolism.Primary metabolism.Protein metabolism and modification.Protein folding.Chaperone-mediated protein folding.HSP-mediated protein folding	Response to stimulus.Stress response.Biotic stress response.Plant-pathogen interaction	Metabolism.Primary metabolism.Protein metabolism and modification.Protein processing in endoplasmic reticulum						AT5G52640	GO:0006950
VIT_02s0025g00350	Vitvi02g00031	X	X	X	X	-1.33431	2.11e-16	X	X	X	X	X	X	Heavy-metal-associated domain-containing protein			Unclear									GO:0030001
VIT_02s0025g00430	Vitvi02g00040	3.19128	2.38e-29	X	X	-2.52613	5e-05	2.45222	8.83e-26	-4.20738	1.21e-39	5.00281	5.51e-34	Cellulase	E3_2_1_4	vv40006Cell_wall	Cellular process.Cellular component organization and biogenesis.Cell wall organization and biogenesis.Cell wall metabolism.Cell wall catabolism.Cellulose catabolism								AT4G23560	GO:0016798
VIT_02s0025g00550	Vitvi02g00051	X	X	X	X	X	X	X	X	X	X	1.83567	0.00174839	Unknown protein			Unknown								AT1G64080	GO:0005886
VIT_02s0025g00610	Vitvi02g00056	3.8174	0.00117802	X	X	X	X	X	X	-4.53552	0.00272088	4.89448	4.81e-06	Glycoside hydrolase, family 5			Metabolism.Primary metabolism.Carbohydrate metabolism.Carbohydrate catabolism								AT1G13130	GO:0003824
VIT_02s0025g00650	Vitvi02g00060	X	X	X	X	X	X	X	X	-3.58234	1.02e-05	X	X	AAA-type ATPase			Diverse functions.Gene family with diverse functions.AAA-type ATPase domain family								AT1G64110	GO:0008568
VIT_02s0025g00760	Vitvi02g01324	-1.10993	0.00963439	X	X	X	X	X	X	X	X	X	X	Pinoresinol forming dirigent protein	DIRPR	vv10940Phenylpropanoid_biosynthesis	Metabolism.Secondary metabolism.Phenylpropanoid metabolism.Phenylpropanoid biosynthesis	Metabolism.Secondary metabolism.Phenylpropanoid metabolism.Lignan metabolism.Lignan biosynthesis							AT4G23690	0
VIT_02s0025g01020	Vitvi02g00089	1.12149	3.97e-07	X	X	X	X	X	X	X	X	X	X	BZip transcription factor G- box binding factor 3	GBF3_2	vv60012BZIP	Regulation overview.Regulation of gene expression.Regulation of transcription.Transcription factor.bZIP family transcription factor								AT2G46270	GO:0003677
VIT_02s0025g01150	Vitvi02g00099	2.14787	2.24e-16	1.37275	1.09e-07	X	X	X	X	X	X	X	X	No hit			No hit									0
VIT_02s0025g01260	Vitvi02g00112	X	X	X	X	X	X	X	X	1.7087	0.00215906	X	X	NADPH HC toxin reductase			Metabolism.Primary metabolism.Nucleobase, nucleoside, nucleotide, nucleic acid metabolism.Nudix hydrolase family	Response to stimulus.Stress response.Abiotic stress response							AT1G61720	GO:0050662
VIT_02s0025g01360	Vitvi02g00121	-1.42575	1.6e-05	-1.05688	0.00190015	X	X	X	X	X	X	X	X	Ethylene-responsive transcription factor related to APETALA2 4	RAP2_4_2	vv30008Ethylene_signaling vv60003AP2_EREBP	Signaling.Hormone Signaling.Ethylene Signaling.Ethylene-mediated Signaling pathway	Regulation overview.Regulation of gene expression.Regulation of transcription.Transcription factor.AP2 family transcription factor							AT1G64380	GO:0006350
VIT_02s0025g01380	Vitvi02g00125	X	X	1.01116	4.49e-07	X	X	X	X	X	X	X	X	Endo-1,4-beta-glucanase	E3_2_1_4	vv40006Cell_wall	Cellular process.Cellular component organization and biogenesis.Cell wall organization and biogenesis.Cell wall metabolism.Cell wall catabolism.Cellulose catabolism								AT1G64390	GO:0008810
VIT_02s0025g01390	Vitvi02g00126	2.55909	3.63e-06	X	X	X	X	X	X	-2.91286	2.94e-06	X	X	Protein phosphatase 2C DBP	DBPPP2C_5	vv60024DBP	Regulation overview.Regulation of gene expression.Regulation of transcription.Transcription factor.DBP family transcription factor								AT5G59220	GO:0003824
VIT_02s0025g01470	Vitvi02g00133	X	X	X	X	X	X	X	X	1.29434	0.000150617	X	X	Unknown protein			Unknown								AT4G23890	GO:0009535
VIT_02s0025g01560	Vitvi02g00143	X	X	-1.31897	0.00876043	X	X	X	X	-1.8461	0.000215359	X	X	UDP-glucose 4-epimerase GEPI48	E5_1_3_2	vv10052Galactose_metabolism vv10520Nucleotide_sugars_metabolism	Metabolism.Primary metabolism.Carbohydrate metabolism.Monosaccharide metabolism.Galactose metabolism	Metabolism.Primary metabolism.Carbohydrate metabolism.Monosaccharide metabolism.Nucleotide sugar metabolism							AT4G23920	GO:0006012
VIT_02s0025g01710	Vitvi02g00160	-1.91509	9.81e-08	X	X	X	X	X	X	2.02958	2.25e-10	X	X	Unknown			Unknown									GO:0045454
VIT_02s0025g01780	Vitvi02g01344	X	X	X	X	X	X	X	X	1.44402	0.00232487	X	X	Cellulose synthase CSLG3	E2_4_1_12_CSLG3	vv40006Cell_wall	Cellular process.Cellular component organization and biogenesis.Cell wall organization and biogenesis.Cell wall metabolism.Cell wall biosynthesis.Cellulose biosynthesis								AT4G23990	GO:0016021
VIT_02s0025g02140	Vitvi02g00187	1.40238	3.76e-12	X	X	X	X	X	X	X	X	X	X	Heat shock protein 70	K03283	vv23040Spliceosome vv24141Protein_processing_in_endoplasmic_reticulum vv50101Channels_and_pores	Metabolism.Primary metabolism.Protein metabolism and modification.Protein folding.Chaperone-mediated protein folding.HSP-mediated protein folding	Metabolism.Primary metabolism.Nucleobase, nucleoside, nucleotide, nucleic acid metabolism.Nucleic acid metabolism.RNA metabolism.RNA processing.mRNA processing.mRNA splicing	Transport overview.Channels and pores.a-Type channels.Cation Channel-forming Heat Shock Protein-70	Response to stimulus.Stress response.Abiotic stress response.Temperature stress response	Metabolism.Primary metabolism.Protein metabolism and modification.Protein processing in endoplasmic reticulum				AT5G28540	GO:0016491
VIT_02s0025g02310	Vitvi02g00202	-1.05559	0.00212342	X	X	X	X	X	X	1.18665	0.000287146	X	X	LHW (lonesome highway)	LHW_4	vv60011BHLH	Regulation overview.Regulation of gene expression.Regulation of transcription.Transcription factor.bHLH family transcription factor								AT2G27230	GO:0045449
VIT_02s0025g02490	Vitvi02g00219	1.28325	2.79e-07	-1.41308	4.41e-06	X	X	-1.82632	1.53e-51	-2.66939	2.66e-24	-1.86764	1.04e-56	Unknown protein			Unknown								AT4G24110	0
VIT_02s0025g02500	Vitvi02g01365	X	X	1.01231	2e-09	X	X	X	X	1.11741	0.000150617	X	X	Metal-nicotianamine transporter YSL1	YSL1	vv50125Porters_cat_66_to_94	Transport overview.Electrochemical Potential-driven Transporters.Porters.Oligopeptide Transporter	Transport overview.Macromolecule transport.Oligopeptide transport							AT4G24120	GO:0016021
VIT_02s0025g02540	Vitvi02g00223	X	X	2.16067	6.13e-06	X	X	X	X	X	X	X	X	Unknown protein			Unknown								AT4G24130	0
VIT_02s0025g02560	Vitvi02g00225	X	X	1.71328	7.24e-08	X	X	X	X	X	X	X	X	O-succinylhomoserine sulfhydrylase	E2_5_1_48	vv10271Methionine_metabolism vv10272Cysteine_metabolism vv10450Selenoamino_acid_metabolism vv10920Sulfur_metabolism	Metabolism.Primary metabolism.Amino acid metabolism.Methionine metabolism	Metabolism.Primary metabolism.Amino acid metabolism.Cysteine metabolism	Metabolism.Cellular metabolism.Amino acid derivative metabolism.Selenoamino acid metabolism	Metabolism.Cellular metabolism.Nitrogen and sulfur metabolism.Sulfur metabolism.Sulfate assimilation	Metabolism.Primary metabolism.Amino acid metabolism.Cysteine and methionine metabolism				AT1G64660	GO:0005829
VIT_02s0025g02590	Vitvi02g00228	1.42801	9.46e-07	X	X	X	X	X	X	X	X	X	X	Homeobox-leucine zipper protein ATHB-12	VVHB12_2	vv60034HB	Regulation overview.Regulation of gene expression.Regulation of transcription.Transcription factor.Homeobox domain family transcription factor								AT3G61890	GO:0006970
VIT_02s0025g02600	Vitvi02g00230	-1.89508	6.28e-06	-1.35317	0.000258737	X	X	X	X	X	X	X	X	Glyoxal oxidase			Unclear								AT1G14430	GO:0016491
VIT_02s0025g02620	Vitvi02g00232	X	X	1.12423	5.8e-09	X	X	X	X	1.21788	0.000116892	X	X	BDG1 (BODYGUARD1) hydrolase			Unknown								AT4G24140	GO:0016787
VIT_02s0025g02640	Vitvi02g00235	X	X	1.45377	4.61e-05	X	X	X	X	1.40225	0.000497366	X	X	Unknown protein			Unknown								AT1G64680	0
VIT_02s0025g02880	Vitvi02g00260	X	X	X	X	X	X	X	X	1.07239	0.000658744	X	X	Subtilase	SBT3_3	vv50101Channels_and_pores	Transport overview.Channels and pores.ß-Barrel porins.Autotransporter	Metabolism.Primary metabolism.Protein metabolism and modification.Proteolysis.Peptidase-mediated proteolysis.Subtilase-mediated proteolysis							AT1G32960	GO:0043086
VIT_02s0025g02960	Vitvi02g00270	X	X	2.86076	3.62e-16	X	X	2.36741	8.91e-60	2.84872	7.24e-12	1.99098	2.89e-49	Naringenin,2-oxoglutarate 3-dioxygenase	E1_14_11_9	vv10941Flavonoid_biosynthesis	Metabolism.Secondary metabolism.Phenylpropanoid metabolism.Flavonoid metabolism.Flavonoid biosynthesis								AT4G10490	GO:0016491
VIT_02s0025g02970	Vitvi02g00271	X	X	2.55286	2.79e-12	X	X	X	X	3.33696	2.87e-18	1.52404	0.00030093	flavanone 3-beta-hydroxylase	E1_14_11_9	vv10941Flavonoid_biosynthesis	Metabolism.Secondary metabolism.Phenylpropanoid metabolism.Flavonoid metabolism.Flavonoid biosynthesis								AT4G10490	GO:0016491
VIT_02s0025g03140	Vitvi02g01375	X	X	1.29196	6.32e-05	X	X	X	X	X	X	X	X	Nodulin MtN21 family	MTN21	vv50122Porters_cat_7_to_17	Transport overview.Electrochemical Potential-driven Transporters.Porters.Drug/Metabolite Transporter.Plant Drug/Metabolite Exporter									GO:0016020
VIT_02s0025g03310	Vitvi02g00301	X	X	X	X	X	X	X	X	1.27275	6.43e-08	X	X	Arsenite transport protein (ArsB)	ARSB	vv50124Porters_cat_30_to_64	Transport overview.Electrochemical Potential-driven Transporters.Porters.Arsenite-Antimonite Efflux	Transport overview.Ion transport.Anion transport							AT1G02260	GO:0016021
VIT_02s0025g03320	Vitvi02g00303	-1.95703	2.86e-08	X	X	X	X	1.8616	1.74e-34	X	X	2.30198	2.74e-51	CYP86A2			Metabolism.Cellular metabolism.Oxidation reduction.Cytochrome P450 oxidoreductase								AT2G45970	GO:0016491
VIT_02s0025g03330	Vitvi02g00304	X	X	1.07383	0.00861208	X	X	X	X	X	X	X	X	H(+)-ATPase 4 AHA4	K01535	vv10190Oxidative_phosphorylation vv50131Primary_active_transporter_cat_A2_to_A4	Metabolism.Primary metabolism.Generation of metabolite precursors and energy.Electron transport.Respiratory-chain phosphorylation	Transport overview.Primary Active Transporters.P-P-bond hydrolysis-driven transporters.P-type ATPase (P-ATPase).Plasma membrane H+ ATPase	Transport overview.Ion transport.Cation transport.Proton transport						AT5G62670	GO:0005886
VIT_02s0025g03520	Vitvi02g00324	1.00555	0.000197853	X	X	X	X	X	X	X	X	X	X	Haloacid dehalogenase hydrolase	E3_1_3_18	vv10630Glyoxylate_and_dicarboxylate_metabolism	Metabolism.Primary metabolism.Generation of metabolite precursors and energy.Glyoxylate and dicarboxylate metabolism								AT4G11570	GO:0003824
VIT_02s0025g03630	Vitvi02g00337	X	X	X	X	X	X	X	X	-1.0416	1.73e-06	X	X	Cu2+-exporting ATPase HMA5 (heavy metal ATPase 5)	K01533_HMA5	vv50131Primary_active_transporter_cat_A2_to_A4	Transport overview.Primary Active Transporters.P-P-bond hydrolysis-driven transporters.P-type ATPase (P-ATPase).Cu2+-exporting ATPase	Cellular process.Cellular homeostasis.Heavy metal ion homeostasis.Copper homeostasis	Transport overview.Ion transport.Cation transport.Heavy metal ion transport.Copper transport						AT1G63440	GO:0016021
VIT_02s0025g03730	Vitvi02g00344	-1.73028	1.78e-11	-1.16125	8.18e-07	X	X	X	X	X	X	X	X	Translation initiation factor eIF-2B alpha subunit	K03239	vv23013RNA_transport	Metabolism.Primary metabolism.Protein metabolism and modification.Protein synthesis.Translation.Translational initiation	Transport overview.Macromolecule transport.RNA transport							AT1G53900	0
VIT_02s0025g03780	Vitvi02g00348	-3.36339	6.52e-08	-3.8684	1.35e-07	X	X	X	X	X	X	X	X	Remorin			Unclear								AT5G23750	0
VIT_02s0025g04060	Vitvi02g00374	1.38798	8.94e-05	X	X	X	X	X	X	-1.78582	1.79e-09	X	X	Rab/Ypt GTPase Ara4-interacting protein			Signaling.Signaling pathway.G-protein signaling pathway.RAB-GTPase regulation								AT4G11740	0
VIT_02s0025g04130	Vitvi02g00382	X	X	-1.11662	2.64e-05	X	X	X	X	X	X	X	X	Rhomboid ATRBL2			Unclear								AT5G07250	GO:0016021
VIT_02s0025g04170	Vitvi02g00387	1.52172	6.6e-10	1.25571	1.02e-08	X	X	X	X	X	X	X	X	Heat shock transcription factor B2B	HSFB2B	vv60037HSF	Metabolism.Primary metabolism.Protein metabolism and modification.Protein folding.Chaperone-mediated protein folding.HSP-mediated protein folding	Regulation overview.Regulation of gene expression.Regulation of transcription.Transcription factor.HSF family transcription factor	Response to stimulus.Stress response.Abiotic stress response.Temperature stress response						AT4G11660	GO:0006350
VIT_02s0025g04180	Vitvi02g00388	1.21317	1.2e-05	X	X	X	X	X	X	X	X	X	X	Unknown protein			Unknown									GO:0043666
VIT_02s0025g04210	Vitvi02g00390	X	X	X	X	X	X	X	X	X	X	1.12184	5.74e-18	UDP-glucose 4-epimerase	E5_1_3_2	vv10052Galactose_metabolism vv10520Nucleotide_sugars_metabolism	Metabolism.Primary metabolism.Carbohydrate metabolism.Monosaccharide metabolism.Galactose metabolism	Metabolism.Primary metabolism.Carbohydrate metabolism.Monosaccharide metabolism.Nucleotide sugar metabolism							AT1G12780	GO:0005886
VIT_02s0025g04250	Vitvi02g00393	X	X	X	X	-1.23206	8.33e-17	X	X	X	X	2.17246	7.53e-56	Osmotin			Response to stimulus.Stress response.Abiotic stress response.Osmotic stress response	Response to stimulus.Stress response.Biotic stress response							AT4G11650	GO:0050832
VIT_02s0025g04260	Vitvi02g01403	X	X	X	X	-1.23023	0.0028097	X	X	X	X	1.95232	3.94e-11	Osmotin [Vitis vinifera]			Response to stimulus.Stress response.Abiotic stress response.Osmotic stress response	Response to stimulus.Stress response.Biotic stress response							AT4G11650	GO:0050832
VIT_02s0025g04270	Vitvi02g01404	X	X	X	X	-1.77098	1.67e-06	1.34988	7.17e-10	X	X	3.11908	1.25e-31	Thaumatin			Response to stimulus.Stress response								AT4G11650	GO:0050832
VIT_02s0025g04280	Vitvi02g01405	-1.38202	0.00247221	X	X	X	X	X	X	X	X	X	X	Osmotin			Response to stimulus.Stress response.Abiotic stress response.Osmotic stress response	Response to stimulus.Stress response.Biotic stress response							AT4G11650	GO:0050832
VIT_02s0025g04340	Vitvi02g01409	X	X	X	X	X	X	X	X	X	X	1.09986	6.35e-28	Osmotin			Response to stimulus.Stress response.Abiotic stress response.Osmotic stress response	Response to stimulus.Stress response.Biotic stress response							AT4G11650	0
VIT_02s0025g04390	Vitvi02g00399	1.90161	1.82e-07	X	X	X	X	X	X	-2.34813	4.58e-09	X	X	SEU1 protein	SEUSS	vv30009Flower_development	Development.Reproductive development.Flower development	Regulation overview.Regulation of gene expression.Regulation of transcription.Adaptation of transcription factors							AT1G43850	0
VIT_02s0025g04550	Vitvi02g00416	X	X	X	X	X	X	X	X	1.77662	6.23e-13	X	X	Glucose-methanol-choline (GMC) oxidoreductase	E1_1_99_1	vv10260Glycine_serine_and_threonine_metabolism	Metabolism.Primary metabolism.Amino acid metabolism.Glycine, serine, and threonine metabolism	Metabolism.Cellular metabolism.Oxidation reduction							AT1G12570	GO:0050660
VIT_02s0025g04730	Vitvi02g00436	X	X	X	X	X	X	X	X	X	X	1.05124	1.18e-16	Glyoxylate reductase	E1_1_1_26	vv10630Glyoxylate_and_dicarboxylate_metabolism	Metabolism.Primary metabolism.Generation of metabolite precursors and energy.Glyoxylate and dicarboxylate metabolism								AT1G12550	GO:0047964
VIT_02s0025g04950	Vitvi02g01417	5.38704	5.05e-07	X	X	X	X	X	X	-7.56938	1.24e-07	X	X	No hit			No hit									0
VIT_02s0025g05110	Vitvi02g00466	X	X	1.38726	0.00111703	X	X	X	X	X	X	X	X	MATE efflux family protein	MATE	vv50125Porters_cat_66_to_94	Transport overview.Electrochemical Potential-driven Transporters.Porters.Multidrug/Oligosaccharidyl-lipid/Polysaccharide Flippase.Multi Antimicrobial Extrusion	Transport overview.Macromolecule transport.Multidrug transport							AT4G22790	GO:0015297
VIT_02s0025g05120	Vitvi02g00467	1.89352	4.62e-24	X	X	X	X	X	X	-1.08184	1.63e-07	X	X	ACT domain-containing protein (ACR8)			Unknown								AT1G12420	GO:0009737
VIT_02s0033g00130	Vitvi02g00983	X	X	X	X	X	X	X	X	1.20827	0.000932415	X	X	Cis-zeatin O-beta-D-glucosyltransferase	E2_4_1_215	vv10908Zeatin_biosynthesis	Signaling.Hormone Signaling.Cytokinin Signaling.Cytokinin metabolism.Cytokinin inactivation by glycosylation									GO:0016758
VIT_02s0033g00270	Vitvi02g01001	X	X	X	X	-1.42536	0.0026657	X	X	X	X	X	X	Pinoresinol-lariciresinol reductase	PLR	vv10940Phenylpropanoid_biosynthesis	Metabolism.Secondary metabolism.Phenylpropanoid metabolism.Phenylpropanoid biosynthesis	Metabolism.Secondary metabolism.Phenylpropanoid metabolism.Lignan metabolism.Lignan biosynthesis							AT1G32100	GO:0008152
VIT_02s0033g00450	Vitvi02g01024	X	X	-1.52746	3.03e-08	X	X	X	X	-1.51601	1.49e-06	X	X	Myb VvMYBA3 [Vitis vinifera]	VVMYBA3	vv60044MYB	Regulation overview.Regulation of gene expression.Regulation of transcription.Transcription factor.MYB family transcription factor								AT1G66380	GO:0003677
VIT_02s0033g00670	Vitvi02g01609	X	X	X	X	X	X	X	X	X	X	4.72784	0.000556362	Nitrilase 4B	E3_5_5_1	vv10460Cyanoamino_acid_metabolism vv10910Nitrogen_metabolism vv11002Auxin_biosynthesis	Metabolism.Cellular metabolism.Amino acid derivative metabolism.Cyanoamino acid metabolism	Metabolism.Cellular metabolism.Nitrogen and sulfur metabolism.Nitrogen metabolism	Signaling.Hormone Signaling.Auxin Signaling.Auxin metabolism						AT5G22300	GO:0005886
VIT_02s0033g00870	Vitvi02g01621	X	X	X	X	X	X	X	X	X	X	1.8561	0.00183815	Nitrilase 4B	E3_5_5_1	vv10460Cyanoamino_acid_metabolism vv10910Nitrogen_metabolism vv11002Auxin_biosynthesis	Metabolism.Cellular metabolism.Amino acid derivative metabolism.Cyanoamino acid metabolism	Metabolism.Cellular metabolism.Nitrogen and sulfur metabolism.Nitrogen metabolism	Signaling.Hormone Signaling.Auxin Signaling.Auxin metabolism						AT5G22300	GO:0005886
VIT_02s0033g01340	Vitvi02g01172	X	X	-1.17066	0.00254881	X	X	X	X	X	X	X	X	Unknown protein			Unknown								AT3G45900	0
VIT_02s0033g01390	Vitvi02g01640	1.45635	0.00237359	X	X	X	X	X	X	X	X	X	X	No hit			No hit									0
VIT_02s0087g00410	Vitvi02g01662	X	X	-1.01703	0.000217682	X	X	X	X	X	X	X	X	Unknown protein			Unknown								AT4G19400	GO:0007010
VIT_02s0087g00630	Vitvi02g01264	-1.16905	3.44e-06	X	X	X	X	X	X	2.17126	1.94e-23	X	X	Alcohol oxidase	E1_1_3_13	vv10680Methane_metabolism	Metabolism.Cellular metabolism.Methane metabolism	Metabolism.Cellular metabolism.Oxidation reduction							AT4G19380	GO:0016491
VIT_02s0087g00710	Vitvi02g01269	-1.57302	4.49e-06	-1.12236	0.00201112	X	X	X	X	X	X	X	X	ABA 8'-hydroxylase CYP707A1	E1_14_13_93	vv10906Carotenoid_biosynthesis vv11013ABA_biosynthesis vv30001ABA_signaling	Metabolism.Secondary metabolism.Terpenoid metabolism.Tetraterpenoid metabolism.Tetraterpenoid biosynthesis.Carotenoid biosynthesis	Signaling.Hormone Signaling.ABA Signaling.ABA metabolism.ABA biosynthesis	Signaling.Hormone Signaling.ABA Signaling.ABA-mediated Signaling pathway	Signaling.Hormone Signaling.ABA Signaling.ABA metabolism.ABA catabolism					AT4G19230	GO:0009639
VIT_02s0087g00750	Vitvi02g01273	2.38552	2.56e-05	X	X	-3.02402	1.15e-46	-1.93531	8.31e-28	-3.11029	9.33e-07	1.09631	0.000520802	Proteinase inhibitor I4, serpin			Metabolism.Primary metabolism.Protein metabolism and modification.Proteolysis.Protease inhibition								AT1G55230	0
VIT_02s0087g00910	Vitvi02g01286	X	X	X	X	X	X	1.45919	3.99e-13	X	X	1.81512	1.17e-17	9-cis-epoxycarotenoid dioxygenase	E1_13_11_51	vv10906Carotenoid_biosynthesis vv11013ABA_biosynthesis vv30001ABA_signaling	Metabolism.Secondary metabolism.Terpenoid metabolism.Tetraterpenoid metabolism.Tetraterpenoid biosynthesis.Carotenoid biosynthesis	Signaling.Hormone Signaling.ABA Signaling.ABA metabolism.ABA biosynthesis	Signaling.Hormone Signaling.ABA Signaling.ABA-mediated Signaling pathway						AT4G19170	GO:0016702
VIT_02s0087g01010	Vitvi02g01299	X	X	2.36564	0.00183237	X	X	X	X	X	X	X	X	CRK10 (cysteine-rich RLK10)			Signaling.Signaling pathway.Protein kinase								AT4G05200	GO:0006468
VIT_02s0109g00080	Vitvi02g00915	X	X	1.41335	4.6e-09	X	X	X	X	1.62825	1.31e-11	X	X	Phosphoribulokinase	E2_7_1_19	vv10710Carbon_fixation	Metabolism.Primary metabolism.Carbon fixation	Metabolism.Primary metabolism.Generation of metabolite precursors and energy.Photosynthesis.Calvin cycle								GO:0015979
VIT_02s0154g00040	Vitvi02g00509	X	X	1.24907	9.47e-08	X	X	X	X	1.37634	2.16e-07	X	X	Thylakoid lumenal protein			Unknown								AT1G12250	0
VIT_02s0154g00090	Vitvi02g00512	X	X	1.00234	1.75e-06	X	X	X	X	X	X	X	X	Vacuolar invertase 2, GIN2	E3_2_1_26	vv10052Galactose_metabolism vv10500Starch_and_sucrose_metabolism	Metabolism.Primary metabolism.Carbohydrate metabolism.Monosaccharide metabolism.Galactose metabolism	Metabolism.Primary metabolism.Carbohydrate metabolism.Polysaccharide metabolism.Starch and sucrose metabolism.Sucrose catabolism							AT1G12240	GO:0016798
VIT_02s0154g00110	Vitvi02g00514	X	X	X	X	X	X	X	X	-1.5194	4.28e-05	X	X	Trehalose-6-phosphate phosphatase (AtTPPA)	E3_1_3_12	vv10500Starch_and_sucrose_metabolism	Metabolism.Primary metabolism.Carbohydrate metabolism.Polysaccharide metabolism.Starch and sucrose metabolism	Metabolism.Primary metabolism.Carbohydrate metabolism.Oligosaccharide metabolism.Trehalose metabolism							AT4G12430	GO:0003824
VIT_02s0154g00310	Vitvi02g00531	-1.48746	0.00127404	-1.92074	2.53e-05	X	X	X	X	X	X	X	X	Protease inhibitor/seed storage/lipid transfer protein (LTP)			Transport overview.Macromolecule transport.Lipid transport								AT1G62500	GO:0006869
VIT_02s0154g00480	Vitvi02g01446	4.95673	2.59e-77	1.83945	0.00222625	-1.71461	3.15e-40	-1.71378	8.48e-46	-3.0922	7.24e-06	X	X	Heat shock protein MTSHP	K13993	vv24141Protein_processing_in_endoplasmic_reticulum	Metabolism.Primary metabolism.Protein metabolism and modification.Protein folding.Chaperone-mediated protein folding.HSP-mediated protein folding	Metabolism.Primary metabolism.Protein metabolism and modification.Protein processing in endoplasmic reticulum							AT4G25200	GO:0006950
VIT_02s0154g00490	Vitvi02g01447	5.13764	8.89e-53	X	X	-1.88916	1.15e-09	-1.85691	3.21e-10	-3.22963	0.00870643	X	X	Heat shock 22 kDa protein mitochondrial			Metabolism.Primary metabolism.Protein metabolism and modification.Protein folding.Chaperone-mediated protein folding.HSP-mediated protein folding								AT4G25200	GO:0009536
VIT_02s0154g00580	Vitvi02g01449	X	X	X	X	X	X	1.00505	1.35e-08	X	X	X	X	Unknown			Unknown									0
VIT_02s0154g00600	Vitvi02g00553	5.3148	0.00246322	4.96369	0.00972686	X	X	X	X	X	X	X	X	Pectinesterase family	E3_1_1_11	vv40006Cell_wall	Cellular process.Cellular component organization and biogenesis.Cell wall organization and biogenesis.Cell wall metabolism.Cell wall modification.Pectin modification								AT5G47500	GO:0042545
VIT_02s0234g00110	Vitvi02g01778	X	X	-1.92677	5.29e-06	X	X	X	X	-2.46681	7.91e-16	X	X	Oleosin OLE-4			Cellular process.Cellular component organization and biogenesis.Oil body organization and biogenesis	Development.Reproductive development.Seed development							AT4G25140	GO:0016021
VIT_02s0241g00020	Vitvi02g01423	X	X	X	X	X	X	1.04654	0.000571179	X	X	X	X	Unknown			Unknown									0
VIT_02s0241g00060	Vitvi02g00477	X	X	1.06573	0.000617338	X	X	X	X	1.36246	8.4e-05	X	X	Unknown protein			Unknown								AT1G12330	0
VIT_02s0241g00100	Vitvi02g00481	2.2058	2.76e-06	X	X	X	X	-1.5192	5.4e-11	-3.56385	3.83e-09	-1.08618	3.44e-05	Unknown protein			Unknown								AT2G45360	0
VIT_03s0017g00650	Vitvi03g01092	1.35092	6.28e-11	X	X	X	X	X	X	-1.69157	3.52e-11	X	X	GTP cyclohydrolase II	E3_5_4_25	vv10740Riboflavin_metabolism	Metabolism.Primary metabolism.Coenzyme and prosthetic group metabolism.Riboflavin metabolism.Riboflavin biosynthesis								AT5G64300	GO:0016020
VIT_03s0017g00920	Vitvi03g01819	X	X	4.22234	7.22e-06	X	X	4.36196	0.00253429	3.32169	5.78e-05	4.26202	0.00366695	R protein PRF disease resistance protein	K13453	vv34627R_proteins_from_Plant-pathogen_interaction	Response to stimulus.Stress response.Biotic stress response.Plant-pathogen interaction.R proteins from Plant-pathogen interaction								AT1G53350	GO:0005515
VIT_03s0017g01300	Vitvi03g01185	2.85495	2.73e-05	X	X	X	X	X	X	X	X	X	X	ABC transporter G member 7	ABCG7	vv52010ABC_transporters	Transport overview.Macromolecule transport.Multidrug transport.Multidrug ABC transport								AT1G17840	GO:0015416
VIT_03s0017g01400	Vitvi03g01198	X	X	-2.10231	1.07e-07	X	X	X	X	X	X	X	X	Adhesive/proline-rich protein			Metabolism.Primary metabolism.Carbohydrate metabolism.Monosaccharide metabolism.Nucleotide sugar metabolism									0
VIT_03s0017g01410	Vitvi03g01199	X	X	-1.47594	4.37e-05	X	X	X	X	-1.8519	1.74e-11	X	X	No hit			No hit									0
VIT_03s0017g01450	Vitvi03g01202	X	X	-1.70434	0.00185642	X	X	X	X	X	X	X	X	No hit			No hit									0
VIT_03s0017g01460	Vitvi03g01203	X	X	-1.0436	0.000954041	X	X	X	X	X	X	X	X	No hit			No hit									0
VIT_03s0017g01990	Vitvi03g01260	X	X	X	X	-1.39914	0.000849969	X	X	X	X	X	X	UDP-glucose glucosyltransferase	E2_4_1_35	vv10500Starch_and_sucrose_metabolism	Metabolism.Primary metabolism.Carbohydrate metabolism.Polysaccharide metabolism.Starch and sucrose metabolism	Metabolism.Secondary metabolism.Aromatic compound metabolism.Aromatic compound glysosylation							AT3G21760	GO:0016758
VIT_03s0017g02000	Vitvi03g01265	X	X	X	X	X	X	-1.51691	0.00898276	X	X	X	X	Anthocyanidin 3-O-glucosyltransferase	E2_4_1_115	vv10942Anthocyanin_biosynthesis	Metabolism.Secondary metabolism.Phenylpropanoid metabolism.Flavonoid metabolism.Flavonoid biosynthesis.Anthocyanin biosynthesis.Anthocyanin-glycoside biosynthesis								AT3G21760	GO:0016758
VIT_03s0017g02260	Vitvi03g01872	X	X	X	X	X	X	-1.21895	1.06e-05	X	X	X	X	Protease inhibitor/seed storage/lipid transfer protein (LTP)			Transport overview.Macromolecule transport.Lipid transport								AT3G22142	GO:0006869
VIT_03s0038g00220	Vitvi03g00015	X	X	X	X	X	X	1.43323	4.45e-10	X	X	1.09055	3.58e-06	Purple acid phosphatase 10 ATPAP10/PAP10	E3_1_3_2	vv10740Riboflavin_metabolism	Metabolism.Primary metabolism.Coenzyme and prosthetic group metabolism.Riboflavin metabolism	Metabolism.Cellular metabolism.Phosphate metabolism							AT2G16430	GO:0046872
VIT_03s0038g00670	Vitvi03g00048	X	X	1.24601	0.000416136	X	X	X	X	1.47058	1.71e-07	X	X	fructose-bisphosphate aldolase, chloroplast precursor	E4_1_2_13	vv10010Glycolysis vv10030Pentose_phosphate vv10051Fructose_and_mannose_metabolism vv10710Carbon_fixation	Metabolism.Primary metabolism.Carbohydrate metabolism.Glycolysis Gluconeogenesis	Metabolism.Primary metabolism.Carbohydrate metabolism.Monosaccharide metabolism.Monosaccharide catabolism.Pentose-phosphate shunt	Metabolism.Primary metabolism.Carbohydrate metabolism.Monosaccharide metabolism.Fructose and mannose metabolism	Metabolism.Primary metabolism.Carbon fixation	Metabolism.Primary metabolism.Generation of metabolite precursors and energy.Photosynthesis.Calvin cycle				AT2G21330	GO:0003824
VIT_03s0038g00940	Vitvi03g01337	-1.85043	0.000119623	-1.6238	0.00507664	X	X	X	X	X	X	X	X	Auxin-responsive	AUXREG	vv30003Auxin_signaling	Signaling.Hormone Signaling.Auxin Signaling.Auxin-mediated Signaling pathway								AT1G75590	0
VIT_03s0038g01320	Vitvi03g00076	X	X	X	X	X	X	X	X	1.15221	2.1e-05	X	X	Crp1 protein			Metabolism.Primary metabolism.Nucleobase, nucleoside, nucleotide, nucleic acid metabolism.Nucleic acid metabolism.RNA metabolism.RNA processing.mRNA processing								AT4G34830	GO:0009536
VIT_03s0038g02110	Vitvi03g00119	1.56109	9.56e-05	X	X	X	X	X	X	X	X	X	X	Co-chaperone-curved DNA binding protein A	K05516	vv50132Primary_active_transporter_cat_A5_to_A8	Transport overview.Primary Active Transporters.P-P-bond hydrolysis-driven transporters.General Secretory Pathway (Sec)	Metabolism.Primary metabolism.Protein metabolism and modification.Protein folding.Chaperone-mediated protein folding.HSP-mediated protein folding.HSP-mediated protein folding co-chaperone							AT2G17880	GO:0031072
VIT_03s0038g02140	Vitvi03g00122	X	X	-1.49927	0.000350749	X	X	X	X	X	X	-1.57848	3.21e-40	Auxin transporter protein 2	AUX1	vv50004Auxin_transport vv50123Porters_cat_18_to_29	Signaling.Hormone Signaling.Auxin Signaling.Auxin transport	Transport overview.Electrochemical Potential-driven Transporters.Porters.Amino Acid/Auxin Permease							AT2G21050	GO:0005886
VIT_03s0038g02170	Vitvi03g00124	X	X	1.34442	5.96e-05	X	X	1.0153	2.55e-06	X	X	1.67467	6.39e-14	Thaumatin			Response to stimulus.Stress response								AT4G38660	GO:0031225
VIT_03s0038g02230	Vitvi03g00130	X	X	1.23524	6.73e-06	X	X	-1.15605	0.00216648	X	X	X	X	Subtilisin-like serine protease 2	SLP2	vv50101Channels_and_pores	Transport overview.Channels and pores.ß-Barrel porins.Autotransporter	Metabolism.Primary metabolism.Protein metabolism and modification.Proteolysis.Peptidase-mediated proteolysis.Subtilase-mediated proteolysis							AT4G34980	GO:0043086
VIT_03s0038g02330	Vitvi03g00138	6.64648	2.39e-05	X	X	X	X	X	X	-6.37834	7.86e-05	X	X	CLB1 protein			Unclear								AT2G20990	0
VIT_03s0038g02880	Vitvi03g01412	X	X	X	X	X	X	1.41103	0.000172075	X	X	X	X	Unknown			Unknown									0
VIT_03s0038g02890	Vitvi03g00183	1.00771	0.00156119	X	X	X	X	X	X	X	X	X	X	F-box family protein			Metabolism.Primary metabolism.Protein metabolism and modification.Proteolysis.cytoplasmic and nuclear protein degradation.Ubiquitin-mediated proteolysis									GO:0019941
VIT_03s0038g03400	Vitvi03g00206	X	X	X	X	-1.29872	4.1e-12	X	X	X	X	1.59125	6.56e-30	Endochitinase 1, basic	E3_2_1_14	vv10530Aminosugars_metabolism	Metabolism.Primary metabolism.Carbohydrate metabolism.Monosaccharide metabolism.Amino sugar metabolism	Response to stimulus.Stress response							AT3G12500	GO:0000272
VIT_03s0038g03410	Vitvi03g00207	X	X	1.07017	7.89e-07	X	X	1.44353	4.05e-07	X	X	2.02978	3.71e-11	NAC domain containing protein 36	NAC036_2	vv60046NAC	Regulation overview.Regulation of gene expression.Regulation of transcription.Transcription factor.NAC family transcription factor								AT2G17040	GO:0010200
VIT_03s0038g03850	Vitvi03g01472	2.50899	1.31e-13	X	X	X	X	X	X	-3.91408	1.94e-37	X	X	PGPS/NH21			Unknown									0
VIT_03s0038g03860	Vitvi03g00242	-1.19673	0.00198575	X	X	1.23316	6.79e-15	X	X	X	X	-2.20793	4.78e-50	Phosphate-induced protein 1			Unclear								AT2G17230	0
VIT_03s0038g03920	Vitvi03g00246	X	X	X	X	X	X	X	X	X	X	-1.05046	1.42e-12	Glutamate receptor 2 GLUR2	GLUR2	vv50101Channels_and_pores	Transport overview.Channels and pores.a-Type channels.Glutamate-gated Ion Channel of Neurotransmitter Receptors	Transport overview.Ion transport.Cation transport.Glutamate activated channel							AT4G35290	GO:0016021
VIT_03s0038g03980	Vitvi03g00251	X	X	X	X	X	X	X	X	X	X	-1.1032	2.68e-06	Unknown protein			Unknown								AT4G35320	0
VIT_03s0038g04000	Vitvi03g00253	-3.0082	1.72e-05	-2.86945	1.37e-05	X	X	X	X	X	X	X	X	Cysteine endopeptidase, papain-type (XCP1)	E3_4_22_2		Metabolism.Primary metabolism.Protein metabolism and modification.Proteolysis.Peptidase-mediated proteolysis								AT4G35350	GO:0005886
VIT_03s0038g04120	Vitvi03g00264	X	X	X	X	X	X	-1.69118	0.00994136	X	X	X	X	Cellulose synthase CSLD4	E2_4_1_12_CSLD4	vv40006Cell_wall	Cellular process.Cellular component organization and biogenesis.Cell wall organization and biogenesis.Cell wall metabolism.Cell wall biosynthesis.Cellulose biosynthesis								AT4G38190	GO:0016021
VIT_03s0038g04210	Vitvi03g00272	-1.64548	4.58e-06	X	X	X	X	X	X	1.6988	2.15e-06	X	X	Phototropin-2	K08282	vv50101Channels_and_pores	Transport overview.Channels and pores.a-Type channels.The Voltage-gated Ion Channel	Signaling.Signaling pathway.Light Signaling.Blue light Signaling							AT5G58140	GO:0004672
VIT_03s0038g04330	Vitvi03g01479	X	X	-2.18577	0.00754696	X	X	X	X	X	X	X	X	Unknown			Unknown									0
VIT_03s0038g04390	Vitvi03g01481	3.89627	2.13e-35	-1.91325	0.00938073	X	X	X	X	-5.80184	4.71e-59	X	X	Dehydrin 1			Response to stimulus.Stress response.Abiotic stress response.Desiccation stress response									GO:0006950
VIT_03s0038g04730	Vitvi03g00312	-1.46048	5.9e-06	X	X	X	X	X	X	1.34683	0.000141927	X	X	Polyphenol oxidase	E1_10_3_1	vv10350Tyrosine_metabolism vv50109Incompletely_characterized_transport_systems	Metabolism.Primary metabolism.Amino acid metabolism.Aromatic amino acid metabolism.Tyrosine metabolism.Tyrosine catabolism	Transport overview.Incompletely characterized transport systems.Recognized transporters of unknown biochemical mechanism.Iron/Lead Transporter.Oxidase-dep Fe2+ Transporter	Metabolism.Primary metabolism.Amino acid metabolism.Amino acid catabolism	Metabolism.Secondary metabolism.Aromatic compound metabolism.Rosmarinic acid biosynthesis	Response to stimulus.Stress response.Abiotic stress response.Oxidative stress response					GO:0005507
VIT_03s0063g00140	Vitvi03g00524	-1.93574	7.36e-09	X	X	X	X	X	X	X	X	X	X	Caffeoyl-CoA O-methyltransferase	E2_1_1_104	vv10940Phenylpropanoid_biosynthesis	Metabolism.Secondary metabolism.Phenylpropanoid metabolism.Phenylpropanoid biosynthesis								AT4G34050	GO:0042409
VIT_03s0063g00200	Vitvi03g00517	X	X	X	X	X	X	1.18948	2.88e-07	X	X	X	X	Histidinol-phosphatase	E3_1_3_15	vv10340Histidine_metabolism	Metabolism.Primary metabolism.Amino acid metabolism.Histidine metabolism								AT1G49740	GO:0016301
VIT_03s0063g00630	Vitvi03g00488	X	X	X	X	X	X	-1.49821	9.24e-06	-1.93393	0.0036609	X	X	Transcriptional factor B3	TFB3_8	vv60001ABI3VP1	Regulation overview.Regulation of gene expression.Regulation of transcription.Transcription factor.ABI3 family transcription factor								AT3G19184	GO:0006350
VIT_03s0063g01030	Vitvi03g00457	1.04274	0.000100223	X	X	X	X	X	X	X	X	X	X	Peptidyl-prolyl isomerase D (cyclophilin D)	K05864	vv34020Calcium_signaling_pathway	Signaling.Signaling pathway.Calcium sensors and Signaling	Metabolism.Primary metabolism.Protein metabolism and modification.Protein folding.Peptidyl prolyl isomerase-mediated protein folding							AT2G15790	GO:0016853
VIT_03s0063g01150	Vitvi03g01543	X	X	1.26188	8.07e-13	X	X	X	X	X	X	X	X	Nodulin 1A, Senescence-associated			Metabolism.Cellular metabolism.Nitrogen and sulfur metabolism.Nitrogen metabolism.Nitrogen assimilation								AT3G19000	GO:0016491
VIT_03s0063g01210	Vitvi03g01542	X	X	X	X	-1.16894	0.00676799	X	X	X	X	1.85857	6.89e-10	Nodulin 1A, senescence-associated			Metabolism.Cellular metabolism.Nitrogen and sulfur metabolism.Nitrogen metabolism.Nitrogen assimilation								AT3G19000	GO:0016491
VIT_03s0063g01220	Vitvi03g00441	X	X	-2.72479	1.25e-12	X	X	X	X	-2.64646	1.57e-08	X	X	Nodulin 1A, senescence-associated			Metabolism.Cellular metabolism.Nitrogen and sulfur metabolism.Nitrogen metabolism.Nitrogen assimilation								AT3G19000	GO:0016491
VIT_03s0063g01290	Vitvi03g00435	X	X	-2.70141	1.01e-26	X	X	X	X	-2.64376	1.11e-17	X	X	Gibberellin 20 oxidase 2	E1_14_11_12	vv10904Diterpenoid_biosynthesis	Metabolism.Secondary metabolism.Terpenoid metabolism.Diterpenoid metabolism.Diterpenoid biosynthesis	Signaling.Hormone Signaling.Gibberellic acid Signaling.Gibberellic acid metabolism.Gibberellic acid biosynthesis							AT3G19000	GO:0016491
VIT_03s0063g01310	Vitvi03g00432	X	X	-1.37164	9.95e-06	X	X	X	X	-1.22633	0.000172493	X	X	Oxidoreductase, 2OG-Fe(II) oxygenase family			Metabolism.Cellular metabolism.Oxidation reduction.2OG-Fe(II) oxygenase superfamily								AT3G19000	GO:0016491
VIT_03s0063g01330	Vitvi03g00431	X	X	-2.50055	0.000926493	X	X	X	X	-2.91404	6.69e-05	X	X	Nodulin 1A, senescence-associated			Metabolism.Cellular metabolism.Nitrogen and sulfur metabolism.Nitrogen metabolism.Nitrogen assimilation								AT3G19000	GO:0016491
VIT_03s0063g01380	Vitvi03g00426	1.50183	1.02e-07	-1.57106	1.13e-06	X	X	-1.45517	7.96e-35	-3.05082	1.76e-22	X	X	Unknown protein			Unknown								AT2G15890	GO:0009793
VIT_03s0063g01400	Vitvi03g00423	X	X	X	X	-3.62906	0.00273167	1.57629	0.00017208	-2.84735	0.00152048	5.20402	2.97e-09	Cell division cycle associated 7 CDCA7	CDCA7	vv44110Cell_cycle	Cellular process.Cell growth and death	Regulation overview.Regulation of cell cycle							AT2G23530	GO:0003677
VIT_03s0063g01480	Vitvi03g00413	X	X	-5.08003	2.27e-27	-4.03335	1.07e-05	1.13591	0.00157719	-4.51907	4.13e-27	5.18212	1.76e-11	CYP82C4			Metabolism.Cellular metabolism.Oxidation reduction.Cytochrome P450 oxidoreductase								AT4G31940	GO:0016491
VIT_03s0063g01650	Vitvi03g00407	X	X	-6.14132	4.45e-05	X	X	X	X	-5.92662	0.000147116	5.19872	0.00459197	CYP82C4			Metabolism.Cellular metabolism.Oxidation reduction.Cytochrome P450 oxidoreductase								AT4G31940	GO:0016491
VIT_03s0063g01760	Vitvi03g01521	X	X	-1.70097	7.07e-10	X	X	-1.91815	1.51e-49	-2.62944	3.09e-23	-1.39359	1e-15	No hit			No hit									0
VIT_03s0063g01820	Vitvi03g00395	-1.84264	0.000748939	-2.15357	0.000263842	-3.07092	6.66e-11	-1.97208	2.18e-07	X	X	X	X	AOS (allene oxide synthase)	E4_2_1_92	vv10592alpha-Linolenic_acid_metabolism	Metabolism.Primary metabolism.Lipid metabolism.Fatty acid metabolism.Alpha-linolenic acid metabolism								AT5G42650	GO:0009055
VIT_03s0063g01880	Vitvi03g00388	X	X	1.11901	2.4e-06	X	X	X	X	1.21738	7.24e-06	X	X	Acyl-CoA synthetase long-chain member 2	E6_2_1_3_LACS2	vv10071Fatty_acid_metabolism vv44146Peroxisome vv50104Group_translocators	Metabolism.Primary metabolism.Lipid metabolism.Fatty acid metabolism	Cellular process.Cellular component organization and biogenesis.Organelle organization and biogenesis.Peroxisome organization and biogenesis	Transport overview.Group translocators.Acyl CoA ligase-coupled transporters.Proposed Fatty Acid Transporter						AT1G49430	GO:0016874
VIT_03s0063g01930	Vitvi03g00381	X	X	X	X	X	X	X	X	2.82934	0.00133693	X	X	DC1 domain-containing protein			Unknown								AT2G16050	GO:0007242
VIT_03s0063g02020	Vitvi03g00375	X	X	1.33903	1.3e-10	X	X	X	X	1.3682	1.81e-05	X	X	Tic Complex Tic62 Subunit	TIC62	vv50133Primary_active_transporter_cat_A9_to_A18	Transport overview.Primary Active Transporters.P-P-bond hydrolysis-driven transporters.Chloroplast Env Prot Translocase	Cellular process.Cellular component organization and biogenesis.Organelle organization and biogenesis.Plastid organization and biogenesis							AT3G18890	GO:0050662
VIT_03s0063g02040	Vitvi03g00373	X	X	X	X	X	X	X	X	1.12616	0.000994164	X	X	Caffeine synthase	E2_1_1_160	vv10230Purine_metabolism	Metabolism.Primary metabolism.Nucleobase, nucleoside, nucleotide, nucleic acid metabolism.Nucleotide metabolism.Purine metabolism								AT1G49380	GO:0009536
VIT_03s0063g02090	Vitvi03g00369	X	X	X	X	X	X	1.0197	2.85e-05	1.13597	0.000547012	1.48914	4.61e-10	Unknown protein			Unknown								AT4G34320	0
VIT_03s0063g02530	Vitvi03g00334	X	X	-1.32023	5.13e-07	X	X	X	X	-1.55176	1.06e-08	X	X	Unknown protein			Unknown								AT1G75180	0
VIT_03s0063g02700	Vitvi03g00317	1.79428	0.000134451	X	X	X	X	X	X	X	X	X	X	CPL4 (C-Terminal Domain Phosphatase-like 4)			Signaling.Signaling pathway.Protein phosphatase								AT5G58003	GO:0004721
VIT_03s0088g00290	Vitvi03g00712	X	X	1.14984	0.00200222	X	X	X	X	X	X	X	X	Phytosulfokines PSK2			Signaling.Signaling pathway.Signaling molecules.Signaling peptide.Ligand peptide									GO:0008283
VIT_03s0088g00320	Vitvi03g00717	2.68149	4.34e-27	X	X	X	X	X	X	-1.67392	3.75e-11	X	X	Peptidase M50			Metabolism.Primary metabolism.Protein metabolism and modification.Proteolysis.Peptidase-mediated proteolysis								AT1G17870	GO:0009408
VIT_03s0088g00620	Vitvi03g00735	X	X	X	X	X	X	X	X	X	X	-1.76912	1.67e-14	Stress-induced			Unknown								AT1G10020	0
VIT_03s0088g00690	Vitvi03g01649	X	X	X	X	-1.54894	3.68e-08	X	X	X	X	1.49823	7.1e-08	Pathogenesis-related protein 1 precursor (PRP 1)	PRP1	vv30011Jasmonate_signaling vv34626Plant-pathogen_interaction	Signaling.Hormone Signaling.Jasmonate salicylate signaling.Jasmonate Signaling.Jasmonate-mediated Signaling pathway	Response to stimulus.Stress response.Biotic stress response.Plant-pathogen interaction	Signaling.Hormone Signaling.Jasmonate salicylate signaling.Salicylic acid Signaling.Salicylic acid-responsive						AT1G50060	GO:0005576
VIT_03s0088g00700	Vitvi03g01650	X	X	X	X	-1.33164	4.12e-09	X	X	X	X	1.08202	2.07e-07	Pathogenesis related protein 1 precursor (pr1 gene)	PRP1	vv30011Jasmonate_signaling vv34626Plant-pathogen_interaction	Signaling.Hormone Signaling.Jasmonate salicylate signaling.Jasmonate Signaling.Jasmonate-mediated Signaling pathway	Response to stimulus.Stress response.Biotic stress response.Plant-pathogen interaction	Signaling.Hormone Signaling.Jasmonate salicylate signaling.Salicylic acid Signaling.Salicylic acid-responsive						AT1G50060	GO:0005576
VIT_03s0088g00710	Vitvi03g01651	X	X	-1.86829	0.0039117	X	X	X	X	-1.75458	0.000132586	1.3892	3.12e-31	Pathogenesis-related protein 1 precursor (PRP 1)	PRP1	vv30011Jasmonate_signaling vv34626Plant-pathogen_interaction	Signaling.Hormone Signaling.Jasmonate salicylate signaling.Jasmonate Signaling.Jasmonate-mediated Signaling pathway	Response to stimulus.Stress response.Biotic stress response.Plant-pathogen interaction	Signaling.Hormone Signaling.Jasmonate salicylate signaling.Salicylic acid Signaling.Salicylic acid-responsive						AT2G14580	GO:0005576
VIT_03s0088g01090	Vitvi03g01666	2.14265	0.00473876	X	X	X	X	X	X	X	X	X	X	Zinc finger (C3HC4-type ring finger)	ZFC3HC4_242	vv60078Other_zf-C3HC4	Regulation overview.Regulation of gene expression.Regulation of transcription.Transcription factor.Zinc finger C3HC4 family transcription factor									GO:0005515
VIT_03s0088g01190	Vitvi03g00785	X	X	X	X	X	X	X	X	1.16065	0.00116955	X	X	Malate dehydrogenase, glyoxysomal precursor	E1_1_1_37	vv10020Citrate_cycle vv10620Pyruvate_metabolism vv10630Glyoxylate_and_dicarboxylate_metabolism vv10710Carbon_fixation vv10720Reductive_carboxylate_cycle	Metabolism.Primary metabolism.Generation of metabolite precursors and energy.Citric acid cycle	Metabolism.Primary metabolism.Carbohydrate metabolism.Monosaccharide metabolism.Pyruvate metabolism	Metabolism.Primary metabolism.Generation of metabolite precursors and energy.Glyoxylate and dicarboxylate metabolism	Metabolism.Primary metabolism.Carbon fixation	Metabolism.Primary metabolism.Generation of metabolite precursors and energy.Reductive carboxylate cycle				AT5G09660	GO:0016615
VIT_03s0091g00160	Vitvi03g01597	X	X	X	X	X	X	X	X	X	X	1.38712	3.41e-35	NtPRp27 secretory protein			Response to stimulus.Stress response.Biotic stress response								AT2G15220	GO:0008237
VIT_03s0091g00210	Vitvi03g00578	1.95751	5.34e-05	X	X	X	X	X	X	-2.42547	9.43e-06	X	X	Ethylene-responsive protein	ERUNK_4	vv30008Ethylene_signaling vv60011BHLH	Signaling.Hormone Signaling.Ethylene Signaling.Ethylene-mediated Signaling pathway	Regulation overview.Regulation of gene expression.Regulation of transcription.Transcription factor.bHLH family transcription factor							AT3G19500	GO:0006350
VIT_03s0091g00230	Vitvi03g00580	-1.79266	8.2e-09	X	X	X	X	X	X	2.16251	6.53e-09	X	X	Unknown protein			Unknown								AT2G15020	0
VIT_03s0091g00310	Vitvi03g00586	-1.51038	4.87e-09	X	X	X	X	1.05547	6.94e-18	1.43836	1.99e-07	1.24968	1.63e-25	Indole-3-acetic acid-amido synthetase GH3.8	AUXINBIOSYNTHESIS_GH3	vv11002Auxin_biosynthesis	Signaling.Hormone Signaling.Auxin Signaling.Auxin metabolism.Auxin inactivation by conjugation								AT2G14960	0
VIT_03s0091g00450	Vitvi03g00601	2.36249	3.62e-05	X	X	-1.23399	0.00875697	1.36553	5.9e-09	-1.61121	0.00696706	2.59693	3.5e-19	Progesterone 5-beta-reductase	E1_3_99_6	vv10140C21-Steroid_hormone_metabolism	Metabolism.Primary metabolism.Lipid metabolism.Steroid metabolism.C21-Steroid hormone metabolism								AT4G24220	GO:0003824
VIT_03s0091g00490	Vitvi03g01602	X	X	X	X	X	X	X	X	1.19452	0.00294825	X	X	Unknown protein			Unknown								AT3G19550	0
VIT_03s0091g00540	Vitvi03g00612	X	X	X	X	X	X	X	X	-1.64043	0.0022883	X	X	Prolyl 4-hydroxylase	E1_14_11_2	vv10330Arginine_and_proline_metabolismis	Metabolism.Primary metabolism.Amino acid metabolism.Arginine and proline metabolism	Metabolism.Secondary metabolism.Phenylpropanoid metabolism.Flavonoid metabolism.Flavonoid biosynthesis	Metabolism.Primary metabolism.Protein metabolism and modification.Protein modification.Prolyl hydroxylation						AT4G33910	GO:0016491
VIT_03s0091g00670	Vitvi03g00628	-1.12928	0.00645684	X	X	X	X	1.2959	1.28e-05	X	X	1.3045	0.000121348	Lateral organ boundaries protein 38	LBD38_1	vv60007AS2	Regulation overview.Regulation of gene expression.Regulation of transcription.Transcription factor.AS2 family transcription factor								AT3G49940	0
VIT_03s0091g00810	Vitvi03g00645	X	X	X	X	X	X	X	X	-2.04496	0.000182575	X	X	Beta-1,4-xylosidase	E3_2_1_37	vv10500Starch_and_sucrose_metabolism vv10520Nucleotide_sugars_metabolism	Metabolism.Primary metabolism.Carbohydrate metabolism.Polysaccharide metabolism.Starch and sucrose metabolism	Metabolism.Primary metabolism.Carbohydrate metabolism.Monosaccharide metabolism.Nucleotide sugar metabolism	Cellular process.Cellular component organization and biogenesis.Cell wall organization and biogenesis.Cell wall metabolism.Cell wall catabolism.Xylan catabolism							0
VIT_03s0091g01060	Vitvi03g00675	X	X	1.00992	0.00694701	X	X	X	X	X	X	X	X	Cyclin delta-2	CYCD1_1	vv44110Cell_cycle	Cellular process.Cell growth and death	Regulation overview.Regulation of cell cycle							AT1G70210	GO:0051301
VIT_03s0091g01130	Vitvi03g01614	X	X	1.25787	0.00312044	X	X	X	X	X	X	X	X	Meprin and TRAF homology domain-containing protein			Unclear								AT3G17380	0
VIT_03s0097g00530	Vitvi03g00845	1.51458	5.5e-12	X	X	X	X	X	X	X	X	X	X	Molecular chaperone DnaK	K04043	vv23018RNA_degradation vv50101Channels_and_pores	Metabolism.Primary metabolism.Nucleobase, nucleoside, nucleotide, nucleic acid metabolism.Nucleic acid metabolism.RNA metabolism.RNA catabolism	Transport overview.Channels and pores.a-Type channels.Cation Channel-forming Heat Shock Protein-70	Metabolism.Primary metabolism.Protein metabolism and modification.Protein folding.Chaperone-mediated protein folding.HSP-mediated protein folding	Response to stimulus.Stress response.Abiotic stress response.Temperature stress response					AT5G09590	GO:0005886
VIT_03s0110g00190	Vitvi03g00938	X	X	X	X	X	X	X	X	X	X	-1.38916	0.00549022	Cytochrome oxidase subunit 1	K02256	vv10190Oxidative_phosphorylation vv50135Primary_active_transporter_cat_D3_to_E2	Metabolism.Primary metabolism.Generation of metabolite precursors and energy.Electron transport.Respiratory-chain phosphorylation	Transport overview.Primary Active Transporters.Oxidoreduction-driven transporters.Proton-translocating Cyt Oxidase							ATMG01360	GO:0070469
VIT_03s0110g00200	Vitvi03g01752	X	X	X	X	X	X	X	X	X	X	-2.54089	0.00048694	Apocytochrome b	K00412	vv10190Oxidative_phosphorylation vv50135Primary_active_transporter_cat_D3_to_E2	Metabolism.Primary metabolism.Generation of metabolite precursors and energy.Electron transport.Respiratory-chain phosphorylation	Transport overview.Primary Active Transporters.Oxidoreduction-driven transporters.Proton-translocating Quinol:Cyt c Red							ATMG00220	GO:0016491
VIT_03s0110g00300	Vitvi03g01756	5.28902	0.00857473	X	X	X	X	X	X	X	X	X	X	Copper transporter 4	COPT4	vv50101Channels_and_pores	Transport overview.Channels and pores.a-Type channels.Copper Transporter	Transport overview.Ion transport.Cation transport.Heavy metal ion transport								GO:0016021
VIT_03s0132g00090	Vitvi03g01724	X	X	1.14188	3.72e-05	X	X	X	X	X	X	X	X	ATHVA22A (Arabidopsis thaliana HVA22 homologue A)	HVA22A	vv30001ABA_signaling	Signaling.Hormone Signaling.ABA Signaling.ABA-mediated Signaling pathway								AT1G74520	GO:0008270
VIT_03s0180g00110	Vitvi03g00549	X	X	X	X	X	X	X	X	1.2087	0.0058252	X	X	Stress enhanced protein 1 (SEP1)			Response to stimulus.Stress response.Abiotic stress response.Light stress response								AT4G34190	0
VIT_03s0180g00320	Vitvi03g00568	-1.01802	0.00172346	-4.08742	7.5e-31	-2.43852	5.75e-06	1.96853	1.32e-16	-3.04121	2.21e-15	4.427	2.18e-33	Indole-3-acetate beta-glucosyltransferase	E2_4_1_121	vv11002Auxin_biosynthesis	Signaling.Hormone Signaling.Auxin Signaling.Auxin metabolism.Auxin inactivation by conjugation								AT4G15480	GO:0016758
VIT_04s0008g00180	Vitvi04g00009	X	X	X	X	X	X	-1.22298	2.74e-23	X	X	X	X	NADP-dependent malic enzyme	E1_1_1_39	vv10620Pyruvate_metabolism vv10710Carbon_fixation	Metabolism.Primary metabolism.Carbohydrate metabolism.Monosaccharide metabolism.Pyruvate metabolism	Metabolism.Primary metabolism.Organic acid metabolism.Malic acid metabolism							AT1G79750	GO:0004470
VIT_04s0008g00220	Vitvi04g00013	-1.2228	0.00547889	-1.96567	1.25e-06	X	X	X	X	X	X	X	X	IAA6	IAA6	vv30003Auxin_signaling vv60008AUXIAA	Signaling.Hormone Signaling.Auxin Signaling.Auxin-mediated Signaling pathway	Regulation overview.Regulation of gene expression.Regulation of transcription.Transcription factor.AUXIAA family transcription factor							AT3G16500	GO:0006350
VIT_04s0008g00370	Vitvi04g00029	X	X	X	X	X	X	X	X	X	X	1.70346	0.00128725	Clavata1 receptor kinase (CLV1)			Signaling.Signaling pathway.Protein kinase								AT5G25930	GO:0004672
VIT_04s0008g00540	Vitvi04g00042	X	X	-1.54454	0.00803348	X	X	X	X	X	X	X	X	Oleosin OLE-3			Cellular process.Cellular component organization and biogenesis.Oil body organization and biogenesis	Development.Reproductive development.Seed development							AT2G25890	GO:0016021
VIT_04s0008g00860	Vitvi04g00070	X	X	X	X	X	X	X	X	-1.01857	0.00261448	X	X	Ndr family protein			Unknown								AT5G11790	0
VIT_04s0008g00870	Vitvi04g00071	X	X	X	X	X	X	2.43376	9.61e-09	X	X	1.82416	1.27e-05	Phosphoethanolamine/phosphocholine phosphatase	E3_1_3_75	vv10564Glycerophospholipid_metabolism	Metabolism.Primary metabolism.Lipid metabolism.Glycerolipid metabolism.Glycerophospholipid metabolism								AT1G17710	GO:0016791
VIT_04s0008g01070	Vitvi04g00088	X	X	X	X	X	X	X	X	1.00499	0.00432438	X	X	Calmodulin-binding region IQD6			Signaling.Signaling pathway.Calcium sensors and Signaling								AT2G26190	0
VIT_04s0008g01110	Vitvi04g00092	5.61746	6.2e-126	2.51046	2.44e-15	-2.65034	4.74e-98	-2.22877	1.45e-91	-3.08177	3.23e-26	X	X	Heat shock transcription factor A6B	HSFA6B_2	vv60037HSF	Metabolism.Primary metabolism.Protein metabolism and modification.Protein folding.Chaperone-mediated protein folding.HSP-mediated protein folding	Regulation overview.Regulation of gene expression.Regulation of transcription.Transcription factor.HSF family transcription factor	Response to stimulus.Stress response.Abiotic stress response.Temperature stress response						AT2G26150	GO:0006350
VIT_04s0008g01130	Vitvi04g00093	1.00793	0.00264333	X	X	X	X	X	X	X	X	X	X	Solute carrier family 25	K05863	vv50123Porters_cat_18_to_29	Transport overview.Electrochemical Potential-driven Transporters.Porters.Mitochondrial Carrier.Mitochondrial ADP/ATP carrier	Transport overview.Mitochondrial membrane transport.Mitochondrial membrane ATP/ADP transport							AT5G56450	GO:0016021
VIT_04s0008g01220	Vitvi04g00104	X	X	X	X	1.04137	2.9e-09	X	X	X	X	-1.17988	3.23e-12	RKL1 (Receptor-like kinase 1)			Signaling.Signaling pathway.Protein kinase								AT1G68400	GO:0004672
VIT_04s0008g01490	Vitvi04g01792	1.55603	1.37e-05	X	X	X	X	X	X	X	X	X	X	Heat shock protein 17.6 kDa class II	K13993	vv24141Protein_processing_in_endoplasmic_reticulum	Metabolism.Primary metabolism.Protein metabolism and modification.Protein folding.Chaperone-mediated protein folding.HSP-mediated protein folding	Metabolism.Primary metabolism.Protein metabolism and modification.Protein processing in endoplasmic reticulum							AT5G12020	GO:0006950
VIT_04s0008g01500	Vitvi04g01793	3.30188	7.69e-37	X	X	X	X	-1.13362	7.84e-09	-3.61831	0.00314285	X	X	Heat shock protein 17.6 kDa class II	K13993	vv24141Protein_processing_in_endoplasmic_reticulum	Metabolism.Primary metabolism.Protein metabolism and modification.Protein folding.Chaperone-mediated protein folding.HSP-mediated protein folding	Metabolism.Primary metabolism.Protein metabolism and modification.Protein processing in endoplasmic reticulum							AT5G12020	GO:0006950
VIT_04s0008g01510	Vitvi04g01794	1.78176	1.27e-15	X	X	X	X	X	X	-1.92811	6.49e-15	X	X	Heat shock protein 17.6 kDa class II	K13993	vv24141Protein_processing_in_endoplasmic_reticulum	Metabolism.Primary metabolism.Protein metabolism and modification.Protein folding.Chaperone-mediated protein folding.HSP-mediated protein folding	Metabolism.Primary metabolism.Protein metabolism and modification.Protein processing in endoplasmic reticulum							AT5G12020	GO:0006950
VIT_04s0008g01550	Vitvi04g01799	4.48815	4.65e-86	X	X	-1.12951	2.75e-09	X	X	-3.43272	3.22e-26	X	X	Small molecular heat shock protein 17.5			Metabolism.Primary metabolism.Protein metabolism and modification.Protein folding.Chaperone-mediated protein folding.HSP-mediated protein folding								AT5G12020	GO:0006950
VIT_04s0008g01570	Vitvi04g01801	3.0648	1.34e-16	X	X	-1.42882	2.65e-07	-1.10858	0.000401855	-2.99455	0.00501344	X	X	Heat shock protein 17.6 kDa class II	K13993	vv24141Protein_processing_in_endoplasmic_reticulum	Metabolism.Primary metabolism.Protein metabolism and modification.Protein folding.Chaperone-mediated protein folding.HSP-mediated protein folding	Metabolism.Primary metabolism.Protein metabolism and modification.Protein processing in endoplasmic reticulum							AT5G12020	GO:0006950
VIT_04s0008g01590	Vitvi04g00135	2.75211	5.65e-16	X	X	X	X	-1.1173	4.64e-12	-3.06345	0.00400223	X	X	Heat shock protein 17.6 kDa class II	K13993	vv24141Protein_processing_in_endoplasmic_reticulum	Metabolism.Primary metabolism.Protein metabolism and modification.Protein folding.Chaperone-mediated protein folding.HSP-mediated protein folding	Metabolism.Primary metabolism.Protein metabolism and modification.Protein processing in endoplasmic reticulum							AT5G12020	GO:0006950
VIT_04s0008g01610	Vitvi04g00136	9.93915	2.52e-12	X	X	-1.76443	2.7e-07	-3.7745	1.36e-17	-13.0871	5.65e-25	-1.9812	0.00327623	Heat shock protein 17.6 kDa class II	K13993	vv24141Protein_processing_in_endoplasmic_reticulum	Metabolism.Primary metabolism.Protein metabolism and modification.Protein folding.Chaperone-mediated protein folding.HSP-mediated protein folding	Metabolism.Primary metabolism.Protein metabolism and modification.Protein processing in endoplasmic reticulum								GO:0006950
VIT_04s0008g01660	Vitvi04g01805	X	X	X	X	X	X	-1.58053	3.97e-72	-1.07481	0.000387134	-1.20445	1.55e-38	Carrier protein, Mitochondrial	K03454	vv50123Porters_cat_18_to_29	Transport overview.Electrochemical Potential-driven Transporters.Porters.Mitochondrial Carrier	Transport overview.Mitochondrial membrane transport							AT1G72820	GO:0016021
VIT_04s0008g01730	Vitvi04g01806	X	X	1.23381	0.00010818	X	X	X	X	1.5051	6.75e-06	X	X	PSBX (photosystem II subunit X)	K02722	vv10195Photosynthesis	Metabolism.Primary metabolism.Generation of metabolite precursors and energy.Photosynthesis.Photosystem II									GO:0009523
VIT_04s0008g02070	Vitvi04g00179	X	X	X	X	-1.96879	9.59e-08	X	X	X	X	1.2375	0.00679585	Avr9/Cf-9 induced kinase 1			Response to stimulus.Stress response.Biotic stress response								AT2G05940	GO:0006468
VIT_04s0008g02250	Vitvi04g00192	-1.027	0.00038945	X	X	X	X	X	X	1.61895	3.35e-11	X	X	Beta-ketoacyl-CoA synthase	E2_3_1_41	vv10061Fatty_acid_biosynthesis	Metabolism.Primary metabolism.Lipid metabolism.Fatty acid metabolism.Fatty acid biosynthesis								AT2G26250	GO:0003824
VIT_04s0008g02510	Vitvi04g00216	X	X	X	X	X	X	X	X	X	X	1.02237	1.47e-11	Receptor kinase homolog LRK10			Signaling.Signaling pathway.Protein kinase								AT1G70250	GO:0004672
VIT_04s0008g02670	Vitvi04g00232	X	X	1.26908	1.76e-09	X	X	X	X	1.73276	2.16e-09	X	X	Cryptochrome DASH	CRYDASH	vv34710Circadian_rhythm	Signaling.Signaling pathway.Circadian clock Signaling	Metabolism.Primary metabolism.Nucleobase, nucleoside, nucleotide, nucleic acid metabolism.Nucleic acid metabolism.DNA metabolism.DNA recombination and repair.repair							AT5G24850	GO:0003677
VIT_04s0008g02760	Vitvi04g00241	X	X	-1.26092	0.00862637	X	X	X	X	X	X	1.43501	0.000614676	Unknown protein			Unknown								AT4G31330	0
VIT_04s0008g02800	Vitvi04g01831	X	X	-1.19183	0.000521505	X	X	X	X	X	X	X	X	SAUR_D	SAURD	vv30003Auxin_signaling	Signaling.Hormone Signaling.Auxin Signaling.Auxin-mediated Signaling pathway	Signaling.Hormone Signaling.Auxin Signaling.Auxin responsive							AT2G24400	0
VIT_04s0008g02860	Vitvi04g00252	1.4239	8.87e-07	1.45916	0.000226455	X	X	X	X	X	X	X	X	Cation transport protein chaC	K07232	vv50109Incompletely_characterized_transport_systems	Transport overview.Incompletely characterized transport systems.Putative transport protein.Transporter unknown	Transport overview.Ion transport.Cation transport							AT4G31290	0
VIT_04s0008g02920	Vitvi04g00259	-1.74991	2.96e-18	-1.36719	6.66e-11	X	X	X	X	X	X	X	X	Desiccation protein PCC13-62 precursor			Response to stimulus.Stress response.Abiotic stress response.Desiccation stress response								AT1G47980	0
VIT_04s0008g03560	Vitvi04g01849	X	X	1.3366	0.000559708	X	X	X	X	X	X	X	X	Lactoylglutathione lyase	E4_4_1_5	vv10620Pyruvate_metabolism	Metabolism.Primary metabolism.Carbohydrate metabolism.Monosaccharide metabolism.Pyruvate metabolism	Metabolism.Primary metabolism.Organic acid metabolism.Pyruvate fermentation	Response to stimulus.Stress response.Abiotic stress response.Oxidative stress response						AT1G67280	GO:0004462
VIT_04s0008g03570	Vitvi04g00308	X	X	X	X	X	X	X	X	1.4766	0.000240234	X	X	Unknown protein			Unknown								AT3G22810	0
VIT_04s0008g03930	Vitvi04g00341	X	X	X	X	X	X	X	X	1.06623	3.97e-05	X	X	RD22			Response to stimulus.Stress response.Abiotic stress response.Drought stress response								AT5G25610	0
VIT_04s0008g03950	Vitvi04g00342	X	X	1.43353	1.58e-14	X	X	X	X	2.36325	4.14e-24	X	X	RD22			Response to stimulus.Stress response.Abiotic stress response.Drought stress response								AT5G25610	0
VIT_04s0008g03990	Vitvi04g00345	-1.41613	0.00605292	X	X	X	X	X	X	X	X	X	X	Unknown			Unknown									0
VIT_04s0008g04060	Vitvi04g00352	X	X	X	X	-2.05398	7e-05	-2.19849	9.76e-06	X	X	X	X	RD22			Response to stimulus.Stress response.Abiotic stress response.Drought stress response								AT5G25610	0
VIT_04s0008g04480	Vitvi04g00388	1.39397	2.2e-10	X	X	X	X	X	X	-1.39826	1.09e-08	X	X	Zinc finger (C3HC4-type ring finger)	ZFC3HC4_124	vv60078Other_zf-C3HC4	Regulation overview.Regulation of gene expression.Regulation of transcription.Transcription factor.Zinc finger C3HC4 family transcription factor								AT5G25560	GO:0005515
VIT_04s0008g04710	Vitvi04g00410	1.39852	6.55e-06	1.04145	0.00405376	X	X	X	X	X	X	X	X	Beta-ketoacyl-CoA synthase	E2_3_1_41	vv10061Fatty_acid_biosynthesis	Metabolism.Primary metabolism.Lipid metabolism.Fatty acid metabolism.Fatty acid biosynthesis								AT2G26640	GO:0016021
VIT_04s0008g05390	Vitvi04g01907	X	X	X	X	-3.36032	0.0030349	X	X	X	X	4.47413	1.34e-07	Carboxyesterase17 CXE17	E3_1_1_1		Metabolism.Cellular metabolism.Esterase activity								AT5G16080	GO:0004091
VIT_04s0008g05430	Vitvi04g00477	X	X	1.11155	3.36e-05	X	X	X	X	1.08682	0.000215738	X	X	RDR6 (RNA-dependent RNA polymerase 6)			Metabolism.Primary metabolism.Nucleobase, nucleoside, nucleotide, nucleic acid metabolism.Nucleic acid metabolism.RNA metabolism.RNA processing								AT3G49500	GO:0003676
VIT_04s0008g05510	Vitvi04g00486	2.09928	7.67e-05	X	X	X	X	X	X	X	X	X	X	SYNC1 protein, related			Unknown								AT3G11760	0
VIT_04s0008g05700	Vitvi04g00506	2.25437	0.00229912	X	X	X	X	1.09365	0.00213112	-2.3881	0.00326635	1.73328	5e-06	ACT domain-containing protein			Unknown								AT5G25320	GO:0016597
VIT_04s0008g05830	Vitvi04g00517	X	X	X	X	X	X	-1.43595	0.00856274	X	X	-1.5744	0.0023459	Armadillo/beta-catenin repeat			Unknown								AT4G31890	GO:0016874
VIT_04s0008g05870	Vitvi04g00522	2.2276	1.26e-20	X	X	X	X	X	X	-1.71538	8.8e-11	X	X	CLPB-M/CLPB4/HSP98.7	K03695	vv50109Incompletely_characterized_transport_systems	Transport overview.Incompletely characterized transport systems.Recognized transporters of unknown biochemical mechanism.Type VI Symbiosis/Virulence Sec Ptw	Metabolism.Primary metabolism.Protein metabolism and modification.Proteolysis.Clp complex-mediated proteolysis							AT2G25140	GO:0005515
VIT_04s0008g06030	Vitvi04g00536	-1.21355	0.00666574	X	X	X	X	X	X	X	X	X	X	Ribosomal protein L39 (RPL39C) 60S	K02924	vv23010Ribosome	Metabolism.Primary metabolism.Protein metabolism and modification.Protein synthesis.Ribosome								AT4G31985	GO:0005622
VIT_04s0008g06150	Vitvi04g01920	X	X	X	X	X	X	-4.04304	0.0077525	-5.34402	0.00147462	X	X	No hit			No hit									0
VIT_04s0008g06650	Vitvi04g01928	9.15812	1.17e-11	X	X	X	X	X	X	-7.93064	6.6e-09	X	X	No hit			No hit									0
VIT_04s0008g06730	Vitvi04g00607	1.38872	3.59e-08	X	X	X	X	X	X	-1.1952	2.51e-06	X	X	Import inner membrane translocase subunit Tim17/Tim22/Tim23	TIM23_1	vv50132Primary_active_transporter_cat_A5_to_A8	Transport overview.Primary Active Transporters.P-P-bond hydrolysis-driven transporters.Mitochondrial Protein Translocase	Transport overview.Macromolecule transport.Protein transport	Transport overview.Mitochondrial membrane transport.Mitochondrial membrane protein transport							GO:0008565
VIT_04s0008g06930	Vitvi04g00625	X	X	X	X	X	X	X	X	1.50186	0.00459483	X	X	Transposase, IS4			Transposable elements viral and plasmid proteins.Protein from transposable element								AT5G41980	0
VIT_04s0008g07250	Vitvi04g01941	X	X	3.02004	0.00346228	X	X	X	X	X	X	X	X	Aspartyl protease	E3_4_23_x		Metabolism.Primary metabolism.Protein metabolism and modification.Proteolysis.Peptidase-mediated proteolysis									GO:0004190
VIT_04s0023g00220	Vitvi04g01136	X	X	X	X	1.42238	0.000510423	X	X	X	X	X	X	Zfwd2 protein (ZFWD2)	ZFWD2_5	vv60018C3H	Regulation overview.Regulation of gene expression.Regulation of transcription.Transcription factor.C3H family transcription factor								AT5G51980	GO:0003676
VIT_04s0023g00360	Vitvi04g01156	-1.17737	0.000486602	X	X	X	X	X	X	X	X	X	X	Unknown protein			Unknown								AT1G65295	0
VIT_04s0023g00410	Vitvi04g02063	X	X	1.36298	1.36e-05	X	X	1.02734	5.55e-05	1.66399	5.59e-10	X	X	Photosystem I subunit XI (PSAL)	K02699	vv10195Photosynthesis vv50105Transport_electron_carriers	Metabolism.Primary metabolism.Generation of metabolite precursors and energy.Photosynthesis.Photosystem I	Transport overview.Transmembrane Electron Carriers.Transmembrane 1-electron transfer carriers.Plant Photosystem I Supercomplex							AT4G12800	GO:0016021
VIT_04s0023g00430	Vitvi04g01160	1.5458	6.83e-06	X	X	X	X	-1.18012	4.33e-05	-1.25052	0.00155727	X	X	Tyrosine specific protein phosphatase			Signaling.Signaling pathway.Protein phosphatase								AT3G02800	GO:0016791
VIT_04s0023g00480	Vitvi04g01164	2.88376	1.1e-10	X	X	X	X	X	X	-3.27868	7.5e-12	X	X	Unknown			Unknown									0
VIT_04s0023g00720	Vitvi04g01189	X	X	X	X	X	X	X	X	2.12332	2.98e-06	X	X	Unknown protein			Unknown								AT1G65230	GO:0009507
VIT_04s0023g01100	Vitvi04g01220	X	X	1.03671	0.00330685	X	X	1.82257	8.24e-31	1.21526	0.000562979	1.96916	3.58e-35	Calmodulin	K02183	vv34020Calcium_signaling_pathway vv34626Plant-pathogen_interaction	Signaling.Signaling pathway.Calcium sensors and Signaling	Response to stimulus.Stress response.Biotic stress response.Plant-pathogen interaction							AT3G50770	GO:0016491
VIT_04s0023g01110	Vitvi04g01221	X	X	X	X	X	X	X	X	X	X	1.25641	8.8e-71	PQ-loop repeat protein			Unknown								AT4G36850	0
VIT_04s0023g01120	Vitvi04g01222	X	X	X	X	X	X	X	X	X	X	1.20809	0.000531993	Galacturonosyltransferase	E2_4_1_43	vv40006Cell_wall	Cellular process.Cellular component organization and biogenesis.Cell wall organization and biogenesis.Cell wall metabolism.Cell wall biosynthesis.Pectin biosynthesis								AT1G19300	GO:0016740
VIT_04s0023g01140	Vitvi04g01224	X	X	1.32798	3.77e-06	X	X	X	X	X	X	X	X	GNS1/SUR4 membrane protein			Metabolism.Primary metabolism.Lipid metabolism.Fatty acid metabolism								AT4G36830	GO:0016021
VIT_04s0023g01150	Vitvi04g01225	X	X	X	X	-1.41133	7.25e-06	X	X	X	X	1.07566	0.00127031	Unknown protein			Unknown								AT2G23790	0
VIT_04s0023g01170	Vitvi04g01227	1.13959	0.00071045	X	X	X	X	X	X	X	X	X	X	Unknown protein			Unknown								AT1G19330	0
VIT_04s0023g01390	Vitvi04g01248	5.30051	4.45e-20	X	X	X	X	X	X	-6.1216	6.66e-15	X	X	Cupin family protein			Metabolism.Primary metabolism.Generation of metabolite precursors and energy.Storage proteins								AT2G18540	GO:0045735
VIT_04s0023g01480	Vitvi04g01261	X	X	X	X	X	X	X	X	-1.06097	0.00523407	X	X	Dimethylaniline monooxygenase, N-oxide-forming	E1_14_13_8	vv11000Single_reactions	Metabolism.single reactions	Metabolism.Cellular metabolism.Oxidation reduction.Flavin-containing monooxygenase							AT5G25620	GO:0016491
VIT_04s0023g01540	Vitvi04g02101	-1.09175	0.00237818	X	X	X	X	X	X	X	X	X	X	Acidic leucine-rich nuclear phosphoprotein 32 member B			Unknown								AT3G50690	GO:0005515
VIT_04s0023g01600	Vitvi04g01274	-10.2258	2.96e-15	-8.29855	4.21e-13	X	X	X	X	X	X	X	X	Membrane protein			Unknown								AT2G25737	GO:0016021
VIT_04s0023g01670	Vitvi04g01282	7.36827	4.26e-10	X	X	X	X	-3.33689	0.00433888	-4.87313	1.17e-15	X	X	Unknown protein			Unknown								AT5G66780	0
VIT_04s0023g01800	Vitvi04g01296	X	X	X	X	X	X	X	X	-1.19792	4.15e-06	X	X	Maf, septum formation protein	K06287		Cellular process.Cell growth and death.Cell division								AT5G66550	GO:0005737
VIT_04s0023g01890	Vitvi04g01306	1.14104	0.00344649	X	X	X	X	X	X	-1.2389	0.00409577	X	X	Unknown protein			Unknown								AT2G18340	0
VIT_04s0023g02280	Vitvi04g02122	X	X	X	X	X	X	2.32325	9.73e-93	X	X	1.607	1.24e-47	S-adenosyl-L-methionine:salicylic acid carboxyl methyltransferase	SAMTBSCMT	vv10360Phenylalanine_metabolism	Metabolism.Primary metabolism.Amino acid metabolism.Aromatic amino acid metabolism.Phenylalanine metabolism.Phenylalanine biosynthesis	Metabolism.Secondary metabolism.Aromatic compound metabolism							AT3G11480	GO:0030795
VIT_04s0023g02290	Vitvi04g02123	X	X	X	X	X	X	2.00096	4.4e-17	X	X	1.65008	2.75e-12	S-adenosyl-L-methionine:salicylic acid carboxyl methyltransferase	SAMTBSCMT	vv10360Phenylalanine_metabolism	Metabolism.Primary metabolism.Amino acid metabolism.Aromatic amino acid metabolism.Phenylalanine metabolism.Phenylalanine biosynthesis	Metabolism.Secondary metabolism.Aromatic compound metabolism							AT1G19640	GO:0030795
VIT_04s0023g02430	Vitvi04g01363	X	X	-2.12862	1.65e-08	X	X	X	X	X	X	X	X	Basic leucine-zipper 11 GBF6	GBF6_2	vv60012BZIP	Regulation overview.Regulation of gene expression.Regulation of transcription.Transcription factor.bZIP family transcription factor								AT1G75390	GO:0003677
VIT_04s0023g02480	Vitvi04g01368	X	X	-1.26755	0.00576653	X	X	X	X	-1.31777	8.16e-05	1.12623	4.51e-06	Dehydrin 1b			Response to stimulus.Stress response.Abiotic stress response.Desiccation stress response									GO:0006950
VIT_04s0023g02780	Vitvi04g01399	X	X	-1.00491	0.00615734	X	X	X	X	X	X	X	X	Short internodes	SHI_2	vv60059SRS	Regulation overview.Regulation of gene expression.Regulation of transcription.Transcription factor.SRS family transcription factor								AT5G66350	GO:0003677
VIT_04s0023g02900	Vitvi04g01412	-1.75954	6.74e-05	-1.42162	0.000403237	X	X	X	X	X	X	X	X	Ferulate-5-hydroxylase	K09755	vv10940Phenylpropanoid_biosynthesis	Metabolism.Secondary metabolism.Phenylpropanoid metabolism.Phenylpropanoid biosynthesis								AT4G36220	GO:0016705
VIT_04s0023g03010	Vitvi04g01421	X	X	1.40797	4.01e-05	X	X	X	X	1.81853	9.59e-10	X	X	fructose-bisphosphate aldolase, chloroplast precursor	E4_1_2_13	vv10010Glycolysis vv10030Pentose_phosphate vv10051Fructose_and_mannose_metabolism vv10710Carbon_fixation	Metabolism.Primary metabolism.Carbohydrate metabolism.Glycolysis Gluconeogenesis	Metabolism.Primary metabolism.Carbohydrate metabolism.Monosaccharide metabolism.Monosaccharide catabolism.Pentose-phosphate shunt	Metabolism.Primary metabolism.Carbohydrate metabolism.Monosaccharide metabolism.Fructose and mannose metabolism	Metabolism.Primary metabolism.Carbon fixation	Metabolism.Primary metabolism.Generation of metabolite precursors and energy.Photosynthesis.Calvin cycle				AT4G38970	GO:0003824
VIT_04s0023g03040	Vitvi04g01424	X	X	X	X	X	X	1.54272	5.69e-17	1.06038	0.00299903	1.04854	6.12e-09	Lactoylglutathione lyase	E4_4_1_5	vv10620Pyruvate_metabolism	Metabolism.Primary metabolism.Carbohydrate metabolism.Monosaccharide metabolism.Pyruvate metabolism	Metabolism.Primary metabolism.Organic acid metabolism.Pyruvate fermentation	Response to stimulus.Stress response.Abiotic stress response.Oxidative stress response						AT1G80160	GO:0016829
VIT_04s0023g03110	Vitvi04g01430	-3.0402	8.97e-05	-2.00673	0.00744234	X	X	2.05574	0.00159371	X	X	X	X	Vascular related NAC-domain protein 1	VND1	vv60046NAC	Regulation overview.Regulation of gene expression.Regulation of transcription.Transcription factor.NAC family transcription factor								AT2G18060	GO:0010200
VIT_04s0023g03180	Vitvi04g01436	1.00103	0.00846155	1.40965	2.49e-08	X	X	X	X	X	X	X	X	Zinc finger (CCCH-type) family protein	CCCHFAM_20	vv60018C3H	Regulation overview.Regulation of gene expression.Regulation of transcription.Transcription factor.C3H family transcription factor									GO:0003676
VIT_04s0023g03530	Vitvi04g02156	X	X	3.75464	0.0071835	X	X	X	X	X	X	X	X	No hit			No hit									0
VIT_04s0023g03540	Vitvi04g01470	X	X	1.10222	2.96e-05	X	X	X	X	1.3453	0.000199335	X	X	Thaumatin SCUTL1			Response to stimulus.Stress response								AT4G36010	GO:0031225
VIT_04s0023g03550	Vitvi04g01471	X	X	X	X	X	X	X	X	X	X	1.00945	6.81e-22	Thaumatin			Response to stimulus.Stress response								AT4G38660	0
VIT_04s0023g03600	Vitvi04g02160	X	X	-1.20064	0.000804162	X	X	X	X	X	X	X	X	SEN1 (dark inducible 1)	SEN1	vv30011Jasmonate_signaling	Signaling.Hormone Signaling.Jasmonate salicylate signaling.Jasmonate Signaling.Jasmonate-mediated Signaling pathway	Response to stimulus.Stress response							AT2G17850	GO:0005783
VIT_04s0023g03650	Vitvi04g01481	X	X	X	X	X	X	X	X	1.09327	0.00587447	X	X	Galactose mutarotase-like	E5_1_3_3	vv10010Glycolysis	Metabolism.Primary metabolism.Carbohydrate metabolism.Glycolysis Gluconeogenesis								AT5G66150	GO:0006013
VIT_04s0023g03680	Vitvi04g01483	X	X	X	X	X	X	X	X	1.52243	7.51e-08	X	X	Histidine kinase 1 (AHK1)			Response to stimulus.Stress response.Abiotic stress response.Osmotic stress response	Signaling.Signaling pathway.Protein kinase							AT2G17820	GO:0016310
VIT_04s0023g03890	Vitvi04g02170	7.17624	1.38e-06	X	X	X	X	X	X	-6.90787	5.21e-06	X	X	Atfp6			Unclear								AT5G66110	GO:0005886
VIT_04s0023g03910	Vitvi04g02172	6.88855	7.67e-06	X	X	X	X	X	X	-6.62507	2.61e-05	X	X	Metal-binding protein			Unclear								AT5G66110	GO:0005886
VIT_04s0043g00160	Vitvi04g00932	-1.10918	7.49e-07	X	X	X	X	X	X	X	X	X	X	Receptor protein kinase			Signaling.Signaling pathway.Protein kinase								AT1G66150	GO:0004674
VIT_04s0043g00300	Vitvi04g00960	6.2367	0.000179112	X	X	X	X	X	X	-5.96818	0.000526875	X	X	Microtubule-associated protein	MASP	vv44810Regulation_of_actin_cytoskeleton	Cellular process.Cellular component organization and biogenesis.Cytoskeleton organization and biogenesis.Microtubule organization and biogenesis.Microtubule-driven movement								AT5G37478	0
VIT_04s0043g00310	Vitvi04g00962	2.78352	7.67e-21	1.36727	0.000198858	X	X	-1.17927	4.78e-14	-1.38865	4.94e-05	X	X	Ribulose-phosphate 3-epimerase	E5_1_3_1	vv10030Pentose_phosphate vv10040Pentose_glucuronate_interconversion vv10710Carbon_fixation	Metabolism.Primary metabolism.Carbohydrate metabolism.Monosaccharide metabolism.Monosaccharide catabolism.Pentose-phosphate shunt	Metabolism.Primary metabolism.Carbohydrate metabolism.Monosaccharide metabolism.Pentose glucuronate interconversion	Metabolism.Primary metabolism.Carbon fixation						AT1G66080	0
VIT_04s0043g00690	Vitvi04g01011	2.7401	0.000212686	X	X	X	X	X	X	-3.26894	0.0001	X	X	ARR22 Type A	ARR22	vv30007Cytokinin_signaling vv60072Orphans_Response_reg	Signaling.Hormone Signaling.Cytokinin Signaling.Cytokinin-mediated Signaling pathway	Regulation overview.Regulation of gene expression.Regulation of transcription.Transcription factor.Orphans Response reg family transcription factor							AT3G04280	GO:0006350
VIT_04s0044g00020	Vitvi04g01564	X	X	X	X	X	X	X	X	X	X	1.08398	4.06e-08	Catalase [Vitis vinifera]	E1_11_1_6	vv10680Methane_metabolism vv44146Peroxisome	Metabolism.Cellular metabolism.Methane metabolism	Cellular process.Cellular component organization and biogenesis.Organelle organization and biogenesis.Peroxisome organization and biogenesis	Response to stimulus.Stress response.Abiotic stress response.Oxidative stress response						AT4G35090	GO:0006979
VIT_04s0044g00040	Vitvi04g01566	-1.06911	0.000349583	X	X	X	X	X	X	X	X	X	X	Dirigent			Response to stimulus.Stress response.Biotic stress response									0
VIT_04s0044g00210	Vitvi04g01586	9.73367	2.11e-13	X	X	X	X	-6.00372	0.000147987	-9.46539	1.29e-12	X	X	Mannitol dehydrogenase	E1_1_1_67	vv10051Fructose_and_mannose_metabolism	Metabolism.Primary metabolism.Carbohydrate metabolism.Monosaccharide metabolism.Fructose and mannose metabolism								AT4G39330	GO:0008270
VIT_04s0044g00270	Vitvi04g02210	X	X	X	X	X	X	X	X	X	X	1.34787	0.00973501	Monooxygenase (MO3)			Unclear								AT4G38540	GO:0016491
VIT_04s0044g00720	Vitvi04g01635	X	X	1.26993	0.00559104	X	X	X	X	X	X	X	X	S-receptor kinase			Signaling.Signaling pathway.Protein kinase								AT5G60900	GO:0004672
VIT_04s0044g00970	Vitvi04g01654	X	X	-2.24732	0.00214899	X	X	-1.27324	0.00162391	-2.22069	0.00783206	-1.70525	1.01e-06	Unknown protein			Unknown									0
VIT_04s0044g00990	Vitvi04g01657	-2.5502	7.33e-09	-2.82461	2.13e-10	X	X	1.64236	0.00513261	X	X	X	X	PGSIP1 (Plant glycogenin-like starch initiation protein 1)			Unclear								AT3G18660	GO:0008466
VIT_04s0044g01010	Vitvi04g02247	X	X	1.37815	0.00231355	X	X	X	X	1.36013	0.00653753	X	X	Pectinesterase family	E3_1_1_11	vv40006Cell_wall	Cellular process.Cellular component organization and biogenesis.Cell wall organization and biogenesis.Cell wall metabolism.Cell wall modification.Pectin modification								AT5G09760	GO:0016021
VIT_04s0044g01130	Vitvi04g01671	X	X	1.04332	0.00166558	X	X	1.25359	9.45e-05	X	X	1.40649	1.91e-05	Alcohol dehydrogenase 2 [Vitis vinifera]	E1_1_1_1	vv10010Glycolysis vv10071Fatty_acid_metabolism vv10350Tyrosine_metabolism	Metabolism.Primary metabolism.Carbohydrate metabolism.Glycolysis Gluconeogenesis	Metabolism.Primary metabolism.Lipid metabolism.Fatty acid metabolism	Metabolism.Primary metabolism.Amino acid metabolism.Aromatic amino acid metabolism.Tyrosine metabolism	Metabolism.Cellular metabolism.Oxidation reduction.Alcohol dehydrogenase superfamily					AT1G77120	GO:0008270
VIT_04s0044g01160	Vitvi04g01675	4.33083	2.33e-07	X	X	-3.56707	0.000158175	-4.14704	3.73e-05	-7.51027	2e-07	X	X	Aminotransferase, class V			Metabolism.Primary metabolism.Amino acid metabolism.Valine, leucine, and isoleucine metabolism									GO:0003824
VIT_04s0044g01230	Vitvi04g01685	X	X	-1.27141	0.00562251	X	X	X	X	-1.30173	1.54e-06	X	X	Unknown			Unknown									0
VIT_04s0044g01300	Vitvi04g01692	1.13795	2.44e-05	X	X	X	X	X	X	-1.15939	2.78e-05	X	X	DNA cross-link repair protein			Metabolism.Primary metabolism.Nucleobase, nucleoside, nucleotide, nucleic acid metabolism.Nucleic acid metabolism.DNA metabolism.DNA recombination and repair.repair								AT1G19025	GO:0016787
VIT_04s0044g01490	Vitvi04g01711	X	X	X	X	X	X	1.49568	0.00928397	X	X	X	X	2-oxoisovalerate dehydrogenase alpha subunit, mitochondrial precursor	E1_2_4_4	vv10280Valine_leucine_and_isoleucine_degradation	Metabolism.Primary metabolism.Amino acid metabolism.Valine, leucine, and isoleucine metabolism.Valine, leucine, and isoleucine catabolism								AT5G09300	GO:0016491
VIT_04s0044g01500	Vitvi04g01714	X	X	X	X	X	X	1.29899	0.00270849	1.4609	0.00432438	1.53021	0.000531993	NAC domain containing protein 104	NAC104_1	vv60046NAC	Regulation overview.Regulation of gene expression.Regulation of transcription.Transcription factor.NAC family transcription factor								AT5G64530	GO:0048367
VIT_04s0044g01740	Vitvi04g01740	X	X	1.04772	0.0035552	X	X	X	X	1.87296	1.14e-06	X	X	3-hydroxy-3-methylglutaryl-coenzyme A reductase 3	E1_1_1_34	vv10100Biosynthesis_of_steroids vv50121Porters_cat_1_to_6	Metabolism.Primary metabolism.Lipid metabolism.Steroid metabolism.Steroid biosynthesis	Transport overview.Electrochemical Potential-driven Transporters.Porters.Resistance-Nodulation-Cell Division.Eukaryotic (Putative) Sterol Transporter	Metabolism.Secondary metabolism.Terpenoid metabolism.Terpenoid biosynthesis.Mevalonate biosynthesis						AT1G76490	GO:0016021
VIT_04s0044g01870	Vitvi04g02257	2.64538	8.59e-14	X	X	X	X	X	X	-2.36391	1.94e-10	X	X	Auxin efflux carrier	AUXEFF	vv50004Auxin_transport vv50125Porters_cat_66_to_94	Signaling.Hormone Signaling.Auxin Signaling.Auxin transport	Transport overview.Electrochemical Potential-driven Transporters.Porters.Auxin Efflux Carrier							AT1G20925	GO:0016021
VIT_04s0044g01880	Vitvi04g01748	X	X	X	X	-1.4159	3.97e-09	X	X	-1.06151	0.002451	1.58859	1.26e-12	Auxin Efflux Carrier	AUXEFF	vv50004Auxin_transport vv50125Porters_cat_66_to_94	Signaling.Hormone Signaling.Auxin Signaling.Auxin transport	Transport overview.Electrochemical Potential-driven Transporters.Porters.Auxin Efflux Carrier							AT1G76520	GO:0016021
VIT_04s0069g00260	Vitvi04g01953	X	X	1.13052	0.00594049	X	X	X	X	X	X	X	X	Glutamate receptor 2.8	GLR2_8	vv50101Channels_and_pores	Transport overview.Channels and pores.a-Type channels.Glutamate-gated Ion Channel of Neurotransmitter Receptors	Transport overview.Ion transport.Cation transport.Glutamate activated channel							AT2G29110	GO:0016021
VIT_04s0069g00970	Vitvi04g00760	-1.67505	0.00846155	X	X	X	X	X	X	X	X	X	X	WRKY DNA-binding protein 51	WRKY51_1	vv60066WRKY	Regulation overview.Regulation of gene expression.Regulation of transcription.Transcription factor.WRKY family transcription factor								AT5G64810	GO:0006350
VIT_04s0069g01010	Vitvi04g00764	-1.55175	1.34e-06	-2.3253	4.21e-13	X	X	X	X	X	X	X	X	Harpin-induced protein			Response to stimulus.Stress response.Biotic stress response.Virus stress response								AT1G65690	0
VIT_04s0079g00280	Vitvi04g00837	X	X	X	X	X	X	1.39667	4.82e-05	X	X	1.21956	0.000423459	NAC domain-containing protein 28	NAC028	vv60046NAC	Regulation overview.Regulation of gene expression.Regulation of transcription.Transcription factor.NAC family transcription factor								AT1G65910	GO:0003677
VIT_04s0079g00610	Vitvi04g00871	X	X	-1.24037	0.000408428	X	X	-1.11325	1.22e-34	-1.04295	0.000164185	-1.2341	5.02e-43	Early nodulin ENOD18 protein			Response to stimulus.Stress response								AT3G03270	GO:0006950
VIT_04s0079g00680	Vitvi04g02011	X	X	X	X	X	X	X	X	1.14813	5.91e-05	X	X	Phytoene synthase, chloroplast precursor	E2_5_1_32	vv10100Biosynthesis_of_steroids vv10900Terpenoid_biosynthesis	Metabolism.Primary metabolism.Lipid metabolism.Steroid metabolism.Steroid biosynthesis	Metabolism.Secondary metabolism.Terpenoid metabolism.Terpenoid biosynthesis	Metabolism.Secondary metabolism.Terpenoid metabolism.Tetraterpenoid metabolism.Tetraterpenoid biosynthesis.Carotenoid biosynthesis						AT5G17230	GO:0009058
VIT_04s0079g00790	Vitvi04g00890	X	X	1.9212	4.06e-13	X	X	2.96449	1.8e-45	2.89598	4.35e-20	3.78634	2.98e-53	Acyl-CoA synthetases (Acyl-activating enzyme 11)	E6_2_1_3	vv10071Fatty_acid_metabolism vv50104Group_translocators	Metabolism.Primary metabolism.Lipid metabolism.Fatty acid metabolism	Transport overview.Group translocators.Acyl CoA ligase-coupled transporters.Proposed Fatty Acid Transporter							AT1G65890	GO:0003824
VIT_04s0079g00810	Vitvi04g02017	X	X	-1.3168	1.27e-11	X	X	-1.34997	4.06e-32	-1.2449	2.63e-08	-1.14226	1.45e-29	Cold induced protein			Response to stimulus.Stress response.Abiotic stress response.Temperature stress response.Cold stress response									0
VIT_05s0020g00440	Vitvi05g00214	X	X	X	X	X	X	X	X	X	X	-1.24269	5.7e-23	Boron transporter-like protein 1	BOR1	vv50124Porters_cat_30_to_64	Transport overview.Electrochemical Potential-driven Transporters.Porters.Anion Exchanger	Transport overview.Ion transport.Anion transport							AT3G62270	GO:0016021
VIT_05s0020g00480	Vitvi05g00218	3.22182	4.9e-20	1.50671	0.00363247	-1.19541	0.00138002	-1.02336	0.00270603	-1.68946	1.35e-07	X	X	Mitochondrial substrate carrier family protein	K03454	vv50123Porters_cat_18_to_29	Transport overview.Electrochemical Potential-driven Transporters.Porters.Mitochondrial Carrier	Signaling.Signaling pathway.Calcium sensors and Signaling	Transport overview.Mitochondrial membrane transport							GO:0016021
VIT_05s0020g00600	Vitvi05g00235	5.57332	3.23e-81	X	X	-1.24608	1.01e-05	X	X	-4.94772	7.58e-67	1.41562	2.81e-08	1-cys peroxiredoxin	E1_11_1_7	vv10360Phenylalanine_metabolism vv10680Methane_metabolism	Metabolism.Primary metabolism.Amino acid metabolism.Aromatic amino acid metabolism.Phenylalanine metabolism.Phenylalanine biosynthesis	Metabolism.Cellular metabolism.Methane metabolism	Response to stimulus.Stress response.Abiotic stress response.Oxidative stress response						AT1G48130	GO:0045454
VIT_05s0020g00680	Vitvi05g00243	X	X	3.5318	1.17e-44	X	X	2.86334	2.03e-23	2.815	7.28e-26	3.21301	3.18e-25	ABC transporter G member 21	ABCG21	vv52010ABC_transporters	Transport overview.Macromolecule transport.Multidrug transport.Multidrug ABC transport								AT3G53480	GO:0016021
VIT_05s0020g00840	Vitvi05g01833	X	X	X	X	X	X	X	X	-1.47664	2.76e-11	X	X	No hit			No hit									0
VIT_05s0020g00930	Vitvi05g01835	X	X	1.84766	9.81e-24	-1.48293	1.07e-08	1.3242	2.12e-17	1.9081	6.35e-19	2.81986	1.06e-50	Soluble diacylglycerol acyltransferase	E2_3_1_20	vv10561Glycerolipid_metabolism vv50124Porters_cat_30_to_64	Metabolism.Primary metabolism.Lipid metabolism.Glycerolipid metabolism.Glycerolipid biosynthesis	Transport overview.Electrochemical Potential-driven Transporters.Porters.Glycerol Uptake							AT1G48300	0
VIT_05s0020g01070	Vitvi05g00271	-2.65427	0.0087974	-2.6874	0.00496546	X	X	X	X	X	X	X	X	IAA31	IAA31	vv30003Auxin_signaling vv60008AUXIAA	Signaling.Hormone Signaling.Auxin Signaling.Auxin-mediated Signaling pathway	Regulation overview.Regulation of gene expression.Regulation of transcription.Transcription factor.AUXIAA family transcription factor							AT3G17600	GO:0006350
VIT_05s0020g01080	Vitvi05g00272	X	X	X	X	X	X	X	X	X	X	-1.09039	1.72e-14	Unknown			Unknown									0
VIT_05s0020g01090	Vitvi05g00274	-1.3526	2.12e-06	X	X	X	X	X	X	1.72375	1.22e-09	X	X	BZIP protein HY5 (HY5)	HY5_2	vv60012BZIP	Regulation overview.Regulation of gene expression.Regulation of transcription.Transcription factor.bZIP family transcription factor								AT3G17609	GO:0003677
VIT_05s0020g01120	Vitvi05g00277	2.10083	4.05e-19	X	X	X	X	X	X	-1.39405	1.76e-07	X	X	Rhomboid			Unclear								AT3G17611	GO:0016021
VIT_05s0020g01820	Vitvi05g00349	-1.26418	0.0029812	X	X	X	X	X	X	2.00777	2.21e-07	X	X	Integral membrane family protein UPF0497			Unknown								AT4G15630	GO:0016021
VIT_05s0020g02270	Vitvi05g01871	X	X	X	X	X	X	-1.02107	4.97e-24	X	X	X	X	Unknown			Unknown									0
VIT_05s0020g02280	Vitvi05g00385	X	X	X	X	X	X	1.98389	1.19e-21	X	X	1.7955	6.74e-19	Unknown protein			Unknown								AT3G21550	0
VIT_05s0020g02480	Vitvi05g00403	X	X	X	X	X	X	X	X	1.65728	4.36e-06	X	X	Glutamine synthetase	E6_3_1_2	vv10251Glutamate_metabolism vv10550Peptidoglycan_biosynthesis vv10910Nitrogen_metabolism	Metabolism.Primary metabolism.Amino acid metabolism.Glutamate metabolism	Metabolism.Primary metabolism.Carbohydrate metabolism.Oligosaccharide metabolism.Glycan metabolism.Peptidoglycan biosynthesis	Metabolism.Cellular metabolism.Nitrogen and sulfur metabolism.Nitrogen metabolism	Metabolism.Primary metabolism.Amino acid metabolism.Amino acid biosynthesis	Metabolism.Primary metabolism.Amino acid metabolism.Glutamine metabolism.Glutamine biosynthesis				AT5G35630	GO:0003824
VIT_05s0020g02830	Vitvi05g01877	-1.19513	0.000211931	-1.04168	0.000398132	X	X	X	X	X	X	X	X	Unknown protein			Unknown								AT5G19190	0
VIT_05s0020g03140	Vitvi05g00468	3.91976	1.07e-67	-1.35402	0.000583109	-1.09029	1.01e-24	X	X	-5.24205	3.28e-96	1.57222	2.17e-55	Sugar transporter 13	STP13	vv50121Porters_cat_1_to_6	Transport overview.Electrochemical Potential-driven Transporters.Porters.Major Facilitator Superfamily.Sugar Porter	Transport overview.Macromolecule transport.Carbohydrate transport.Sugar transport							AT5G26340	GO:0005886
VIT_05s0020g03180	Vitvi05g00474	X	X	1.30789	0.000205922	X	X	X	X	1.67911	2e-07	X	X	Photosystem I reaction center subunit II, chloroplast precursor	K02692	vv10195Photosynthesis vv50105Transport_electron_carriers	Metabolism.Primary metabolism.Generation of metabolite precursors and energy.Photosynthesis.Photosystem I	Transport overview.Transmembrane Electron Carriers.Transmembrane 1-electron transfer carriers.Plant Photosystem I Supercomplex							AT1G03130	GO:0009536
VIT_05s0020g03200	Vitvi05g00476	X	X	-1.47457	0.00521933	X	X	1.6186	5.43e-16	X	X	1.79712	2.36e-16	Spermine synthase	E2_5_1_22	vv10220Urea_cycle_and_metabolism_of_amino_groups	Metabolism.Primary metabolism.Amino acid metabolism.Arginine and proline metabolism.Urea cycle	Metabolism.Secondary metabolism.Polyamine metabolism.Polyamine biosynthesis							AT5G19530	GO:0003824
VIT_05s0020g03280	Vitvi05g00483	X	X	X	X	-1.24859	6.03e-12	X	X	X	X	X	X	Copper amine oxidase	E1_4_3_4	vv10220Urea_cycle_and_metabolism_of_amino_groups vv10340Histidine_metabolism vv10350Tyrosine_metabolism vv10360Phenylalanine_metabolism vv11002Auxin_biosynthesis	Metabolism.Primary metabolism.Amino acid metabolism.Arginine and proline metabolism.Urea cycle	Metabolism.Primary metabolism.Amino acid metabolism.Histidine metabolism	Metabolism.Primary metabolism.Amino acid metabolism.Aromatic amino acid metabolism.Tyrosine metabolism	Metabolism.Primary metabolism.Amino acid metabolism.Aromatic amino acid metabolism.Phenylalanine metabolism.Phenylalanine biosynthesis	Signaling.Hormone Signaling.Auxin Signaling.Auxin metabolism	Metabolism.Cellular metabolism.Nitrogen and sulfur metabolism.Nitrogen metabolism.Amine metabolism			AT1G31710	GO:0016491
VIT_05s0020g03300	Vitvi05g01883	X	X	X	X	-1.33053	0.00545894	X	X	X	X	2.20178	1.27e-11	S-receptor kinase			Signaling.Signaling pathway.Protein kinase								AT5G60900	GO:0004672
VIT_05s0020g03310	Vitvi05g01884	X	X	X	X	X	X	X	X	1.73877	0.0029402	X	X	Diamine oxidase	E1_4_3_6	vv10220Urea_cycle_and_metabolism_of_amino_groups vv10340Histidine_metabolism vv10350Tyrosine_metabolism vv10360Phenylalanine_metabolism vv10410Beta-alanine_metabolism vv11002Auxin_biosynthesis	Metabolism.Primary metabolism.Amino acid metabolism.Arginine and proline metabolism.Urea cycle	Metabolism.Primary metabolism.Amino acid metabolism.Histidine metabolism	Metabolism.Primary metabolism.Amino acid metabolism.Aromatic amino acid metabolism.Tyrosine metabolism	Metabolism.Primary metabolism.Amino acid metabolism.Aromatic amino acid metabolism.Phenylalanine metabolism.Phenylalanine biosynthesis	Metabolism.Primary metabolism.Amino acid metabolism.Beta-Alanine metabolism	Signaling.Hormone Signaling.Auxin Signaling.Auxin metabolism			AT4G14940	GO:0016491
VIT_05s0020g03330	Vitvi05g00486	2.58642	3.88e-32	X	X	X	X	X	X	-2.40751	7.1e-20	X	X	Heat shock protein 70	K03283	vv23040Spliceosome vv24141Protein_processing_in_endoplasmic_reticulum vv50101Channels_and_pores	Metabolism.Primary metabolism.Protein metabolism and modification.Protein folding.Chaperone-mediated protein folding.HSP-mediated protein folding	Metabolism.Primary metabolism.Nucleobase, nucleoside, nucleotide, nucleic acid metabolism.Nucleic acid metabolism.RNA metabolism.RNA processing.mRNA processing.mRNA splicing	Transport overview.Channels and pores.a-Type channels.Cation Channel-forming Heat Shock Protein-70	Response to stimulus.Stress response.Abiotic stress response.Temperature stress response	Metabolism.Primary metabolism.Protein metabolism and modification.Protein processing in endoplasmic reticulum				AT2G32120	GO:0009408
VIT_05s0020g03360	Vitvi05g01886	-1.5465	0.000422867	-1.76626	0.000984904	X	X	1.62567	0.000439771	X	X	X	X	Unknown			Unknown									0
VIT_05s0020g03490	Vitvi05g00505	X	X	X	X	X	X	X	X	1.63921	3.28e-05	X	X	ferredoxin	K02639	vv10195Photosynthesis	Metabolism.Primary metabolism.Generation of metabolite precursors and energy.Photosynthesis.Photosynthetic-chain phosphorylation	Metabolism.Primary metabolism.Generation of metabolite precursors and energy.Electron transport							AT4G14890	GO:0009055
VIT_05s0020g03530	Vitvi05g00510	8.26822	2.63e-18	X	X	X	X	X	X	-8.05431	2.69e-17	X	X	Late embryogenesis abundant protein D-34 (LEA D-34)			Response to stimulus.Stress response.Abiotic stress response.Desiccation stress response								AT3G22490	0
VIT_05s0020g03730	Vitvi05g00527	X	X	X	X	X	X	-1.77105	0.00829931	X	X	X	X	Lipid transfer protein	LTP		Transport overview.Macromolecule transport.Lipid transport								AT3G22600	GO:0008289
VIT_05s0020g03970	Vitvi05g00548	X	X	X	X	X	X	X	X	X	X	1.34542	1.11e-35	Sulfate transporter 3.1 (AST12) (AtST1)	SULTR3_1	vv50124Porters_cat_30_to_64	Transport overview.Electrochemical Potential-driven Transporters.Porters.Sulfate Permease	Transport overview.Ion transport.Anion transport.Sulfate transport							AT3G51895	GO:0016021
VIT_05s0020g04210	Vitvi05g00576	X	X	1.2378	4.72e-20	X	X	1.08413	4.54e-35	X	X	X	X	Sulfate adenylyltransferase 3	E2_7_7_4	vv10230Purine_metabolism vv10450Selenoamino_acid_metabolism vv10920Sulfur_metabolism	Metabolism.Primary metabolism.Nucleobase, nucleoside, nucleotide, nucleic acid metabolism.Nucleotide metabolism.Purine metabolism	Metabolism.Cellular metabolism.Amino acid derivative metabolism.Selenoamino acid metabolism	Metabolism.Cellular metabolism.Nitrogen and sulfur metabolism.Sulfur metabolism.Sulfate assimilation						AT3G22890	GO:0004781
VIT_05s0020g04260	Vitvi05g00582	X	X	2.31676	0.000131033	X	X	2.14124	5.01e-10	X	X	2.26662	1.98e-10	Calcium-transporting ATPase 13 ACA13	K01537	vv34020Calcium_signaling_pathway vv50131Primary_active_transporter_cat_A2_to_A4	Signaling.Signaling pathway.Calcium sensors and Signaling	Transport overview.Primary Active Transporters.P-P-bond hydrolysis-driven transporters.P-type ATPase (P-ATPase).Ca2+-ATPase (efflux)	Transport overview.Ion transport.Cation transport						AT3G22910	GO:0016021
VIT_05s0020g04270	Vitvi05g00584	X	X	3.44906	1.75e-06	X	X	X	X	2.17477	0.00092214	1.45945	0.00464737	Ca2+-ATPase 13 ACA13, plasma membrane	K01537	vv34020Calcium_signaling_pathway vv50131Primary_active_transporter_cat_A2_to_A4	Signaling.Signaling pathway.Calcium sensors and Signaling	Transport overview.Primary Active Transporters.P-P-bond hydrolysis-driven transporters.P-type ATPase (P-ATPase).Ca2+-ATPase (efflux)							AT3G22910	GO:0016021
VIT_05s0020g04280	Vitvi05g00585	-1.08892	0.00666574	-1.20321	0.00196348	X	X	X	X	X	X	X	X	Ca2+-ATPase 13 ACA13, plasma membrane	K01537	vv34020Calcium_signaling_pathway vv50131Primary_active_transporter_cat_A2_to_A4	Signaling.Signaling pathway.Calcium sensors and Signaling	Transport overview.Primary Active Transporters.P-P-bond hydrolysis-driven transporters.P-type ATPase (P-ATPase).Ca2+-ATPase (efflux)							AT3G22910	GO:0016021
VIT_05s0020g04420	Vitvi05g00605	-1.51796	0.000268682	-1.4867	0.000135752	X	X	X	X	X	X	X	X	Calmodulin	K02183	vv34020Calcium_signaling_pathway vv34626Plant-pathogen_interaction	Signaling.Signaling pathway.Calcium sensors and Signaling	Response to stimulus.Stress response.Biotic stress response.Plant-pathogen interaction							AT3G22930	GO:0016491
VIT_05s0020g04540	Vitvi05g00616	-1.00132	3.37e-05	X	X	X	X	X	X	X	X	X	X	Beta-ketoacyl-CoA synthase	E2_3_1_41	vv10061Fatty_acid_biosynthesis	Metabolism.Primary metabolism.Lipid metabolism.Fatty acid metabolism.Fatty acid biosynthesis								AT2G26640	GO:0003824
VIT_05s0020g04800	Vitvi05g00642	X	X	-1.02689	2.24e-05	X	X	X	X	X	X	X	X	Histone H1			Cellular process.Cellular component organization and biogenesis.Nucleus.Chromosome organization and biogenesis.Chromatin assembly								AT2G30620	GO:0003677
VIT_05s0020g04850	Vitvi05g00649	X	X	-1.08514	0.00237258	X	X	X	X	X	X	X	X	H1flk			Cellular process.Cellular component organization and biogenesis.Nucleus.Chromosome organization and biogenesis.Chromatin assembly								AT1G04280	GO:0016020
VIT_05s0020g04860	Vitvi05g00650	X	X	X	X	X	X	X	X	1.23619	3.48e-06	X	X	Zinc knuckle	ZFC2HC		Metabolism.Primary metabolism.Nucleobase, nucleoside, nucleotide, nucleic acid metabolism.Nucleic acid metabolism								AT5G43630	GO:0003676
VIT_05s0020g05000	Vitvi05g01910	2.69175	7.54e-11	-3.93288	4.87e-06	-3.47249	3.91e-58	X	X	-6.59699	7.02e-29	3.48829	1.61e-77	Inhibitor of trypsin and hageman factor (CMTI-V)			Metabolism.Primary metabolism.Protein metabolism and modification.Proteolysis									GO:0009611
VIT_05s0020g05020	Vitvi05g01911	3.75197	1.64e-12	X	X	-3.18498	7.14e-12	X	X	-5.53254	1.94e-12	3.57033	1.65e-16	Inhibitor of trypsin and hageman factor (CMTI-V)			Metabolism.Primary metabolism.Protein metabolism and modification.Proteolysis									GO:0009611
VIT_05s0020g05040	Vitvi05g00670	X	X	-2.58872	5.76e-09	-1.52999	7.03e-28	X	X	-2.22151	1.46e-05	1.05884	3.71e-21	Proteinase inhibitor 1 PPI3B2			Metabolism.Primary metabolism.Protein metabolism and modification.Proteolysis.Protease inhibition									GO:0009611
VIT_05s0029g00140	Vitvi05g01073	X	X	X	X	X	X	1.10361	7.44e-30	X	X	X	X	Ethylene-responsive transcription factor ERF062	ERF062	vv30008Ethylene_signaling vv60003AP2_EREBP	Signaling.Hormone Signaling.Ethylene Signaling.Ethylene-mediated Signaling pathway	Regulation overview.Regulation of gene expression.Regulation of transcription.Transcription factor.AP2 family transcription factor.DREB subfamily transcription factor							AT4G13620	GO:0006350
VIT_05s0029g00370	Vitvi05g02049	8.21902	2.1e-36	X	X	X	X	X	X	-8.59506	2.92e-27	X	X	Cystatin			Metabolism.Primary metabolism.Protein metabolism and modification.Proteolysis.Protease inhibition									GO:0030414
VIT_05s0029g00480	Vitvi05g01116	X	X	4.00043	9.47e-08	X	X	X	X	2.245	0.00031416	X	X	Eceriferum 2 (CER2)			Unclear								AT4G13840	GO:0016747
VIT_05s0029g01420	Vitvi05g02084	-1.19563	3.31e-05	X	X	X	X	X	X	1.02917	0.000914893	X	X	Ankyrin repeat	K10380	vv50108Accessory_factors_involved_in_transport	Transport overview.Accessory factors involved in transport.Auxiliary transport proteins.Ankyrin	Diverse functions.Gene family with diverse functions.Ankyrin domain family							AT1G03670	0
VIT_05s0029g01540	Vitvi05g02096	X	X	2.26732	0.00215249	X	X	X	X	X	X	X	X	Ankyrin repeat	K10380	vv50108Accessory_factors_involved_in_transport	Transport overview.Accessory factors involved in transport.Auxiliary transport proteins.Ankyrin	Diverse functions.Gene family with diverse functions.Ankyrin domain family								0
VIT_05s0049g00300	Vitvi05g01924	X	X	2.65091	0.000272421	X	X	X	X	X	X	X	X	1-aminocyclopropane-1-carboxylate oxidase homolog 1	E1_14_17_4	vv10640Propanoate_metabolism vv30008Ethylene_signaling	Metabolism.Primary metabolism.Organic acid metabolism.Propanoate metabolism	Signaling.Hormone Signaling.Ethylene Signaling.Ethylene-mediated Signaling pathway	Signaling.Hormone Signaling.Ethylene Signaling.Ethylene metabolism.Ethylene biosynthesis						AT1G06620	GO:0016491
VIT_05s0049g00550	Vitvi05g01933	X	X	X	X	X	X	X	X	X	X	1.09532	6.35e-31	No hit			No hit									GO:0009877
VIT_05s0049g00660	Vitvi05g01940	-2.51211	0.005991	X	X	X	X	X	X	X	X	X	X	No hit			No hit									GO:0009877
VIT_05s0049g00740	Vitvi05g01945	X	X	X	X	-1.15367	0.000116804	-1.30459	4.81e-07	X	X	X	X	No hit			No hit									GO:0009877
VIT_05s0049g00750	Vitvi05g00726	2.31534	0.00192368	X	X	X	X	X	X	X	X	X	X	No hit			No hit									GO:0009877
VIT_05s0049g00780	Vitvi05g01948	X	X	X	X	-2.51114	4.91e-15	X	X	X	X	2.01883	1.21e-08	No hit			No hit									GO:0009877
VIT_05s0049g00950	Vitvi05g00736	X	X	X	X	X	X	X	X	1.45799	3.82e-08	X	X	Phosphoenolpyruvate carboxylase kinase	E4_1_1_49	vv10020Citrate_cycle vv10620Pyruvate_metabolism vv10710Carbon_fixation	Metabolism.Primary metabolism.Generation of metabolite precursors and energy.Citric acid cycle	Metabolism.Primary metabolism.Carbohydrate metabolism.Monosaccharide metabolism.Pyruvate metabolism	Metabolism.Primary metabolism.Carbon fixation	Metabolism.Primary metabolism.Carbohydrate metabolism.Glycolysis Gluconeogenesis.Activator					AT1G08650	GO:0006468
VIT_05s0049g00970	Vitvi05g01957	X	X	1.42228	1.3e-06	X	X	1.075	3.8e-23	1.19106	4.79e-05	1.34772	1.04e-31	No hit			No hit									0
VIT_05s0049g00980	Vitvi05g00739	X	X	X	X	X	X	X	X	1.30876	3.84e-08	1.21844	2.4e-46	Cofilin	K05765	vv44810Regulation_of_actin_cytoskeleton	Cellular process.Cellular component organization and biogenesis.Cytoskeleton organization and biogenesis.Actin depolymerization								AT2G31200	GO:0003779
VIT_05s0049g01050	Vitvi05g01958	X	X	1.63927	0.000250044	X	X	2.52266	6.77e-09	1.31475	0.00765705	1.4896	0.000171777	Unknown			Unknown									0
VIT_05s0049g01420	Vitvi05g00787	X	X	X	X	X	X	X	X	X	X	1.17596	0.00499183	Peroxisomal membrane protein PMP22			Response to stimulus.Stress response.Abiotic stress response.Oxidative stress response								AT4G14305	GO:0016021
VIT_05s0049g01740	Vitvi05g01981	-3.16076	1.01e-05	-2.84037	3.06e-05	X	X	X	X	X	X	X	X	Actin related protein 2/3 complex, subunit 2	K05758	vv44810Regulation_of_actin_cytoskeleton	Cellular process.Cellular component organization and biogenesis.Cytoskeleton organization and biogenesis.Actin organization and biogenesis								AT2G33385	GO:0005885
VIT_05s0049g01780	Vitvi05g00819	2.63153	2e-19	-4.90263	6.67e-14	X	X	X	X	-7.54259	1.29e-46	X	X	Caleosin	CALEOSIN	vv30001ABA_signaling	Signaling.Hormone Signaling.ABA Signaling.ABA-mediated Signaling pathway	Cellular process.Cellular component organization and biogenesis.Oil body organization and biogenesis							AT4G26740	GO:0009793
VIT_05s0049g01970	Vitvi05g00838	X	X	X	X	X	X	X	X	1.29341	9.42e-06	X	X	IAA13	IAA13	vv30003Auxin_signaling vv60008AUXIAA	Signaling.Hormone Signaling.Auxin Signaling.Auxin-mediated Signaling pathway	Regulation overview.Regulation of gene expression.Regulation of transcription.Transcription factor.AUXIAA family transcription factor							AT2G33310	GO:0006350
VIT_05s0049g02240	Vitvi05g00857	X	X	X	X	X	X	X	X	-1.06296	8.16e-05	X	X	AWPM-19	AWPM19	vv30001ABA_signaling	Signaling.Hormone Signaling.ABA Signaling.ABA-mediated Signaling pathway								AT1G04560	0
VIT_05s0049g02310	Vitvi05g00866	1.81649	0.00793883	X	X	X	X	X	X	X	X	X	X	Biopterin transport-related protein BT1	BIOPTERIN	vv50125Porters_cat_66_to_94	Transport overview.Electrochemical Potential-driven Transporters.Porters.Folate-Biopterin Transporter	Transport overview.Macromolecule transport							AT1G04570	0
VIT_05s0051g00080	Vitvi05g00902	6.73608	1.72e-05	X	X	X	X	X	X	-6.47268	5.53e-05	X	X	F-box protein PP2-B2			Metabolism.Primary metabolism.Protein metabolism and modification.Proteolysis.cytoplasmic and nuclear protein degradation.Ubiquitin-mediated proteolysis								AT2G02250	GO:0019941
VIT_05s0051g00340	Vitvi05g00924	1.16982	1.84e-05	X	X	X	X	X	X	X	X	X	X	Chaperonin GroEL	K04077	vv23018RNA_degradation	Metabolism.Primary metabolism.Nucleobase, nucleoside, nucleotide, nucleic acid metabolism.Nucleic acid metabolism.RNA metabolism.RNA catabolism	Metabolism.Primary metabolism.Protein metabolism and modification.Protein folding.Chaperone-mediated protein folding							AT3G23990	GO:0006950
VIT_05s0051g00540	Vitvi05g00948	-2.60049	0.00522477	X	X	X	X	X	X	X	X	X	X	LRR receptor-like kinase 2			Signaling.Signaling pathway.Protein kinase								AT3G24240	GO:0004674
VIT_05s0051g00680	Vitvi05g02017	1.17339	1.62e-05	-1.02951	0.00392333	X	X	X	X	-2.17567	1.12e-15	X	X	Unknown protein			Unknown									0
VIT_05s0051g00700	Vitvi05g02019	2.75279	0.00763402	X	X	X	X	X	X	X	X	X	X	No hit			No hit									0
VIT_05s0062g00240	Vitvi05g01265	X	X	-1.6786	6.73e-09	X	X	X	X	X	X	X	X	Xyloglucan endotransglucosylase/hydrolase 23	E2_4_1_207	vv40006Cell_wall	Cellular process.Cellular component organization and biogenesis.Cell wall organization and biogenesis.Cell wall metabolism.Cell wall modification.Xyloglucan modification								AT4G14130	GO:0016762
VIT_05s0062g00610	Vitvi05g02111	-1.01921	0.00929393	-1.001	0.00772417	X	X	X	X	X	X	X	X	Xyloglucan endotransglucosylase/hydrolase 23	E2_4_1_207	vv40006Cell_wall	Cellular process.Cellular component organization and biogenesis.Cell wall organization and biogenesis.Cell wall metabolism.Cell wall modification.Xyloglucan modification								AT3G23730	GO:0016762
VIT_05s0062g00740	Vitvi05g02116	X	X	X	X	X	X	X	X	1.0939	0.00666437	X	X	UDP-glucoronosyl/UDP-glucosyl transferase UGT75C1	UGT75C1	vv10942Anthocyanin_biosynthesis	Metabolism.Secondary metabolism.Phenylpropanoid metabolism.Flavonoid metabolism.Flavonoid biosynthesis.Anthocyanin biosynthesis.Anthocyanin-glycoside biosynthesis								AT4G14090	GO:0016758
VIT_05s0062g00810	Vitvi05g01310	9.28774	1.24e-16	X	X	-2.99038	2.92e-05	-4.95952	3.16e-06	-10.8763	2.75e-17	X	X	Lipoprotein			Unknown								AT1G05510	GO:0009737
VIT_05s0062g00820	Vitvi05g01314	1.67098	0.000550352	X	X	X	X	X	X	X	X	X	X	Unknown protein			Unknown								AT3G25400	0
VIT_05s0077g00520	Vitvi05g00163	-1.71073	4.17e-07	X	X	X	X	X	X	X	X	X	X	Gibberellin 2-oxidase	E1_14_11_13	vv10904Diterpenoid_biosynthesis	Metabolism.Secondary metabolism.Terpenoid metabolism.Diterpenoid metabolism.Diterpenoid biosynthesis	Signaling.Hormone Signaling.Gibberellic acid Signaling.Gibberellic acid metabolism.Gibberellic acid catabolism							AT1G02400	GO:0016491
VIT_05s0077g00540	Vitvi05g00162	X	X	-1.24215	5.51e-08	X	X	X	X	X	X	X	X	No hit			No hit									0
VIT_05s0077g00840	Vitvi05g00139	X	X	X	X	X	X	X	X	2.49476	0.0003285	X	X	Galactinol-raffinose galactosyltransferase	E2_4_1_67	vv10052Galactose_metabolism	Metabolism.Primary metabolism.Carbohydrate metabolism.Monosaccharide metabolism.Galactose metabolism								AT5G40390	GO:0016740
VIT_05s0077g00870	Vitvi05g00136	X	X	-2.78787	0.00155462	X	X	1.86355	9.89e-05	X	X	2.84926	3.68e-07	Lipase GDSL			Unclear								AT2G23540	GO:0006629
VIT_05s0077g01050	Vitvi05g00118	2.48382	0.00415253	X	X	X	X	X	X	X	X	X	X	Unknown protein			Unknown								AT3G17030	0
VIT_05s0077g01080	Vitvi05g00114	1.36737	0.000677027	X	X	X	X	X	X	X	X	X	X	PAPA-1-like family protein			Unknown								AT3G06660	0
VIT_05s0077g01140	Vitvi05g00108	X	X	-1.18454	8.93e-06	X	X	X	X	-1.81512	3.41e-11	X	X	BZIP transcription factor BZIP53	BZIP53_3	vv60012BZIP	Regulation overview.Regulation of gene expression.Regulation of transcription.Transcription factor.bZIP family transcription factor									GO:0003677
VIT_05s0077g01150	Vitvi05g00107	X	X	X	X	X	X	X	X	X	X	1.00087	9.64e-34	Beta-1,3-glucanase	E3_2_1_6		Metabolism.Primary metabolism.Carbohydrate metabolism.Polysaccharide metabolism.Beta-1,3 glucan metabolism.Beta-1,3 glucan catabolism								AT3G57240	GO:0005975
VIT_05s0077g01190	Vitvi05g00102	3.20043	4.03e-18	X	X	X	X	X	X	-3.35942	8.07e-18	X	X	Outer envelope protein 16	OEP16	vv50101Channels_and_pores	Transport overview.Channels and pores.ß-Barrel porins.Plastid Outer Envelope Porin of 16 kDa	Cellular process.Cellular component organization and biogenesis.Organelle organization and biogenesis.Plastid organization and biogenesis	Transport overview.Macromolecule transport.Protein transport						AT4G16160	GO:0008565
VIT_05s0077g01250	Vitvi05g00094	-3.68822	4.87e-25	-2.67378	1.3e-14	X	X	X	X	X	X	X	X	Endochitinase A2 precursor	E3_2_1_14	vv10530Aminosugars_metabolism	Metabolism.Primary metabolism.Carbohydrate metabolism.Monosaccharide metabolism.Amino sugar metabolism	Response to stimulus.Stress response							AT3G16920	GO:0016798
VIT_05s0077g01300	Vitvi05g01769	X	X	-3.28471	0.000623002	X	X	X	X	X	X	X	X	Aldo-keto reductase	E1_1_1_21	vv10040Pentose_glucuronate_interconversion vv10051Fructose_and_mannose_metabolism vv10052Galactose_metabolism vv10561Glycerolipid_metabolism vv10620Pyruvate_metabolism	Metabolism.Primary metabolism.Carbohydrate metabolism.Monosaccharide metabolism.Pentose glucuronate interconversion	Metabolism.Primary metabolism.Carbohydrate metabolism.Monosaccharide metabolism.Fructose and mannose metabolism	Metabolism.Primary metabolism.Carbohydrate metabolism.Monosaccharide metabolism.Galactose metabolism	Metabolism.Primary metabolism.Lipid metabolism.Glycerolipid metabolism	Metabolism.Primary metabolism.Carbohydrate metabolism.Monosaccharide metabolism.Pyruvate metabolism	Metabolism.Primary metabolism.Carbohydrate metabolism.Carbohydrate oxidation reduction			AT4G24220	GO:0003824
VIT_05s0077g01530	Vitvi05g01760	1.2659	0.000496514	X	X	-2.40495	2.08e-107	-1.87702	5.15e-79	-2.23473	8.18e-06	X	X	Pathogenesis protein 10 [Vitis vinifera]			Response to stimulus.Stress response.Biotic stress response									GO:0006952
VIT_05s0077g01540	Vitvi05g00072	X	X	X	X	-2.98396	9.46e-104	-2.06423	3.83e-82	-1.4979	0.000199335	X	X	Bet v I allergen			Response to stimulus.Stress response.Biotic stress response									GO:0006952
VIT_05s0077g01550	Vitvi05g01759	X	X	X	X	-3.31835	5.61e-54	-1.99944	2.32e-31	-2.51007	0.000733158	1.31887	2.59e-05	Pathogenesis protein 10.3 [Vitis quinquangularis]			Response to stimulus.Stress response.Biotic stress response									GO:0006952
VIT_05s0077g01560	Vitvi05g01758	X	X	X	X	-2.39735	1.1e-96	-1.31174	6.47e-41	-2.14167	4.71e-06	1.09068	1.34e-18	Pathogenesis protein 10.3 [Vitis quinquangularis]			Response to stimulus.Stress response.Biotic stress response									GO:0006952
VIT_05s0077g01570	Vitvi05g00071	X	X	-1.90575	5.33e-11	-2.21515	3.09e-111	-1.10804	2.55e-37	-2.21249	7.15e-14	1.1118	9.22e-26	Pathogenesis protein 10 [Vitis vinifera]			Response to stimulus.Stress response.Biotic stress response									GO:0006952
VIT_05s0077g01650	Vitvi05g01752	X	X	1.60549	0.000517584	-1.12032	0.0043628	X	X	1.68612	0.00077857	X	X	Major allergen Pru ar 1			Response to stimulus.Stress response.Biotic stress response									GO:0006952
VIT_05s0077g01670	Vitvi05g00067	X	X	1.9604	9.45e-05	X	X	X	X	2.47654	1.5e-11	X	X	Major cherry allergen Pru av 1.0202			Response to stimulus.Stress response.Biotic stress response									GO:0006952
VIT_05s0077g01740	Vitvi05g01748	-1.08046	0.000553117	X	X	X	X	X	X	X	X	X	X	Polygalacturonase GH28	E3_2_1_15	vv40006Cell_wall	Cellular process.Cellular component organization and biogenesis.Cell wall organization and biogenesis.Cell wall metabolism.Cell wall modification.Pectin modification									GO:0016798
VIT_05s0077g01850	Vitvi05g01745	X	X	X	X	X	X	X	X	-1.11107	0.000980284	X	X	Glycine-rich protein			Unknown									0
VIT_05s0077g01860	Vitvi05g01724	1.73962	8.23e-07	X	X	X	X	X	X	-1.24045	0.00188131	X	X	ERF (ethylene response factor) sub B-2	RAP2_3	vv30008Ethylene_signaling vv60003AP2_EREBP	Signaling.Hormone Signaling.Ethylene Signaling.Ethylene-mediated Signaling pathway	Regulation overview.Regulation of gene expression.Regulation of transcription.Transcription factor.AP2 family transcription factor.ERF subfamily transcription factor							AT3G16770	GO:0006350
VIT_05s0077g01920	Vitvi05g00046	X	X	2.26682	4.19e-05	X	X	X	X	X	X	X	X	No hit			No hit									0
VIT_05s0077g01930	Vitvi05g00045	6.79533	2.23e-16	X	X	X	X	X	X	-7.58856	8.52e-11	X	X	Sucrose synthase	E2_4_1_13	vv10500Starch_and_sucrose_metabolism	Metabolism.Primary metabolism.Carbohydrate metabolism.Polysaccharide metabolism.Starch and sucrose metabolism								AT5G49190	GO:0009058
VIT_05s0077g01980	Vitvi05g01743	-1.26766	0.000176298	-1.08709	0.00176213	X	X	X	X	X	X	X	X	Unknown protein			Unknown								AT3G06840	0
VIT_05s0094g00200	Vitvi05g01573	1.45174	0.00481902	-2.47325	0.00502079	X	X	X	X	-3.90321	2.41e-08	X	X	Chitinase class IV	E3_2_1_14	vv10530Aminosugars_metabolism	Metabolism.Primary metabolism.Carbohydrate metabolism.Monosaccharide metabolism.Amino sugar metabolism	Response to stimulus.Stress response							AT3G54420	GO:0006032
VIT_05s0094g00220	Vitvi05g01575	X	X	-1.81807	0.00775405	-1.29252	5.99e-14	-1.92987	2.3e-28	X	X	X	X	Chitinase class IV	E3_2_1_14	vv10530Aminosugars_metabolism	Metabolism.Primary metabolism.Carbohydrate metabolism.Monosaccharide metabolism.Amino sugar metabolism	Response to stimulus.Stress response							AT3G54420	GO:0008061
VIT_05s0094g00360	Vitvi05g02251	X	X	X	X	-2.51064	6.04e-62	-2.5503	2.08e-76	X	X	X	X	Chitinase class IV	E3_2_1_14	vv10530Aminosugars_metabolism	Metabolism.Primary metabolism.Carbohydrate metabolism.Monosaccharide metabolism.Amino sugar metabolism	Response to stimulus.Stress response							AT3G54420	GO:0006032
VIT_05s0094g00920	Vitvi05g01638	X	X	X	X	X	X	X	X	X	X	-1.12939	4.64e-08	formin protein AHF1	FH1	vv44810Regulation_of_actin_cytoskeleton	Cellular process.Cellular component organization and biogenesis.Cytoskeleton organization and biogenesis.Actin organization and biogenesis								AT3G25500	GO:0005886
VIT_05s0094g01250	Vitvi05g01674	X	X	X	X	X	X	X	X	1.25899	7e-05	X	X	Allyl alcohol dehydrogenase			Unclear								AT5G37980	GO:0016491
VIT_05s0094g01590	Vitvi05g01703	1.22188	0.00176748	X	X	-1.00529	7.11e-09	-1.19889	4.25e-14	X	X	X	X	Kelch repeat-containing F-box protein			Unknown								AT3G59940	GO:0019941
VIT_05s0102g00140	Vitvi05g02175	-2.9212	2.05e-18	X	X	X	X	X	X	X	X	X	X	No hit			No hit									0
VIT_05s0102g00310	Vitvi05g01492	-1.46887	0.00882893	X	X	X	X	X	X	1.67647	0.00216402	X	X	GUN4			Cellular process.Cellular component organization and biogenesis.Organelle organization and biogenesis.Plastid organization and biogenesis								AT3G59400	0
VIT_05s0102g00330	Vitvi05g01493	X	X	X	X	X	X	-1.17339	2.65e-05	X	X	-1.02835	0.000406846	On-specific serine/threonine protein kinase	K08282		Signaling.Signaling pathway.Protein kinase								AT3G59410	0
VIT_05s0102g00370	Vitvi05g01494	X	X	1.92032	2.26e-05	X	X	X	X	X	X	X	X	Receptor protein kinase (ACR4)			Signaling.Signaling pathway.Calcium sensors and Signaling	Signaling.Signaling pathway.Protein kinase							AT3G59420	GO:0004674
VIT_05s0102g00450	Vitvi05g01500	X	X	X	X	X	X	X	X	X	X	-1.52792	8.57e-20	MSS3 (multicopy suppressors of snf4 deficiency in yeast 3)	K13448_MSS3	vv34626Plant-pathogen_interaction	Response to stimulus.Stress response.Biotic stress response.Plant-pathogen interaction								AT3G07490	GO:0016491
VIT_05s0102g00590	Vitvi05g02184	1.11286	0.00501051	1.35891	1.09e-07	X	X	X	X	X	X	X	X	No hit			No hit									0
VIT_05s0102g00600	Vitvi05g02185	2.76738	1.15e-29	1.27444	0.000327222	-1.57294	0.000174406	-1.3298	0.000403187	-1.46909	6.18e-08	X	X	No hit			No hit									0
VIT_05s0102g00610	Vitvi05g02186	X	X	1.83691	7.8e-19	X	X	1.53736	2.22e-09	X	X	1.15765	6.6e-06	No hit			No hit									0
VIT_05s0102g00620	Vitvi05g02187	3.77134	3.33e-41	2.03949	1.42e-06	X	X	X	X	-1.70909	1.28e-08	X	X	No hit			No hit									0
VIT_05s0102g00660	Vitvi05g02190	X	X	1.71957	1.67e-16	X	X	1.26059	7.07e-10	X	X	1.18219	4.29e-08	No hit			No hit									0
VIT_05s0102g00710	Vitvi05g01516	X	X	-1.02945	0.00373203	-1.00616	2.22e-11	X	X	-1.12112	0.00236301	X	X	fructokinase-1	E2_7_1_4	vv10051Fructose_and_mannose_metabolism vv10500Starch_and_sucrose_metabolism	Metabolism.Primary metabolism.Carbohydrate metabolism.Monosaccharide metabolism.Fructose and mannose metabolism	Metabolism.Primary metabolism.Carbohydrate metabolism.Polysaccharide metabolism.Starch and sucrose metabolism.Starch biosynthesis catabolism							AT3G59480	GO:0016301
VIT_05s0102g00750	Vitvi05g01519	-1.47219	0.000186857	X	X	X	X	X	X	X	X	X	X	Zinc finger (B-box type)	ZFBBOX_2	vv60073Orphans_zf-b_box	Regulation overview.Regulation of gene expression.Regulation of transcription.Transcription factor.Zinc finger B-box family transcription factor								AT2G31380	GO:0008270
VIT_05s0102g00880	Vitvi05g01524	-5.68529	0.00218083	-5.55506	0.00351256	X	X	X	X	X	X	X	X	Strictosidine synthase	E4_3_3_2	vv10900Terpenoid_biosynthesis vv10902Monoterpenoid_biosynthesis	Metabolism.Secondary metabolism.Terpenoid metabolism.Terpenoid biosynthesis	Metabolism.Secondary metabolism.Terpenoid metabolism.Monoterpenoid metabolism.Monoterpenoid biosynthesis	Metabolism.Secondary metabolism.Primary amino acids derivated metabolism.Alkaloid metabolism.Alkaloid biosynthesis.Monoterpenoid indole alkaloid metabolism.Monoterpenoid indole alkaloid biosynthesis						AT3G59530	GO:0016829
VIT_05s0124g00230	Vitvi05g01392	1.44803	0.00819936	X	X	X	X	X	X	X	X	X	X	F-box domain containing protein			Metabolism.Primary metabolism.Protein metabolism and modification.Proteolysis.cytoplasmic and nuclear protein degradation.Ubiquitin-mediated proteolysis									GO:0016874
VIT_06s0004g00250	Vitvi06g01575	1.14202	8.65e-05	X	X	X	X	X	X	X	X	X	X	PUMILIO 12 (APUM12)			Regulation overview.Regulation of gene expression.Regulation of translation.Translation repression								AT5G56510	GO:0003723
VIT_06s0004g00620	Vitvi06g00064	X	X	1.22871	7.43e-09	X	X	X	X	X	X	X	X	Accelerated cell death 1 ACD1	ACD1	vv50133Primary_active_transporter_cat_A9_to_A18	Transport overview.Primary Active Transporters.P-P-bond hydrolysis-driven transporters.Chloroplast Env Prot Translocase	Metabolism.Primary metabolism.Cofactor metabolism.Tetrapyrrole metabolism.Chlorophyll metabolism.Chlorophyll catabolism							AT4G25650	GO:0009055
VIT_06s0004g00960	Vitvi06g01594	X	X	X	X	X	X	X	X	-1.04276	0.000150617	X	X	Unknown			Unknown									0
VIT_06s0004g01000	Vitvi06g01598	-1.03389	0.00079892	X	X	X	X	X	X	X	X	X	X	Dirigent protein			Response to stimulus.Stress response.Biotic stress response								AT1G58170	0
VIT_06s0004g01010	Vitvi06g01599	X	X	X	X	-1.41328	2.55e-21	X	X	X	X	X	X	Dirigent protein pDIR9			Response to stimulus.Stress response.Biotic stress response								AT1G58170	0
VIT_06s0004g01020	Vitvi06g01601	X	X	-1.99326	5.35e-08	-1.3789	5.18e-33	X	X	-1.95773	1.26e-10	X	X	Dirigent protein			Response to stimulus.Stress response.Biotic stress response								AT3G13650	0
VIT_06s0004g01030	Vitvi06g01604	X	X	X	X	-1.86091	2.14e-24	-1.01415	2.53e-11	X	X	X	X	Dirigent protein			Response to stimulus.Stress response.Biotic stress response								AT3G13650	0
VIT_06s0004g01050	Vitvi06g01606	X	X	X	X	X	X	1.34794	1.13e-26	X	X	X	X	Calcineurin phosphoesterase			Unclassified								AT1G48120	0
VIT_06s0004g01140	Vitvi06g01608	X	X	X	X	X	X	X	X	-1.28355	6.72e-07	X	X	GRIK1 (geminivirus rep interacting kinase 1)			Signaling.Signaling pathway.Protein kinase								AT3G45240	GO:0004672
VIT_06s0004g01180	Vitvi06g00111	X	X	X	X	X	X	1.29988	2.44e-45	X	X	1.54547	3.47e-64	Peroxidase	E1_11_1_7	vv10360Phenylalanine_metabolism vv10680Methane_metabolism	Metabolism.Primary metabolism.Amino acid metabolism.Aromatic amino acid metabolism.Phenylalanine metabolism.Phenylalanine biosynthesis	Metabolism.Cellular metabolism.Methane metabolism	Response to stimulus.Stress response.Abiotic stress response.Oxidative stress response						AT5G06730	GO:0005509
VIT_06s0004g01250	Vitvi06g00119	2.68604	6.36e-12	-4.76266	8.27e-05	X	X	X	X	-7.43123	1.01e-14	X	X	Omega-6 fatty acid desaturase, endoplasmic reticulum (FAD2)	K10256	vv11040Biosynthesis_of_unsaturated_fatty_acids	Metabolism.Primary metabolism.Lipid metabolism.Fatty acid metabolism.Fatty acid biosynthesis.Unsaturated fatty acid biosynthesis								AT3G12120	GO:0016491
VIT_06s0004g01390	Vitvi06g00136	X	X	X	X	X	X	X	X	1.40431	5.88e-08	X	X	S-receptor kinase			Signaling.Signaling pathway.Protein kinase								AT5G60900	GO:0004672
VIT_06s0004g01480	Vitvi06g00155	X	X	X	X	X	X	X	X	X	X	1.07175	1.1e-05	Lipoxygenase LOX1	E1_13_11_12	vv10592alpha-Linolenic_acid_metabolism	Metabolism.Primary metabolism.Lipid metabolism.Fatty acid metabolism.Alpha-linolenic acid metabolism	Metabolism.Primary metabolism.Lipid metabolism.Fatty acid metabolism.Oxylipin biosynthesis							AT3G45140	GO:0006633
VIT_06s0004g01750	Vitvi06g00182	X	X	X	X	X	X	X	X	1.09432	2.93e-05	X	X	Polygalacturonase inhibitor protein	PGIP		Cellular process.Cellular component organization and biogenesis.Cell wall organization and biogenesis.Cell wall metabolism.Cell wall modification.Pectin modification.Inhibition of pectin modification								AT3G20820	GO:0005618
VIT_06s0004g01780	Vitvi06g00185	X	X	X	X	X	X	X	X	1.31759	0.00416107	X	X	Serine/threonine-protein kinase OXI1			Signaling.Signaling pathway.Protein kinase	Response to stimulus.Stress response.Abiotic stress response.Oxidative stress response							AT1G51170	GO:0004672
VIT_06s0004g01990	Vitvi06g01629	X	X	X	X	-2.75283	5.87e-33	-1.87442	1.5e-22	X	X	X	X	No hit			No hit									GO:0009664
VIT_06s0004g02110	Vitvi06g00214	-6.13028	0.000262139	-6.0003	0.000426241	X	X	X	X	X	X	X	X	Myb domain protein 83	MYB83	vv60044MYB	Regulation overview.Regulation of gene expression.Regulation of transcription.Transcription factor.MYB family transcription factor								AT3G08500	GO:0003677
VIT_06s0004g02560	Vitvi06g01649	X	X	-1.70528	0.000901429	-1.70696	4.72e-33	X	X	X	X	1.47057	5.7e-33	Kiwellin Ripening-related protein grip22			Unknown									GO:0005576
VIT_06s0004g02640	Vitvi06g00259	-1.49251	2.48e-10	X	X	X	X	X	X	X	X	X	X	Receptor protein kinase PERK1			Signaling.Signaling pathway.Protein kinase								AT2G28250	GO:0004672
VIT_06s0004g02710	Vitvi06g00268	-3.66314	1.24e-05	-3.38374	0.000703274	X	X	X	X	X	X	X	X	Drug/metabolite transporter DMT family transporter	DMT	vv50122Porters_cat_7_to_17	Transport overview.Electrochemical Potential-driven Transporters.Porters.Drug/Metabolite Transporter								AT1G06890	GO:0016021
VIT_06s0004g03020	Vitvi06g00300	X	X	X	X	X	X	X	X	1.72635	2.9e-14	X	X	Beta-galactosidase	E3_2_1_23	vv10052Galactose_metabolism vv10511N-Glycan_degradation vv10600Sphingolipid_metabolism	Metabolism.Primary metabolism.Carbohydrate metabolism.Monosaccharide metabolism.Galactose metabolism	Metabolism.Primary metabolism.Carbohydrate metabolism.Oligosaccharide metabolism.N-Glycan metabolism.N-Glycan catabolism	Metabolism.Primary metabolism.Lipid metabolism.Sphingolipid metabolism						AT2G28470	GO:0005529
VIT_06s0004g03050	Vitvi06g00303	-6.96811	4.49e-06	-3.79005	0.000452313	X	X	X	X	X	X	X	X	fasciclin arabinogalactan-protein (FLA11)	FLA11	vv40006Cell_wall	Cellular process.Cellular component organization and biogenesis.Cell wall organization and biogenesis.Cell wall structural protein									0
VIT_06s0004g03100	Vitvi06g00308	-1.24637	0.000161912	-1.18094	3.15e-05	X	X	X	X	X	X	X	X	MLO1	K08472		Cellular process.Cell growth and death.Cell death	Response to stimulus.Stress response.Biotic stress response							AT1G61560	GO:0008219
VIT_06s0004g03130	Vitvi06g00311	X	X	1.1074	0.000158819	X	X	X	X	1.00665	0.00529495	X	X	Auxin response factor 4	ARF4	vv30003Auxin_signaling vv60004ARF	Signaling.Hormone Signaling.Auxin Signaling.Auxin-mediated Signaling pathway	Regulation overview.Regulation of gene expression.Regulation of transcription.Transcription factor.ARF family transcription factor							AT5G60450	GO:0009725
VIT_06s0004g03260	Vitvi06g00323	9.25398	4.06e-12	X	X	X	X	X	X	-8.98565	2.3e-11	X	X	Cupin family protein			Metabolism.Primary metabolism.Generation of metabolite precursors and energy.Storage proteins								AT2G28490	GO:0045735
VIT_06s0004g03400	Vitvi06g01665	X	X	1.78233	0.000662925	X	X	3.15021	2.85e-11	X	X	2.9764	1.72e-10	Myosin heavy chain	K10352	vv44810Regulation_of_actin_cytoskeleton	Cellular process.Cellular component organization and biogenesis.Cytoskeleton organization and biogenesis.Myosin-driven movement								AT5G60210	GO:0051219
VIT_06s0004g03420	Vitvi06g00345	1.34349	0.000746919	X	X	X	X	X	X	-1.58602	0.000579867	X	X	Dof zinc finger protein DOF5.3	DOF5_3_2	vv60015C2C2-DOF	Regulation overview.Regulation of gene expression.Regulation of transcription.Transcription factor.C2C2-DOF family transcription factor								AT5G60200	GO:0003677
VIT_06s0004g03700	Vitvi06g00374	X	X	X	X	X	X	X	X	1.54357	2.98e-08	X	X	Phototropin-1	PHOT1	vv50101Channels_and_pores	Transport overview.Channels and pores.a-Type channels.The Voltage-gated Ion Channel	Signaling.Signaling pathway.Light Signaling.Blue light Signaling							AT3G45780	GO:0004672
VIT_06s0004g03890	Vitvi06g00385	-1.24322	0.00181862	X	X	X	X	X	X	X	X	X	X	Histone H4			Cellular process.Cellular component organization and biogenesis.Nucleus.Chromosome organization and biogenesis.Chromatin assembly								AT5G59970	GO:0003677
VIT_06s0004g04170	Vitvi06g00417	X	X	X	X	X	X	1.05874	5.21e-09	-1.16413	5.34e-05	1.5961	2.21e-15	Methyl-CpG-binding domain-containing protein			Metabolism.Primary metabolism.Nucleobase, nucleoside, nucleotide, nucleic acid metabolism.Nucleic acid metabolism.DNA metabolism								AT5G59800	GO:0003677
VIT_06s0004g04180	Vitvi06g01682	X	X	X	X	X	X	X	X	-1.22298	3.8e-05	X	X	Zinc finger (C2H2 type) protein (ZAT11)	ZAT11	vv60017C2H2	Regulation overview.Regulation of gene expression.Regulation of transcription.Transcription factor.C2H2 family transcription factor								AT2G37430	GO:0008270
VIT_06s0004g04440	Vitvi06g00440	X	X	X	X	X	X	1.6202	2.11e-08	1.14105	0.00236203	X	X	Osmotin			Response to stimulus.Stress response.Abiotic stress response.Osmotic stress response	Response to stimulus.Stress response.Biotic stress response							AT2G28790	GO:0005618
VIT_06s0004g04470	Vitvi06g00443	3.18607	1.11e-36	1.83228	1.54e-07	X	X	-1.09379	7.78e-31	-1.32728	0.000266481	X	X	Heat shock protein 70	K03283	vv23040Spliceosome vv24141Protein_processing_in_endoplasmic_reticulum vv50101Channels_and_pores	Metabolism.Primary metabolism.Protein metabolism and modification.Protein folding.Chaperone-mediated protein folding.HSP-mediated protein folding	Metabolism.Primary metabolism.Nucleobase, nucleoside, nucleotide, nucleic acid metabolism.Nucleic acid metabolism.RNA metabolism.RNA processing.mRNA processing.mRNA splicing	Transport overview.Channels and pores.a-Type channels.Cation Channel-forming Heat Shock Protein-70	Response to stimulus.Stress response.Abiotic stress response.Temperature stress response	Metabolism.Primary metabolism.Protein metabolism and modification.Protein processing in endoplasmic reticulum				AT5G02500	GO:0016491
VIT_06s0004g04590	Vitvi06g00455	1.53768	6.07e-09	-1.25656	4.37e-12	-1.08953	1.57e-19	X	X	-2.76589	2.62e-27	1.08211	1.18e-21	Epsin N-terminal homology (ENTH) domain-containing	ENTH	vv50110Protein_coat	Transport overview.Macromolecule transport.Protein transport.Protein coat	Cellular process.Cellular transport.Protein trafficking.Vesicle-mediated trafficking							AT3G46540	0
VIT_06s0004g04640	Vitvi06g00463	X	X	X	X	-1.57006	1.88e-06	-3.01203	1.75e-15	X	X	X	X	Metallothionein 2b			Cellular process.Cellular homeostasis.Heavy metal ion homeostasis									GO:0046872
VIT_06s0004g04820	Vitvi06g00474	X	X	X	X	X	X	-1.06489	0.0017033	X	X	X	X	Salt stress-inducible protein kinase			Signaling.Signaling pathway.Protein kinase								AT2G28940	GO:0004672
VIT_06s0004g04830	Vitvi06g00476	X	X	X	X	X	X	X	X	X	X	3.72531	0.00587682	Subtilisin protease C1			Metabolism.Primary metabolism.Protein metabolism and modification.Proteolysis.Peptidase-mediated proteolysis.Subtilase-mediated proteolysis								AT5G59100	GO:0043086
VIT_06s0004g04860	Vitvi06g00481	X	X	X	X	-3.14366	0.00886106	X	X	X	X	X	X	Alpha-expansin 6 precursor	EXPA6	vv30003Auxin_signaling	Signaling.Hormone Signaling.Auxin Signaling.Auxin-mediated Signaling pathway	Cellular process.Cell growth and death.Cell growth							AT2G39700	GO:0009664
VIT_06s0004g05180	Vitvi06g00513	X	X	X	X	X	X	X	X	1.06373	1.15e-07	X	X	Ribulose bisphosphate carboxylase/oxygenase activase, chloroplast			Metabolism.Primary metabolism.Generation of metabolite precursors and energy.Photosynthesis.Calvin cycle								AT2G39730	GO:0005524
VIT_06s0004g05230	Vitvi06g00517	X	X	1.07131	4.84e-10	X	X	X	X	X	X	X	X	Plastid transcriptionally active18	PTAC16	vv50133Primary_active_transporter_cat_A9_to_A18	Transport overview.Primary Active Transporters.P-P-bond hydrolysis-driven transporters.Chloroplast Env Prot Translocase	Regulation overview.Regulation of gene expression.Regulation of transcription.Transcription factor							AT3G46780	GO:0016020
VIT_06s0004g05310	Vitvi06g01712	-1.13926	0.0071264	X	X	X	X	X	X	2.03556	6.14e-07	X	X	Tropinone reductase	E1_1_1_206	vv10220Urea_cycle_and_metabolism_of_amino_groups	Metabolism.Primary metabolism.Amino acid metabolism.Arginine and proline metabolism.Urea cycle	Metabolism.Secondary metabolism.Primary amino acids derivated metabolism.Alkaloid metabolism							AT2G29150	GO:0016491
VIT_06s0004g05330	Vitvi06g01714	X	X	1.27807	4.16e-07	-1.04443	0.0003773	X	X	1.41791	1.1e-07	X	X	Tropinone reductase	E1_1_1_206	vv10220Urea_cycle_and_metabolism_of_amino_groups	Metabolism.Primary metabolism.Amino acid metabolism.Arginine and proline metabolism.Urea cycle	Metabolism.Secondary metabolism.Primary amino acids derivated metabolism.Alkaloid metabolism							AT2G29260	GO:0016491
VIT_06s0004g05380	Vitvi06g01718	X	X	X	X	X	X	X	X	1.34217	6.29e-06	X	X	Tropinone reductase	E1_1_1_206	vv10220Urea_cycle_and_metabolism_of_amino_groups	Metabolism.Primary metabolism.Amino acid metabolism.Arginine and proline metabolism.Urea cycle	Metabolism.Secondary metabolism.Primary amino acids derivated metabolism.Alkaloid metabolism							AT2G29260	GO:0016491
VIT_06s0004g05400	Vitvi06g00526	X	X	1.61962	0.00085465	X	X	X	X	2.61805	1.91e-06	X	X	Tropinone reductase	E1_1_1_206	vv10220Urea_cycle_and_metabolism_of_amino_groups	Metabolism.Primary metabolism.Amino acid metabolism.Arginine and proline metabolism.Urea cycle	Metabolism.Secondary metabolism.Primary amino acids derivated metabolism.Alkaloid metabolism							AT2G29150	GO:0016491
VIT_06s0004g05700	Vitvi06g01727	X	X	X	X	-3.94074	3.16e-11	-2.89924	1.04e-10	X	X	X	X	Glutathione S-transferase 8 GSTU8	E2_5_1_18_GSTU8	vv10480Glutathione_metabolism	Metabolism.Primary metabolism.Coenzyme and prosthetic group metabolism.Peptide derived compounds biosynthesis.Glutathione metabolism	Response to stimulus.Stress response.Abiotic stress response.Oxidative stress response							AT3G09270	GO:0016829
VIT_06s0004g05770	Vitvi06g00561	2.37817	1.76e-20	X	X	X	X	X	X	-1.70671	4.24e-11	X	X	Heat shock protein 17.6 kDa class I	K13993	vv24141Protein_processing_in_endoplasmic_reticulum	Metabolism.Primary metabolism.Protein metabolism and modification.Protein folding.Chaperone-mediated protein folding.HSP-mediated protein folding	Metabolism.Primary metabolism.Protein metabolism and modification.Protein processing in endoplasmic reticulum							AT2G29500	GO:0006950
VIT_06s0004g05870	Vitvi06g00569	X	X	X	X	-1.6145	0.00848797	-1.49247	0.00490872	X	X	X	X	Tubulin beta-3 chain	K07375	vv44145Phagosome vv44810Regulation_of_actin_cytoskeleton	Cellular process.Cellular component organization and biogenesis.Cytoskeleton organization and biogenesis.Microtubule organization and biogenesis	Cellular process.Cellular transport.Protein trafficking.Vesicle-mediated trafficking.Phagosome							AT5G62700	GO:0005886
VIT_06s0004g06090	Vitvi06g00591	-6.89849	1.92e-20	-3.99049	2.86e-24	X	X	X	X	X	X	X	X	Diphenol oxidase	E1_10_3_1	vv10350Tyrosine_metabolism vv50109Incompletely_characterized_transport_systems	Metabolism.Primary metabolism.Amino acid metabolism.Aromatic amino acid metabolism.Tyrosine metabolism	Transport overview.Incompletely characterized transport systems.Recognized transporters of unknown biochemical mechanism.Iron/Lead Transporter.Oxidase-dep Fe2+ Transporter	Metabolism.Secondary metabolism.Aromatic compound metabolism.Rosmarinic acid biosynthesis	Response to stimulus.Stress response.Abiotic stress response.Oxidative stress response					AT2G38080	GO:0005507
VIT_06s0004g06570	Vitvi06g00639	3.49855	9.81e-35	-4.43999	1.89e-05	X	X	X	X	-7.88497	2.39e-22	X	X	Calcium/proton exchanger CAX3	K07300_CAX3	vv50123Porters_cat_18_to_29	Transport overview.Electrochemical Potential-driven Transporters.Porters.Ca2+:Cation Antiporter	Transport overview.Ion transport.Cation transport							AT3G51860	GO:0016021
VIT_06s0004g06820	Vitvi06g00665	-1.66434	8.75e-07	X	X	X	X	X	X	1.29239	0.000625728	X	X	Unknown protein			Unknown								AT5G58600	GO:0009620
VIT_06s0004g06830	Vitvi06g00666	1.29592	2.05e-06	X	X	X	X	1.32073	3.19e-20	-1.47704	9.91e-08	1.59462	8.52e-28	Asparagine synthetase	E6_3_5_4	vv10910Nitrogen_metabolism	Metabolism.Cellular metabolism.Nitrogen and sulfur metabolism.Nitrogen metabolism.Nitrogen assimilation	Metabolism.Primary metabolism.Amino acid metabolism.Asparagine, aspartate metabolism							AT3G47340	GO:0004066
VIT_06s0004g06960	Vitvi06g00680	X	X	X	X	X	X	X	X	-3.73533	0.000628333	X	X	BCL2 binding anthogene			Cellular process.Cell growth and death.Inhibitor of cell death								AT3G51780	GO:0005515
VIT_06s0004g07270	Vitvi06g00712	-1.73335	0.00031687	X	X	X	X	X	X	1.57438	0.00532162	X	X	UDP-glucoronosyl and UDP-glucosyl transferase			Unclear								AT2G30150	GO:0016758
VIT_06s0004g07680	Vitvi06g00761	X	X	2.00659	8.02e-08	X	X	X	X	1.77004	3.07e-05	X	X	Nodulin			Response to stimulus.Stress response.Biotic stress response								AT2G30300	0
VIT_06s0004g07770	Vitvi06g00771	-1.12525	3.58e-07	X	X	X	X	X	X	X	X	X	X	Peroxidase	E1_11_1_7	vv10360Phenylalanine_metabolism vv10680Methane_metabolism	Metabolism.Primary metabolism.Amino acid metabolism.Aromatic amino acid metabolism.Phenylalanine metabolism.Phenylalanine biosynthesis	Metabolism.Cellular metabolism.Methane metabolism	Response to stimulus.Stress response.Abiotic stress response.Oxidative stress response						AT5G05340	GO:0005509
VIT_06s0004g07880	Vitvi06g00780	-1.17209	0.00660051	X	X	X	X	X	X	X	X	X	X	Allergen			Unknown								AT2G30370	0
VIT_06s0004g08200	Vitvi06g00811	X	X	X	X	X	X	X	X	-1.36681	4.84e-08	X	X	Ubiquitin-conjugating enzyme E2 D/E	K06689	vv24120Ubiquitin_mediated_proteolysis vv24141Protein_processing_in_endoplasmic_reticulum	Metabolism.Primary metabolism.Protein metabolism and modification.Proteolysis.cytoplasmic and nuclear protein degradation.Ubiquitin-mediated proteolysis	Metabolism.Primary metabolism.Protein metabolism and modification.Protein processing in endoplasmic reticulum							AT1G64230	GO:0004842
VIT_06s0004g08270	Vitvi06g00822	2.05805	0.00172324	X	X	X	X	X	X	X	X	X	X	Transcriptional factor B3	TFB3_1	vv60001ABI3VP1	Regulation overview.Regulation of gene expression.Regulation of transcription.Transcription factor.ABI3 family transcription factor								AT5G58280	GO:0006350
VIT_06s0004g08330	Vitvi06g00829	1.23915	4.1e-05	X	X	X	X	X	X	X	X	X	X	No hit			No hit									0
VIT_06s0009g00310	Vitvi06g00903	X	X	X	X	X	X	-1.28818	4.73e-06	X	X	-1.78998	3.2e-13	Unknown protein			Unknown									0
VIT_06s0009g00440	Vitvi06g00920	-1.3451	7.5e-07	X	X	X	X	X	X	1.16992	5.6e-05	X	X	LHW (lonesome highway)	LHW_1	vv60011BHLH	Regulation overview.Regulation of gene expression.Regulation of transcription.Transcription factor.bHLH family transcription factor								AT2G27230	GO:0003677
VIT_06s0009g00580	Vitvi06g00937	X	X	X	X	X	X	-1.11184	0.000677981	X	X	X	X	Receptor protein kinase			Signaling.Signaling pathway.Protein kinase								AT1G66150	GO:0004672
VIT_06s0009g00810	Vitvi06g00962	X	X	X	X	X	X	X	X	1.23181	1.42e-06	X	X	Periplasmic beta-glucosidase precursor	E3_2_1_21	vv10460Cyanoamino_acid_metabolism vv10500Starch_and_sucrose_metabolism vv10902Monoterpenoid_biosynthesis vv40006Cell_wall	Metabolism.Cellular metabolism.Amino acid derivative metabolism.Cyanoamino acid metabolism	Metabolism.Primary metabolism.Carbohydrate metabolism.Polysaccharide metabolism.Starch and sucrose metabolism	Metabolism.Secondary metabolism.Terpenoid metabolism.Monoterpenoid metabolism.Monoterpenoid biosynthesis	Cellular process.Cellular component organization and biogenesis.Cell wall organization and biogenesis.Cell wall metabolism.Cell wall modification.Beta-glucoside modification					AT5G20950	GO:0016798
VIT_06s0009g01110	Vitvi06g00999	X	X	1.53936	4.25e-16	X	X	X	X	1.27284	4.76e-07	X	X	Cation exchanger (CAX7)	K07300_CAX7	vv50123Porters_cat_18_to_29	Transport overview.Electrochemical Potential-driven Transporters.Porters.Ca2+:Cation Antiporter	Transport overview.Ion transport.Cation transport							AT5G17860	GO:0016021
VIT_06s0009g01140	Vitvi06g01010	-1.0271	0.00318654	X	X	X	X	X	X	1.50048	5.25e-06	X	X	Amino acid permease	AAPREL	vv50123Porters_cat_18_to_29	Transport overview.Electrochemical Potential-driven Transporters.Porters.Amino Acid/Auxin Permease	Transport overview.Macromolecule transport.Amino acid transport							AT3G28960	GO:0005886
VIT_06s0009g01670	Vitvi06g01061	X	X	1.02681	0.00335502	X	X	X	X	X	X	X	X	forkhead-associated domain-containing protein	FHADOM_1	vv60028FHA	Regulation overview.Regulation of gene expression.Regulation of transcription.Transcription factor.FHA family transcription factor								AT2G21530	GO:0009570
VIT_06s0009g01990	Vitvi06g01097	-1.70385	0.000576208	X	X	X	X	X	X	1.84955	0.000464931	X	X	Anthocyanin 3-O-galactosyltransferase	E2_4_1_115	vv10942Anthocyanin_biosynthesis	Metabolism.Secondary metabolism.Phenylpropanoid metabolism.Flavonoid metabolism.Flavonoid biosynthesis.Anthocyanin biosynthesis.Anthocyanin-glycoside biosynthesis								AT5G17050	GO:0016758
VIT_06s0009g02560	Vitvi06g01152	X	X	X	X	-5.67079	0.00177227	-5.64763	0.000668108	X	X	X	X	Pectinesterase family	E3_1_1_11	vv40006Cell_wall	Cellular process.Cellular component organization and biogenesis.Cell wall organization and biogenesis.Cell wall metabolism.Cell wall modification.Pectin modification								AT2G45220	GO:0042545
VIT_06s0009g03120	Vitvi06g01203	X	X	-1.78382	6.72e-12	X	X	X	X	-1.14351	0.000455961	X	X	Cytochrome P450, family 79, subfamily A, polypeptide 2	K12153	vv10966Glucosinolate_biosynthesis	Metabolism.Secondary metabolism.Primary amino acids derivated metabolism.Glucosinolate metabolism	Metabolism.Cellular metabolism.Oxidation reduction.Cytochrome P450 oxidoreductase							AT5G05260	GO:0016021
VIT_06s0009g03630	Vitvi06g01251	-1.0237	0.00213516	X	X	X	X	X	X	1.13453	0.000244576	X	X	CYP86A2			Metabolism.Cellular metabolism.Oxidation reduction.Cytochrome P450 oxidoreductase								AT3G56630	GO:0016491
VIT_06s0009g03740	Vitvi06g01261	X	X	X	X	X	X	X	X	1.15584	1.27e-06	X	X	Serine-glyoxylate aminotransferase	E2_6_1_45	vv10260Glycine_serine_and_threonine_metabolism	Metabolism.Primary metabolism.Amino acid metabolism.Glycine, serine, and threonine metabolism								AT2G13360	GO:0003824
VIT_06s0061g00120	Vitvi06g01917	X	X	X	X	X	X	X	X	X	X	1.28481	0.00063582	Beta-1,3-glucanase [Vitis riparia]	E3_2_1_6		Metabolism.Primary metabolism.Carbohydrate metabolism.Polysaccharide metabolism.Beta-1,3 glucan metabolism.Beta-1,3 glucan catabolism								AT3G57240	GO:0005975
VIT_06s0061g00170	Vitvi06g01282	X	X	1.45514	0.00459646	X	X	X	X	X	X	X	X	R protein MLA10	K13475	vv34627R_proteins_from_Plant-pathogen_interaction	Response to stimulus.Stress response.Biotic stress response.Plant-pathogen interaction.R proteins from Plant-pathogen interaction								AT3G14470	0
VIT_06s0061g00230	Vitvi06g01288	X	X	X	X	X	X	X	X	1.2567	9.15e-10	X	X	ABC transporter G member 7	ABCG7	vv52010ABC_transporters	Transport overview.Macromolecule transport.Multidrug transport.Multidrug ABC transport								AT3G21090	GO:0016021
VIT_06s0061g00240	Vitvi06g01289	X	X	X	X	X	X	X	X	1.61747	0.00715117	X	X	ABC transporter G member 7	ABCG7	vv52010ABC_transporters	Transport overview.Macromolecule transport.Multidrug transport.Multidrug ABC transport								AT3G21090	GO:0015416
VIT_06s0061g00270	Vitvi06g01295	1.10629	1.72e-07	X	X	X	X	X	X	X	X	X	X	Chaperonin GroEL	K04077	vv23018RNA_degradation	Metabolism.Primary metabolism.Nucleobase, nucleoside, nucleotide, nucleic acid metabolism.Nucleic acid metabolism.RNA metabolism.RNA catabolism	Metabolism.Primary metabolism.Protein metabolism and modification.Protein folding.Chaperone-mediated protein folding							AT2G28000	GO:0009536
VIT_06s0061g00710	Vitvi06g01344	X	X	-1.01434	0.00378782	X	X	-1.31544	1.18e-13	-1.21804	2.04e-05	X	X	Zinc finger (C3HC4-type ring finger)	ZFC3HC4_187	vv60078Other_zf-C3HC4	Regulation overview.Regulation of gene expression.Regulation of transcription.Transcription factor.Zinc finger C3HC4 family transcription factor								AT5G22920	GO:0005515
VIT_06s0061g00730	Vitvi06g01346	X	X	1.41456	0.000207787	X	X	X	X	1.9756	2.7e-07	X	X	Aquaporin GAMMA-TIP3/TIP1
VIT_06s0061g00760	Vitvi06g01350	-1.09566	0.00423867	-1.96397	1.68e-07	X	X	X	X	X	X	X	X	Zinc finger (C2H2 type) family	C2H2FAM_40	vv60017C2H2	Regulation overview.Regulation of gene expression.Regulation of transcription.Transcription factor.C2H2 family transcription factor								AT2G28200	GO:0003677
VIT_06s0061g01010	Vitvi06g01375	-4.73139	2.13e-15	-4.14153	6.51e-15	X	X	X	X	X	X	X	X	Prolylcarboxypeptidase	E3_4_16_2		Metabolism.Primary metabolism.Protein metabolism and modification.Proteolysis.Peptidase proteins								AT5G22860	GO:0008236
VIT_06s0061g01040	Vitvi06g01378	X	X	1.50616	3.23e-19	X	X	X	X	1.61597	1.62e-09	X	X	Argonaute protein			Regulation overview.Regulation of gene expression.Gene silencing.Posttranscriptional gene silencing by RNA.mRNA cleavage involved in gene silencing by miRNA								AT2G27880	GO:0003676
VIT_06s0061g01230	Vitvi06g01398	X	X	X	X	X	X	-1.07453	1.56e-12	X	X	X	X	Cellulose synthase CSLA02	E2_4_1_12_CSLA02	vv40006Cell_wall	Cellular process.Cellular component organization and biogenesis.Cell wall organization and biogenesis.Cell wall metabolism.Cell wall biosynthesis.Cellulose biosynthesis								AT5G22740	GO:0016021
VIT_06s0061g01250	Vitvi06g01400	1.74754	1.55e-08	1.01545	3.5e-05	X	X	X	X	X	X	X	X	Unknown protein			Unknown								AT2G27830	0
VIT_06s0061g01380	Vitvi06g01410	X	X	X	X	X	X	X	X	X	X	1.53804	0.00601795	Pop3 peptide			Response to stimulus.Stress response.Biotic stress response								AT5G22580	0
VIT_06s0061g01540	Vitvi06g01429	X	X	X	X	X	X	X	X	1.58525	0.000385048	X	X	KCBP- interacting protein kinase			Signaling.Signaling pathway.Protein kinase								AT2G36350	GO:0006468
VIT_06s0080g00150	Vitvi06g01459	-1.29952	0.00186335	X	X	X	X	X	X	1.30417	0.00564776	X	X	Subtilisin-like proteinase AIR3			Metabolism.Primary metabolism.Protein metabolism and modification.Proteolysis.Peptidase-mediated proteolysis.Subtilase-mediated proteolysis								AT2G04160	GO:0043086
VIT_06s0080g00260	Vitvi06g01470	2.5941	1.26e-16	X	X	X	X	-3.32049	5.07e-05	-2.19625	2.61e-11	X	X	Seed maturation protein PM38			Response to stimulus.Stress response.Biotic stress response								AT5G22470	GO:0003676
VIT_06s0080g00340	Vitvi06g01478	6.19555	0.000216291	X	X	X	X	X	X	-5.92947	0.000622944	X	X	ABI5 (ABA insensitive 5)	ABI5_2	vv30001ABA_signaling vv60012BZIP	Signaling.Hormone Signaling.ABA Signaling.ABA-mediated Signaling pathway	Regulation overview.Regulation of gene expression.Regulation of transcription.Transcription factor.bZIP family transcription factor							AT3G44460	GO:0006350
VIT_06s0080g00570	Vitvi06g01503	-1.57723	2.62e-05	X	X	X	X	X	X	1.36559	0.00092214	X	X	Unknown protein			Unknown								AT5G22390	0
VIT_06s0080g00920	Vitvi06g01531	X	X	1.74963	6.01e-08	X	X	X	X	1.70872	7.49e-06	X	X	Photosystem I subunit O (PSAO)	PSAO	vv10195Photosynthesis	Metabolism.Primary metabolism.Generation of metabolite precursors and energy.Photosynthesis.Photosystem I								AT1G08380	GO:0009522
VIT_06s0080g01000	Vitvi06g01539	8.23711	1.4e-30	X	X	-2.26693	1.5e-18	X	X	-10.1897	1.88e-15	1.45555	1.79e-06	Secoisolariciresinol dehydrogenase	SIRD	vv10940Phenylpropanoid_biosynthesis	Metabolism.Secondary metabolism.Phenylpropanoid metabolism.Phenylpropanoid biosynthesis	Metabolism.Secondary metabolism.Phenylpropanoid metabolism.Lignan metabolism.Lignan biosynthesis							AT3G51680	GO:0016491
VIT_06s0080g01060	Vitvi06g01542	X	X	X	X	X	X	X	X	-1.14065	2.02e-05	X	X	Calcium-binding EF hand			Unknown								AT5G54130	GO:0004519
VIT_06s0080g01200	Vitvi06g01559	X	X	X	X	X	X	X	X	X	X	1.65473	0.00934543	Harpin-induced family protein			Response to stimulus.Stress response.Biotic stress response.Virus stress response								AT3G44220	GO:0009505
VIT_07s0005g00140	Vitvi07g00298	1.79863	9.18e-08	X	X	X	X	X	X	-1.53701	9.15e-06	X	X	Peripheral-type benzodiazepine receptor	K05770	vv50109Incompletely_characterized_transport_systems	Transport overview.Incompletely characterized transport systems.Functionally characterized transporters lacking identified sequences.Mitoc Outer Membrane Insertion Ptw								AT2G47770	GO:0016021
VIT_07s0005g00170	Vitvi07g00301	1.66449	4.54e-08	-1.73079	4.34e-06	X	X	X	X	-3.36928	9.12e-33	X	X	Rubber elongation factor (REF)			Unclear								AT2G47780	GO:0006950
VIT_07s0005g00820	Vitvi07g00357	X	X	-1.81143	2e-14	X	X	-1.93391	9.01e-82	-2.05614	1.8e-18	-1.91735	6.36e-62	AP2-like ethylene-responsive transcription factor	AP2_3	vv30008Ethylene_signaling vv60003AP2_EREBP	Signaling.Hormone Signaling.Ethylene Signaling.Ethylene-mediated Signaling pathway	Regulation overview.Regulation of gene expression.Regulation of transcription.Transcription factor.AP2 family transcription factor.ERF subfamily transcription factor							AT2G47520	GO:0006350
VIT_07s0005g00830	Vitvi07g00358	X	X	5.89955	0.00229369	X	X	X	X	X	X	X	X	Subtilisin protease			Metabolism.Primary metabolism.Protein metabolism and modification.Proteolysis.Peptidase-mediated proteolysis.Subtilase-mediated proteolysis								AT3G14240	GO:0043086
VIT_07s0005g00890	Vitvi07g00363	-1.33656	0.000418212	-1.46889	1.82e-05	X	X	X	X	X	X	X	X	Polygalacturonase GH28	E3_2_1_15	vv40006Cell_wall	Cellular process.Cellular component organization and biogenesis.Cell wall organization and biogenesis.Cell wall metabolism.Cell wall modification.Pectin modification								AT3G06770	GO:0016798
VIT_07s0005g01080	Vitvi07g00380	3.38037	2.17e-15	X	X	X	X	X	X	-3.05789	2.43e-09	X	X	Unknown protein			Unknown								AT1G02700	0
VIT_07s0005g01090	Vitvi07g00381	1.45293	4e-07	2.17182	1.52e-20	1.07744	0.000151494	2.41458	1.42e-42	X	X	1.35059	1.22e-14	ATP binding protein			Unknown								AT4G13030	0
VIT_07s0005g01290	Vitvi07g00400	-1.27177	0.00298373	X	X	X	X	X	X	X	X	X	X	DnaJ homolog, subfamily C, member 7	K09527	vv50132Primary_active_transporter_cat_A5_to_A8	Transport overview.Primary Active Transporters.P-P-bond hydrolysis-driven transporters.General Secretory Pathway (Sec)	Metabolism.Primary metabolism.Protein metabolism and modification.Protein folding.Chaperone-mediated protein folding.HSP-mediated protein folding.HSP-mediated protein folding co-chaperone							AT2G47440	GO:0006950
VIT_07s0005g01450	Vitvi07g00413	X	X	-1.16824	1.89e-05	X	X	X	X	X	X	X	X	BZIP DNA-binding protein BZIP53	BZIP53_1	vv60012BZIP	Regulation overview.Regulation of gene expression.Regulation of transcription.Transcription factor.bZIP family transcription factor								AT3G62420	GO:0003677
VIT_07s0005g01470	Vitvi07g00415	X	X	X	X	X	X	X	X	1.08455	0.000823915	X	X	Unknown protein			Unknown								AT2G16760	GO:0005783
VIT_07s0005g01670	Vitvi07g02229	-1.7004	0.00663782	X	X	X	X	X	X	X	X	X	X	No hit			No hit									GO:0005618
VIT_07s0005g01700	Vitvi07g02230	X	X	X	X	X	X	X	X	-1.07148	0.00306853	X	X	Transcription regulator			Regulation overview.Regulation of gene expression.Regulation of transcription.Transcriptional co-activation									GO:0006350
VIT_07s0005g01790	Vitvi07g00445	X	X	X	X	X	X	X	X	X	X	3.64229	3.77e-06	Acyl-CoA synthetase long-chain member 2	E6_2_1_3_LACS2	vv10071Fatty_acid_metabolism vv44146Peroxisome vv50104Group_translocators	Metabolism.Primary metabolism.Lipid metabolism.Fatty acid metabolism	Cellular process.Cellular component organization and biogenesis.Organelle organization and biogenesis.Peroxisome organization and biogenesis	Transport overview.Group translocators.Acyl CoA ligase-coupled transporters.Proposed Fatty Acid Transporter						AT2G47240	GO:0003824
VIT_07s0005g01970	Vitvi07g00457	5.66588	4.41e-91	1.99891	0.00130106	-1.56607	1.12e-18	X	X	-3.64985	9.68e-27	X	X	Galactinol synthase	E2_4_1_123	vv10052Galactose_metabolism	Metabolism.Primary metabolism.Carbohydrate metabolism.Monosaccharide metabolism.Galactose metabolism								AT2G47180	GO:0016757
VIT_07s0005g01980	Vitvi07g02242	4.96107	1.1e-40	X	X	-1.16848	0.00018384	X	X	-3.21476	7.42e-21	X	X	Glycosyl transferase family 8 protein			Metabolism.Primary metabolism.Carbohydrate metabolism.Glycosyl transference								AT2G47180	GO:0016757
VIT_07s0005g02070	Vitvi07g02243	X	X	1.19218	1.9e-08	X	X	X	X	X	X	1.05197	5.28e-10	No hit			No hit									GO:0042742
VIT_07s0005g02080	Vitvi07g02244	X	X	1.04698	0.00363065	X	X	2.17769	5.33e-22	1.19698	0.000150617	1.92734	1.31e-19	No hit			No hit									0
VIT_07s0005g02130	Vitvi07g00476	X	X	X	X	X	X	X	X	1.29717	4.98e-05	X	X	TolB protein-related	K03641	vv50125Porters_cat_66_to_94	Transport overview.Electrochemical Potential-driven Transporters.Ion gradient-driven energizers.Auxiliary Proteins for Energization of Outer Membrane Rpt								AT4G01870	0
VIT_07s0005g02230	Vitvi07g02247	X	X	-1.01393	0.00552457	X	X	X	X	X	X	X	X	S-adenosylmethionine synthetase 1 (SAM1)	E2_5_1_6	vv10271Methionine_metabolism vv10450Selenoamino_acid_metabolism	Metabolism.Primary metabolism.Amino acid metabolism.Methionine metabolism	Metabolism.Cellular metabolism.Amino acid derivative metabolism.Selenoamino acid metabolism	Signaling.Hormone Signaling.Ethylene Signaling.Ethylene metabolism.Ethylene biosynthesis						AT4G01850	GO:0004478
VIT_07s0005g02740	Vitvi07g00539	X	X	X	X	X	X	X	X	-1.11216	0.000705399	X	X	Peptide chain release factor			Metabolism.Primary metabolism.Protein metabolism and modification.Protein synthesis.Translation.Translational termination								AT2G47020	GO:0003747
VIT_07s0005g02950	Vitvi07g00563	X	X	-1.20285	0.0038409	X	X	X	X	X	X	X	X	AN3 (ANGUSITFOLIA3)	AN3_2	vv60031GIF	Regulation overview.Regulation of gene expression.Regulation of transcription.Transcription factor.GIF family transcription factor								AT5G28640	0
VIT_07s0005g03060	Vitvi07g00576	3.70292	1.54e-05	X	X	X	X	X	X	-3.87693	0.000100094	X	X	1-aminocyclopropane-1-carboxylate oxidase homolog 1	E1_14_17_4	vv10640Propanoate_metabolism vv30008Ethylene_signaling	Metabolism.Primary metabolism.Organic acid metabolism.Propanoate metabolism	Signaling.Hormone Signaling.Ethylene Signaling.Ethylene-mediated Signaling pathway	Signaling.Hormone Signaling.Ethylene Signaling.Ethylene metabolism.Ethylene biosynthesis						AT1G06620	GO:0016491
VIT_07s0005g03140	Vitvi07g00586	-2.01002	0.00643478	X	X	X	X	X	X	X	X	X	X	Aspartyl protease	E3_4_23_x		Metabolism.Primary metabolism.Protein metabolism and modification.Proteolysis.Peptidase-mediated proteolysis								AT2G03200	GO:0004190
VIT_07s0005g03400	Vitvi07g00605	10.2794	1.74e-15	X	X	X	X	X	X	-10.9746	1.33e-17	X	X	Globulin 11S			Metabolism.Primary metabolism.Generation of metabolite precursors and energy.Storage proteins								AT4G28520	GO:0045735
VIT_07s0005g03410	Vitvi07g02268	11.3246	9e-49	X	X	X	X	X	X	-13.9134	1.32e-28	X	X	Globulin 11S			Metabolism.Primary metabolism.Generation of metabolite precursors and energy.Storage proteins								AT4G28520	GO:0045735
VIT_07s0005g03420	Vitvi07g02269	13.2847	3.09e-51	X	X	X	X	X	X	-14.4985	1.36e-31	X	X	Globulin isoform 3 11S			Metabolism.Primary metabolism.Generation of metabolite precursors and energy.Storage proteins								AT5G44120	GO:0045735
VIT_07s0005g03970	Vitvi07g00657	3.57618	9.62e-07	X	X	-2.58429	6.62e-06	-2.66965	1.28e-06	-2.95299	3.09e-05	X	X	Peptide transporter protein 3	PTR3	vv50122Porters_cat_7_to_17	Transport overview.Electrochemical Potential-driven Transporters.Porters.Proton-dependent Oligopeptide Transporter	Transport overview.Macromolecule transport.Oligopeptide transport							AT5G46050	GO:0005215
VIT_07s0005g04050	Vitvi07g02291	X	X	X	X	X	X	1.36764	0.0067694	X	X	2.04686	0.000132418	Leucine Rich Repeat receptor-like kinase			Signaling.Signaling pathway.Protein kinase								AT4G08850	GO:0004672
VIT_07s0005g04110	Vitvi07g00665	-5.63487	3.5e-38	-4.4144	2.54e-38	X	X	X	X	X	X	X	X	Cellulose synthase CESA4	E2_4_1_12_CESA4	vv40006Cell_wall	Cellular process.Cellular component organization and biogenesis.Cell wall organization and biogenesis.Cell wall metabolism.Cell wall biosynthesis.Cellulose biosynthesis								AT5G44030	GO:0016021
VIT_07s0005g04130	Vitvi07g00667	X	X	X	X	-1.11017	0.00216603	-1.89628	2.4e-08	X	X	X	X	Acid phosphatase class B	E3_1_3_2	vv10740Riboflavin_metabolism	Metabolism.Primary metabolism.Carbohydrate metabolism.Monosaccharide metabolism.Inositol phosphate metabolism	Metabolism.Primary metabolism.Coenzyme and prosthetic group metabolism.Riboflavin metabolism	Metabolism.Cellular metabolism.Phosphate metabolism						AT5G44020	GO:0005773
VIT_07s0005g04390	Vitvi07g00688	7.00161	3.43e-06	X	X	X	X	X	X	X	X	X	X	Clavata1 receptor kinase (CLV1)			Signaling.Signaling pathway.Protein kinase								AT4G28650	GO:0004672
VIT_07s0005g04920	Vitvi07g02309	X	X	X	X	X	X	X	X	1.38158	0.00166041	X	X	Photosystem I reaction center subunit IV B (PSAE B)	K02693	vv10195Photosynthesis vv50105Transport_electron_carriers	Metabolism.Primary metabolism.Generation of metabolite precursors and energy.Photosynthesis.Photosystem I	Transport overview.Transmembrane Electron Carriers.Transmembrane 1-electron transfer carriers.Plant Photosystem I Supercomplex							AT4G28750	GO:0003824
VIT_07s0005g05400	Vitvi07g00781	12.0051	8.16e-21	X	X	X	X	-3.13382	0.00128241	-11.7368	7.78e-20	X	X	Abscisic acid-insensitive protein 3 (ABI3)	ABI3_2	vv30001ABA_signaling vv30003Auxin_signaling vv60001ABI3VP1	Signaling.Hormone Signaling.ABA Signaling.ABA-mediated Signaling pathway	Signaling.Hormone Signaling.Auxin Signaling.Auxin-mediated Signaling pathway	Regulation overview.Regulation of gene expression.Regulation of transcription.Transcription factor.ABI3 family transcription factor						AT3G24650	GO:0006350
VIT_07s0005g05680	Vitvi07g00807	3.67104	2.41e-05	X	X	X	X	2.22912	0.000845681	X	X	2.56936	0.000400373	Tetratricopeptide repeat domain male sterility MS5			Unknown								AT5G48850	GO:0005488
VIT_07s0005g05720	Vitvi07g00814	1.72683	0.00474248	2.04117	0.00451216	X	X	X	X	X	X	X	X	Tetratricopeptide repeat domain male sterility MS5			Unknown								AT5G48850	GO:0005488
VIT_07s0005g05960	Vitvi07g02355	X	X	X	X	-3.17668	0.000751974	2.23894	8.47e-14	X	X	5.4093	1.42e-17	Cytokinin dehydrogenase 5 precursor	E1_5_99_12	vv10908Zeatin_biosynthesis	Signaling.Hormone Signaling.Cytokinin Signaling.Cytokinin metabolism.Cytokinin catabolism								AT5G56970	GO:0016491
VIT_07s0031g00110	Vitvi07g01697	-6.45979	9.39e-18	-4.11068	4.2e-19	X	X	X	X	X	X	X	X	Unknown protein			Unknown								AT5G67210	0
VIT_07s0031g00480	Vitvi07g01732	X	X	X	X	X	X	X	X	1.16941	7.17e-07	X	X	Protein kinase family			Signaling.Signaling pathway.Protein kinase								AT4G02630	GO:0005886
VIT_07s0031g00540	Vitvi07g01739	X	X	X	X	X	X	-1.0409	9.28e-15	X	X	-1.16553	1.69e-20	Rapid ALkalinization Factor RALFL34			Signaling.Signaling pathway.Signaling molecules.Signaling peptide								AT5G67070	GO:0004871
VIT_07s0031g01070	Vitvi07g01784	X	X	X	X	X	X	X	X	X	X	1.97641	0.00118953	Ascorbate oxidase	E1_10_3_3	vv10053Ascorbate_and_aldarate_metabolism vv50109Incompletely_characterized_transport_systems	Metabolism.Primary metabolism.Organic acid metabolism.Ascorbate and aldarate metabolism	Transport overview.Incompletely characterized transport systems.Recognized transporters of unknown biochemical mechanism.Iron/Lead Transporter.Oxidase-dep Fe2+ Transporter								GO:0016491
VIT_07s0031g01130	Vitvi07g01791	X	X	X	X	X	X	X	X	X	X	2.21339	8.49e-05	Ascorbate oxidase	E1_10_3_3	vv10053Ascorbate_and_aldarate_metabolism vv50109Incompletely_characterized_transport_systems	Metabolism.Primary metabolism.Organic acid metabolism.Ascorbate and aldarate metabolism	Transport overview.Incompletely characterized transport systems.Recognized transporters of unknown biochemical mechanism.Iron/Lead Transporter.Oxidase-dep Fe2+ Transporter							AT4G39830	GO:0016491
VIT_07s0031g01260	Vitvi07g02681	X	X	-3.08861	0.00256901	-1.54131	5.82e-05	X	X	-3.49341	3.42e-05	1.5141	3.7e-05	No hit			No hit									0
VIT_07s0031g01270	Vitvi07g01805	X	X	X	X	X	X	-1.08574	0.00646181	X	X	X	X	Ring-H2 finger A2A	RHA2A	vv60078Other_zf-C3HC4	Regulation overview.Regulation of gene expression.Regulation of transcription.Transcription factor.Zinc finger C3HC4 family transcription factor									GO:0005515
VIT_07s0031g01570	Vitvi07g01832	5.4572	0.005991	X	X	X	X	X	X	X	X	X	X	CYP78A11			Metabolism.Cellular metabolism.Oxidation reduction.Cytochrome P450 oxidoreductase								AT5G09970	GO:0016491
VIT_07s0031g01710	Vitvi07g01847	X	X	X	X	X	X	X	X	X	X	1.36201	3.61e-09	WRKY DNA-binding protein 51	WRKY51_3	vv60066WRKY	Regulation overview.Regulation of gene expression.Regulation of transcription.Transcription factor.WRKY family transcription factor								AT5G64810	GO:0006350
VIT_07s0031g01980	Vitvi07g01874	X	X	X	X	-1.42408	2.86e-05	-1.50907	4.5e-06	X	X	X	X	Ethylene-responsive transcription factor aba repressor 1 abr1/erf111	ABR1	vv30001ABA_signaling vv30008Ethylene_signaling vv60003AP2_EREBP	Signaling.Hormone Signaling.ABA Signaling.ABA-mediated Signaling pathway	Signaling.Hormone Signaling.Ethylene Signaling.Ethylene-mediated Signaling pathway	Regulation overview.Regulation of gene expression.Regulation of transcription.Transcription factor.AP2 family transcription factor						AT5G64750	GO:0006350
VIT_07s0031g02060	Vitvi07g01881	1.08622	0.00114432	X	X	X	X	X	X	X	X	X	X	Cellulose synthase CESA2	E2_4_1_12_CESA2	vv40006Cell_wall	Cellular process.Cellular component organization and biogenesis.Cell wall organization and biogenesis.Cell wall metabolism.Cell wall biosynthesis.Cellulose biosynthesis								AT4G39350	GO:0016021
VIT_07s0031g02340	Vitvi07g01906	X	X	X	X	-1.15458	0.00669814	-2.71756	1.63e-11	X	X	-1.57301	0.00770794	Amino acid permease 2	AAP2	vv50123Porters_cat_18_to_29	Transport overview.Electrochemical Potential-driven Transporters.Porters.Amino Acid/Auxin Permease	Transport overview.Macromolecule transport.Amino acid transport							AT5G09220	GO:0016021
VIT_07s0031g02610	Vitvi07g01929	1.69266	1.38e-09	X	X	-1.10487	2.46e-11	X	X	-1.59404	8.17e-08	X	X	NAC domain containing protein 2	NAC2_6	vv60046NAC	Regulation overview.Regulation of gene expression.Regulation of transcription.Transcription factor.NAC family transcription factor								AT1G01720	GO:0003677
VIT_07s0031g02670	Vitvi07g01943	7.52948	1.82e-07	X	X	X	X	X	X	-7.26355	7.17e-07	X	X	Delay of germination 1	DOG1_4	vv60012BZIP	Regulation overview.Regulation of gene expression.Regulation of transcription.Transcription factor.bZIP family transcription factor									0
VIT_07s0031g02860	Vitvi07g01965	-1.0173	0.00655334	X	X	X	X	X	X	X	X	X	X	Elongation factor EF-2	K03234		Metabolism.Primary metabolism.Protein metabolism and modification.Protein synthesis.Translation.Translational elongation									0
VIT_07s0031g02900	Vitvi07g01970	-4.61805	1.11e-07	-3.77797	2.33e-06	X	X	X	X	X	X	X	X	Aspartyl protease	E3_4_23_x		Metabolism.Primary metabolism.Protein metabolism and modification.Proteolysis.Peptidase-mediated proteolysis								AT2G03200	GO:0004190
VIT_07s0031g03000	Vitvi07g01982	X	X	X	X	X	X	-2.53022	0.000179037	X	X	-2.04225	0.00798911	Ribulose 1,5-bisphosphate carboxylase large subunit	E4_1_1_39	vv10710Carbon_fixation	Metabolism.Primary metabolism.Carbon fixation	Metabolism.Primary metabolism.Generation of metabolite precursors and energy.Photosynthesis.Calvin cycle							ATCG00490	0
VIT_07s0031g03220	Vitvi07g02006	X	X	X	X	X	X	-2.33145	2e-08	1.1003	0.00324018	-2.26461	1.47e-07	Patellin-1			Metabolism.Primary metabolism.Generation of metabolite precursors and energy.Storage proteins								AT4G09160	GO:0006810
VIT_07s0104g00180	Vitvi07g00146	-1.36056	1.71e-05	1.5363	2.57e-06	X	X	X	X	2.92391	1.99e-28	X	X	Nectarin IV NEC4			Response to stimulus.Stress response.Biotic stress response								AT1G03220	GO:0004190
VIT_07s0104g00410	Vitvi07g02143	X	X	1.24444	2.65e-09	X	X	X	X	X	X	X	X	Endo-1,3
VIT_07s0104g00470	Vitvi07g00174	X	X	2.50106	0.00775405	X	X	X	X	2.83495	0.00577666	X	X	Unknown protein			Unknown								AT5G19260	0
VIT_07s0104g00650	Vitvi07g02149	X	X	1.36532	0.00107924	X	X	X	X	X	X	X	X	No hit			No hit									0
VIT_07s0104g00850	Vitvi07g00209	X	X	X	X	-1.10533	0.000376382	X	X	-1.4186	0.00620016	X	X	Pto kinase interactor			Signaling.Signaling pathway.Protein kinase								AT5G35960	GO:0004672
VIT_07s0104g00890	Vitvi07g00213	X	X	2.01301	0.00498226	X	X	X	X	X	X	X	X	IMK2 (inflorescence meristem receptor-like kinase 2)			Signaling.Signaling pathway.Protein kinase	Signaling.Signaling pathway.Signaling receptor							AT4G03010	GO:0016491
VIT_07s0104g01260	Vitvi07g00242	X	X	X	X	-1.51442	7.29e-13	-1.06131	7.1e-08	X	X	X	X	flavin-containing monooxygenase	E1_14_13_8	vv11000Single_reactions	Metabolism.single reactions	Metabolism.Cellular metabolism.Oxidation reduction.Flavin-containing monooxygenase							AT1G48910	GO:0016491
VIT_07s0104g01340	Vitvi07g00250	2.36145	6.73e-10	X	X	1.02697	0.0018115	X	X	-3.51424	7.7e-15	-1.45154	2.4e-06	Nodulin MtN3 family			Development.Root development								AT3G48740	GO:0016021
VIT_07s0104g01450	Vitvi07g00262	1.57099	0.00177326	X	X	X	X	X	X	X	X	X	X	No hit			No hit									0
VIT_07s0129g00330	Vitvi07g01610	-1.19641	0.000575074	X	X	X	X	X	X	X	X	X	X	Lateral organ boundaries protein 39	LBD39	vv60007AS2	Regulation overview.Regulation of gene expression.Regulation of transcription.Transcription factor.AS2 family transcription factor								AT4G37540	0
VIT_07s0129g00350	Vitvi07g01613	1.29895	0.000210728	X	X	X	X	X	X	X	X	X	X	Unknown protein			Unknown								AT4G33890	0
VIT_07s0129g00360	Vitvi07g01614	X	X	-1.21144	0.00179665	X	X	-1.29172	0.000470578	X	X	X	X	Peroxidase 73	E1_11_1_7	vv10360Phenylalanine_metabolism vv10680Methane_metabolism	Metabolism.Primary metabolism.Amino acid metabolism.Aromatic amino acid metabolism.Phenylalanine metabolism.Phenylalanine biosynthesis	Metabolism.Cellular metabolism.Methane metabolism	Response to stimulus.Stress response.Abiotic stress response.Oxidative stress response						AT5G67400	GO:0005509
VIT_07s0129g00470	Vitvi07g01625	X	X	X	X	X	X	X	X	1.56953	0.000137273	X	X	Unknown protein			Unknown								AT5G67370	0
VIT_07s0129g00520	Vitvi07g01631	-1.08178	0.000536644	X	X	X	X	X	X	X	X	X	X	Protein phosphatase 2C	E3_1_3_16		Signaling.Signaling pathway.Protein phosphatase.PP2C								AT4G33920	GO:0003824
VIT_07s0129g00560	Vitvi07g01636	X	X	1.54147	1.04e-09	X	X	X	X	X	X	1.10273	0.00561366	No hit			No hit									0
VIT_07s0129g00960	Vitvi07g01670	X	X	1.11896	3.07e-05	X	X	X	X	X	X	X	X	Protein kinase pto	K13435	vv34626Plant-pathogen_interaction	Response to stimulus.Stress response.Biotic stress response.Plant-pathogen interaction	Signaling.Signaling pathway.Protein kinase							AT5G24010	GO:0004672
VIT_07s0129g01010	Vitvi07g02650	X	X	X	X	-1.61726	0.00514158	X	X	X	X	X	X	Unknown			Unknown									0
VIT_07s0129g01090	Vitvi07g01682	X	X	X	X	X	X	1.12748	0.000661111	X	X	X	X	ADP-ribosylation factor			Cellular process.Cellular transport.Protein trafficking.Vesicle-mediated trafficking								AT1G10630	GO:0005525
VIT_07s0130g00220	Vitvi07g02029	X	X	X	X	X	X	3.65832	5.08e-06	X	X	4.80189	7.51e-06	Peroxidase ATP32, class III	E1_11_1_7	vv10360Phenylalanine_metabolism vv10680Methane_metabolism	Metabolism.Primary metabolism.Amino acid metabolism.Aromatic amino acid metabolism.Phenylalanine metabolism.Phenylalanine biosynthesis	Metabolism.Cellular metabolism.Methane metabolism	Response to stimulus.Stress response.Abiotic stress response.Oxidative stress response						AT4G33420	GO:0005509
VIT_07s0141g00270	Vitvi07g00043	X	X	X	X	X	X	1.4318	2.76e-13	2.05939	9.97e-05	X	X	Auxin-induced protein 22D	IAA22D_1	vv30003Auxin_signaling vv60008AUXIAA	Signaling.Hormone Signaling.Auxin Signaling.Auxin-mediated Signaling pathway	Regulation overview.Regulation of gene expression.Regulation of transcription.Transcription factor.AUXIAA family transcription factor							AT5G43700	GO:0006350
VIT_07s0141g00570	Vitvi07g00035	X	X	X	X	X	X	X	X	1.04008	0.00399879	X	X	Photosystem II reaction centre W (PsbW)	K08903	vv10195Photosynthesis vv50135Primary_active_transporter_cat_D3_to_E2	Metabolism.Primary metabolism.Generation of metabolite precursors and energy.Photosynthesis.Photosystem II	Transport overview.Primary Active Transporters.Light absorption-driven transporters.Photosynthetic Reaction Center							AT2G30570	GO:0009536
VIT_07s0141g00690	Vitvi07g02066	6.26384	0.000150096	X	X	X	X	X	X	-5.03939	0.00446678	X	X	ERF/AP2 transcription factor sub B-1(ATERF-3)	ERF3_2	vv30008Ethylene_signaling vv60003AP2_EREBP	Signaling.Hormone Signaling.Ethylene Signaling.Ethylene-mediated Signaling pathway	Regulation overview.Regulation of gene expression.Regulation of transcription.Transcription factor.AP2 family transcription factor	Signaling.Hormone Signaling.Ethylene Signaling.Ethylene responsive						AT1G50640	GO:0006350
VIT_07s0141g00890	Vitvi07g00012	X	X	X	X	-1.92702	1.84e-21	-2.32862	2.14e-32	X	X	X	X	CYP94A1			Metabolism.Cellular metabolism.Oxidation reduction.Cytochrome P450 oxidoreductase								AT5G63450	GO:0016491
VIT_07s0141g00920	Vitvi07g00011	X	X	X	X	X	X	X	X	1.5905	0.000419443	X	X	CYP94A1			Metabolism.Cellular metabolism.Oxidation reduction.Cytochrome P450 oxidoreductase								AT5G63450	GO:0016491
VIT_07s0151g00280	Vitvi07g00087	1.52839	2.77e-10	X	X	X	X	X	X	-1.09851	9.72e-06	X	X	Bax inhibitor	VVBI1	vv50109Incompletely_characterized_transport_systems	Transport overview.Incompletely characterized transport systems.Putative transport protein.Testis-Enhanced Gene Transfer	Cellular process.Cell growth and death.Attenuaton of cell death							AT1G03070	GO:0016021
VIT_07s0151g00340	Vitvi07g00091	X	X	2.47361	0.000445738	X	X	X	X	2.10716	0.00282227	X	X	Sulfate transporter 3.1 (AST12) (AtST1)	SULTR3_1	vv50124Porters_cat_30_to_64	Transport overview.Electrochemical Potential-driven Transporters.Porters.Sulfate Permease	Transport overview.Ion transport.Anion transport.Sulfate transport							AT3G51895	GO:0016021
VIT_07s0151g00630	Vitvi07g00107	8.41606	8.21e-10	X	X	-5.88184	0.00084769	-4.89584	0.00362562	-8.14788	3.87e-09	X	X	Globulin-1 S allele precursor			Metabolism.Primary metabolism.Generation of metabolite precursors and energy.Storage proteins								AT3G22640	GO:0045735
VIT_07s0151g00640	Vitvi07g02127	8.76439	5.53e-134	X	X	-3.24767	1.58e-53	-4.55951	8.18e-81	-9.61992	3.13e-117	-1.31104	0.000938075	Globulin-1 S allele precursor			Metabolism.Primary metabolism.Generation of metabolite precursors and energy.Storage proteins								AT3G22640	GO:0045735
VIT_07s0151g00760	Vitvi07g02132	X	X	X	X	X	X	1.31553	0.00291189	X	X	X	X	Lipid transfer protein	LTP		Transport overview.Macromolecule transport.Lipid transport								AT3G22600	GO:0008289
VIT_07s0151g00840	Vitvi07g00117	1.91227	0.000131222	X	X	X	X	X	X	-2.86954	7.33e-07	X	X	Late embryogenesis abundant protein D-34 (LEA D-34)			Response to stimulus.Stress response.Abiotic stress response.Desiccation stress response								AT3G22490	0
VIT_07s0151g00960	Vitvi07g02133	X	X	1.12263	5.62e-08	X	X	X	X	X	X	X	X	WD repeat domain 5	WDR5	vv50133Primary_active_transporter_cat_A9_to_A18	Transport overview.Primary Active Transporters.P-P-bond hydrolysis-driven transporters.Peroxisomal Protein Importer								AT4G02730	GO:0016905
VIT_07s0151g01070	Vitvi07g00130	X	X	X	X	X	X	X	X	-1.39388	0.0027439	X	X	Copalyl diphosphate synthase	E5_5_1_12	vv10904Diterpenoid_biosynthesis	Metabolism.Secondary metabolism.Terpenoid metabolism.Diterpenoid metabolism.Diterpenoid biosynthesis								AT4G02780	GO:0016853
VIT_07s0185g00130	Vitvi07g02767	1.47895	1.14e-07	1.24215	9.28e-08	X	X	X	X	X	X	X	X	MAP kinase phosphatase 1			Signaling.Signaling pathway.Protein kinase.MAPK cascade								AT3G55270	GO:0006470
VIT_07s0191g00050	Vitvi07g01502	X	X	X	X	X	X	1.37042	1.1e-24	X	X	1.09939	9.16e-20	Peroxidase 17	E1_11_1_7	vv10360Phenylalanine_metabolism vv10680Methane_metabolism	Metabolism.Primary metabolism.Amino acid metabolism.Aromatic amino acid metabolism.Phenylalanine metabolism.Phenylalanine biosynthesis	Metabolism.Cellular metabolism.Methane metabolism	Response to stimulus.Stress response.Abiotic stress response.Oxidative stress response						AT2G22420	GO:0005509
VIT_07s0255g00110	Vitvi07g01286	X	X	X	X	X	X	1.21814	0.00221968	X	X	1.02374	0.00880384	WD40			Unknown								AT3G50390	GO:0016905
VIT_08s0007g00020	Vitvi08g01172	X	X	2.079	0.00435725	X	X	X	X	2.09887	0.000300853	X	X	Cation/hydrogen exchanger 20 (CHX20)	CHX20	vv50124Porters_cat_30_to_64	Transport overview.Electrochemical Potential-driven Transporters.Porters.Monovalent Cation:Proton Antiporter-2	Transport overview.Ion transport.Cation transport							AT3G53720	GO:0016021
VIT_08s0007g00030	Vitvi08g01174	X	X	X	X	-1.69224	8.04e-12	-1.25121	7.59e-08	X	X	X	X	Cation/hydrogen exchanger 20 (CHX20)	CHX20	vv50124Porters_cat_30_to_64	Transport overview.Electrochemical Potential-driven Transporters.Porters.Monovalent Cation:Proton Antiporter-2	Transport overview.Ion transport.Cation transport							AT3G53720	GO:0016021
VIT_08s0007g00040	Vitvi08g01175	-1.02805	0.00442347	X	X	X	X	X	X	X	X	X	X	Histone H4			Cellular process.Cellular component organization and biogenesis.Nucleus.Chromosome organization and biogenesis.Chromatin assembly								AT5G59970	GO:0003677
VIT_08s0007g00130	Vitvi08g02189	3.02872	4.11e-31	2.05361	1.75e-09	-1.20331	4.94e-36	-1.61113	4.46e-58	X	X	X	X	Heat shock protein 70	K03283	vv23040Spliceosome vv24141Protein_processing_in_endoplasmic_reticulum vv50101Channels_and_pores	Metabolism.Primary metabolism.Protein metabolism and modification.Protein folding.Chaperone-mediated protein folding.HSP-mediated protein folding	Metabolism.Primary metabolism.Nucleobase, nucleoside, nucleotide, nucleic acid metabolism.Nucleic acid metabolism.RNA metabolism.RNA processing.mRNA processing.mRNA splicing	Transport overview.Channels and pores.a-Type channels.Cation Channel-forming Heat Shock Protein-70	Response to stimulus.Stress response.Abiotic stress response.Temperature stress response	Metabolism.Primary metabolism.Protein metabolism and modification.Protein processing in endoplasmic reticulum				AT5G02500	GO:0016491
VIT_08s0007g00160	Vitvi08g01184	1.55914	0.00177677	X	X	X	X	X	X	X	X	X	X	Glycosyltransferase family 14			Metabolism.Primary metabolism.Carbohydrate metabolism.Polysaccharide metabolism								AT2G37585	GO:0030158
VIT_08s0007g00330	Vitvi08g01196	X	X	X	X	-1.69599	4.57e-47	X	X	X	X	1.71363	3.35e-53	Metallothionein			Cellular process.Cellular homeostasis.Heavy metal ion homeostasis									GO:0046872
VIT_08s0007g00390	Vitvi08g01201	X	X	X	X	X	X	-1.00939	1.44e-10	X	X	X	X	Eceriferum 3 (CER3)			Unclear								AT5G02310	GO:0004842
VIT_08s0007g00690	Vitvi08g01229	-9.31141	1.27e-12	-5.49075	1.2e-29	X	X	X	X	X	X	X	X	Laccase	E1_10_3_2	vv11000Single_reactions vv50109Incompletely_characterized_transport_systems	Metabolism.single reactions	Transport overview.Incompletely characterized transport systems.Recognized transporters of unknown biochemical mechanism.Iron/Lead Transporter.Oxidase-dep Fe2+ Transporter	Metabolism.Secondary metabolism.Phenylpropanoid metabolism.Lignin metabolism	Response to stimulus.Stress response.Abiotic stress response.Oxidative stress response					AT5G60020	GO:0016491
VIT_08s0007g00740	Vitvi08g01234	1.40254	7.7e-13	X	X	X	X	X	X	-1.17168	1.15e-07	X	X	Hsp70-interacting protein	K09562	vv24141Protein_processing_in_endoplasmic_reticulum	Metabolism.Primary metabolism.Protein metabolism and modification.Protein processing in endoplasmic reticulum								AT3G09350	GO:0005488
VIT_08s0007g00900	Vitvi08g01252	X	X	-6.6658	5.22e-05	X	X	X	X	X	X	X	X	Tropinone reductase	E1_1_1_206	vv10220Urea_cycle_and_metabolism_of_amino_groups	Metabolism.Primary metabolism.Amino acid metabolism.Arginine and proline metabolism.Urea cycle	Metabolism.Secondary metabolism.Primary amino acids derivated metabolism.Alkaloid metabolism							AT5G06060	GO:0016491
VIT_08s0007g00920	Vitvi08g01253	X	X	X	X	X	X	X	X	1.72429	0.00234487	X	X	Tropinone reductase	E1_1_1_206	vv10220Urea_cycle_and_metabolism_of_amino_groups	Metabolism.Primary metabolism.Amino acid metabolism.Arginine and proline metabolism.Urea cycle	Metabolism.Secondary metabolism.Primary amino acids derivated metabolism.Alkaloid metabolism							AT2G29290	GO:0016491
VIT_08s0007g00930	Vitvi08g02205	2.34744	7.91e-22	1.37663	1.63e-06	X	X	X	X	X	X	X	X	Regulator of chromosome condensation (RCC1)	RCC1	vv50112Nuclear_pore_complex	Transport overview.Nucleocytoplasmic transport.Nuclear pore complex	Signaling.Signaling pathway.G-protein signaling pathway.RCC1 superfamily protein							AT3G55580	GO:0016301
VIT_08s0007g00950	Vitvi08g02206	X	X	X	X	-2.5381	0.000342996	-2.15903	0.000629912	X	X	X	X	No hit			No hit									0
VIT_08s0007g01040	Vitvi08g02210	X	X	1.22351	9.67e-11	-1.14734	0.000730748	X	X	1.21776	7.73e-07	2.00412	1.95e-16	Aldo-keto reductase	E1_1_1_21	vv10040Pentose_glucuronate_interconversion vv10051Fructose_and_mannose_metabolism vv10052Galactose_metabolism vv10561Glycerolipid_metabolism vv10620Pyruvate_metabolism	Metabolism.Primary metabolism.Carbohydrate metabolism.Monosaccharide metabolism.Pentose glucuronate interconversion	Metabolism.Primary metabolism.Carbohydrate metabolism.Monosaccharide metabolism.Fructose and mannose metabolism	Metabolism.Primary metabolism.Carbohydrate metabolism.Monosaccharide metabolism.Galactose metabolism	Metabolism.Primary metabolism.Lipid metabolism.Glycerolipid metabolism	Metabolism.Primary metabolism.Carbohydrate metabolism.Monosaccharide metabolism.Pyruvate metabolism	Metabolism.Primary metabolism.Carbohydrate metabolism.Carbohydrate oxidation reduction			AT2G37770	GO:0016491
VIT_08s0007g01300	Vitvi08g01276	X	X	2.41883	6.71e-05	X	X	X	X	X	X	X	X	Glyoxal oxidase			Unclear								AT3G53950	0
VIT_08s0007g01380	Vitvi08g01282	X	X	X	X	X	X	X	X	1.16101	0.00750552	X	X	Rho guanyl-nucleotide exchange factor ROPGEF7	ROPGEF7		Signaling.Signaling pathway.G-protein signaling pathway								AT5G02010	GO:0005089
VIT_08s0007g01570	Vitvi08g01301	-1.19751	0.00711097	X	X	X	X	X	X	1.95134	3.55e-08	X	X	fructose 1,6-bisphosphatase	E3_1_3_11	vv10010Glycolysis vv10030Pentose_phosphate vv10051Fructose_and_mannose_metabolism vv10710Carbon_fixation	Metabolism.Primary metabolism.Carbohydrate metabolism.Glycolysis Gluconeogenesis.Gluconeogenesis	Metabolism.Primary metabolism.Carbohydrate metabolism.Monosaccharide metabolism.Monosaccharide catabolism.Pentose-phosphate shunt	Metabolism.Primary metabolism.Carbohydrate metabolism.Monosaccharide metabolism.Fructose and mannose metabolism	Metabolism.Primary metabolism.Carbon fixation					AT3G54050	GO:0016491
VIT_08s0007g01590	Vitvi08g02231	X	X	X	X	X	X	X	X	1.42934	0.009458	X	X	fructose 1,6-bisphosphatase	E3_1_3_11	vv10010Glycolysis vv10030Pentose_phosphate vv10051Fructose_and_mannose_metabolism vv10710Carbon_fixation	Metabolism.Primary metabolism.Carbohydrate metabolism.Glycolysis Gluconeogenesis.Gluconeogenesis	Metabolism.Primary metabolism.Carbohydrate metabolism.Monosaccharide metabolism.Monosaccharide catabolism.Pentose-phosphate shunt	Metabolism.Primary metabolism.Carbohydrate metabolism.Monosaccharide metabolism.Fructose and mannose metabolism	Metabolism.Primary metabolism.Carbon fixation					AT3G54050	GO:0016491
VIT_08s0007g01810	Vitvi08g01325	X	X	X	X	X	X	X	X	-1.23548	0.0076495	X	X	ANTR2 (anion transporter 2	ANTR2	vv50121Porters_cat_1_to_6	Transport overview.Electrochemical Potential-driven Transporters.Porters.Major Facilitator Superfamily.Anion:Cation Symporter	Transport overview.Ion transport.Anion transport.Phosphate transport							AT2G38060	GO:0009536
VIT_08s0007g01850	Vitvi08g01327	X	X	X	X	X	X	1.18139	0.000474913	X	X	X	X	Glycine-rich protein			Unknown								AT3G09070	GO:0005886
VIT_08s0007g01910	Vitvi08g01335	-7.40273	3.18e-07	-6.30961	2.02e-05	X	X	X	X	X	X	X	X	Laccase	E1_10_3_2	vv11000Single_reactions vv50109Incompletely_characterized_transport_systems	Metabolism.single reactions	Transport overview.Incompletely characterized transport systems.Recognized transporters of unknown biochemical mechanism.Iron/Lead Transporter.Oxidase-dep Fe2+ Transporter	Metabolism.Secondary metabolism.Phenylpropanoid metabolism.Lignin metabolism	Response to stimulus.Stress response.Abiotic stress response.Oxidative stress response					AT2G38080	GO:0005507
VIT_08s0007g01940	Vitvi08g01338	X	X	-1.02856	5.89e-11	X	X	X	X	X	X	X	X	UDP-sulfoquinovose:DAG sulfoquinovosyltransferase	K06119	vv10561Glycerolipid_metabolism	Metabolism.Primary metabolism.Lipid metabolism.Glycerolipid metabolism.Glycerolipid biosynthesis								AT5G01220	GO:0008194
VIT_08s0007g02020	Vitvi08g02238	X	X	1.00845	0.0099958	X	X	X	X	X	X	X	X	Proton-dependent oligopeptide transport (POT) family protein	POT	vv50122Porters_cat_7_to_17	Transport overview.Electrochemical Potential-driven Transporters.Porters.Proton-dependent Oligopeptide Transporter	Transport overview.Macromolecule transport.Oligopeptide transport								GO:0005215
VIT_08s0007g02030	Vitvi08g01346	X	X	X	X	X	X	X	X	1.19582	0.000171261	X	X	AUX1 protein	AUX1	vv50004Auxin_transport vv50123Porters_cat_18_to_29	Signaling.Hormone Signaling.Auxin Signaling.Auxin transport	Transport overview.Electrochemical Potential-driven Transporters.Porters.Amino Acid/Auxin Permease							AT2G38120	GO:0016021
VIT_08s0007g02100	Vitvi08g01349	1.59001	0.0053274	1.63024	0.00445677	X	X	X	X	X	X	X	X	Alpha-1,4-glycosyltransferase			Unclassified								AT3G09020	GO:0008378
VIT_08s0007g02190	Vitvi08g01360	X	X	1.3867	0.0001217	X	X	X	X	1.63401	6.89e-07	X	X	LHCB4 chlorophyll A-B binding protein CP29	K08915	vv10196Photosynthesis_antenna_proteins vv50105Transport_electron_carriers	Metabolism.Primary metabolism.Generation of metabolite precursors and energy.Photosynthesis.Antenna proteins	Transport overview.Transmembrane Electron Carriers.Transmembrane 1-electron transfer carriers.Plant Photosystem I Supercomplex							AT5G01530	GO:0016020
VIT_08s0007g02280	Vitvi08g01369	-2.40352	0.0087974	X	X	X	X	X	X	X	X	X	X	Phospholipase C	E3_1_4_3	vv10260Glycine_serine_and_threonine_metabolism vv10562Inositol_phosphate_metabolism vv10564Glycerophospholipid_metabolism vv10565Ether_lipid_metabolism vv34020Calcium_signaling_pathway	Metabolism.Primary metabolism.Amino acid metabolism.Glycine, serine, and threonine metabolism	Metabolism.Primary metabolism.Carbohydrate metabolism.Monosaccharide metabolism.Inositol phosphate metabolism	Metabolism.Primary metabolism.Lipid metabolism.Glycerolipid metabolism.Glycerophospholipid metabolism	Metabolism.Primary metabolism.Lipid metabolism.Ether lipid metabolism	Signaling.Signaling pathway.Calcium sensors and Signaling	Signaling.Signaling pathway.Phospholipid Signaling			AT3G08510	GO:0004629
VIT_08s0007g02330	Vitvi08g01373	1.23978	1.41e-06	X	X	X	X	X	X	-1.14774	2.51e-06	X	X	Unknown			Unknown									0
VIT_08s0007g02360	Vitvi08g01377	X	X	-1.93742	8.47e-10	-1.03751	6.25e-13	X	X	-2.81795	1.87e-27	X	X	Harpin inducing protein 1-like 9			Response to stimulus.Stress response.Biotic stress response.Virus stress response								AT5G06320	0
VIT_08s0007g02370	Vitvi08g02246	X	X	X	X	X	X	1.1662	0.000103512	X	X	1.42878	1.61e-06	Unknown			Unknown									0
VIT_08s0007g02460	Vitvi08g01382	6.36557	0.000104263	X	X	X	X	X	X	-5.13046	0.00334124	X	X	Aspartyl protease	E3_4_23_x		Metabolism.Primary metabolism.Protein metabolism and modification.Proteolysis.Peptidase-mediated proteolysis									GO:0004190
VIT_08s0007g02940	Vitvi08g01426	X	X	2.70572	0.00270361	X	X	3.99824	0.000878021	3.59255	0.00101468	2.98788	0.00311378	NAC domain containing protein 90	NAC090_1	vv60046NAC	Regulation overview.Regulation of gene expression.Regulation of transcription.Transcription factor.NAC family transcription factor								AT5G22380	GO:0003677
VIT_08s0007g03140	Vitvi08g01442	-1.97896	1.12e-06	X	X	X	X	X	X	X	X	X	X	Rac GTPase activating protein 1	RHOGAP	vv50109Incompletely_characterized_transport_systems	Transport overview.Incompletely characterized transport systems.Recognized transporters of unknown biochemical mechanism.Non ABC Multidrug Exporter	Signaling.Signaling pathway.G-protein signaling pathway							AT5G22400	GO:0007165
VIT_08s0007g03240	Vitvi08g01454	X	X	X	X	X	X	X	X	-5.38548	0.00532942	X	X	Carbonic anhydrase precursor	E4_2_1_1	vv10910Nitrogen_metabolism vv50124Porters_cat_30_to_64	Metabolism.Primary metabolism.Amino acid metabolism.Histidine metabolism	Metabolism.Primary metabolism.Organic acid metabolism.Butanoate metabolism	Metabolism.Cellular metabolism.Nitrogen and sulfur metabolism.Nitrogen metabolism	Transport overview.Electrochemical Potential-driven Transporters.Porters.Sulfate Permease	Metabolism.Cellular metabolism.One-carbon metabolism				AT3G52720	GO:0016829
VIT_08s0007g03370	Vitvi08g01465	-1.74232	2.37e-06	X	X	X	X	X	X	1.47353	0.000220125	X	X	Unknown protein			Unknown								AT3G52740	0
VIT_08s0007g03420	Vitvi08g01470	6.61379	1.13e-05	X	X	X	X	X	X	-5.5076	5.75e-05	X	X	ABI5 (ABA insensitive 5)	ABI5_1	vv30001ABA_signaling vv60012BZIP	Signaling.Hormone Signaling.ABA Signaling.ABA-mediated Signaling pathway	Regulation overview.Regulation of gene expression.Regulation of transcription.Transcription factor.bZIP family transcription factor							AT2G36270	GO:0009845
VIT_08s0007g03520	Vitvi08g01476	-2.72698	4.84e-06	-2.19432	0.000110025	X	X	X	X	X	X	X	X	Purple acid phosphatase 22- ATPAP22/PAP22	E3_1_3_2	vv10740Riboflavin_metabolism	Metabolism.Primary metabolism.Coenzyme and prosthetic group metabolism.Riboflavin metabolism	Metabolism.Cellular metabolism.Phosphate metabolism							AT3G52820	GO:0008270
VIT_08s0007g03990	Vitvi08g01523	-1.0958	3.87e-06	X	X	X	X	X	X	1.05934	1.12e-05	X	X	Cellulose synthase CSLA09	E2_4_1_12_CSLA09	vv40006Cell_wall	Cellular process.Cellular component organization and biogenesis.Cell wall organization and biogenesis.Cell wall metabolism.Cell wall biosynthesis.Cellulose biosynthesis								AT5G03760	GO:0016021
VIT_08s0007g04000	Vitvi08g02274	2.57155	8.38e-06	X	X	X	X	X	X	X	X	X	X	Unknown protein			Unknown								AT3G10020	GO:0006979
VIT_08s0007g04180	Vitvi08g01540	X	X	X	X	X	X	-2.4557	3.9e-104	X	X	-2.1605	9.03e-88	Retrotransposon protein, Ty1-copia subclass			Transposable elements viral and plasmid proteins.Protein from transposable element								AT3G10040	GO:0003677
VIT_08s0007g04200	Vitvi08g01543	4.23143	7.19e-07	X	X	X	X	X	X	-3.19814	3.73e-05	X	X	Late meristem identity1 HB51/LMI1	LMI1	vv60034HB	Regulation overview.Regulation of gene expression.Regulation of transcription.Transcription factor.Homeobox domain family transcription factor								AT5G03790	GO:0006350
VIT_08s0007g04230	Vitvi08g01546	X	X	-1.0687	1.9e-13	X	X	X	X	X	X	X	X	Unknown protein			Unknown								AT2G36630	GO:0016021
VIT_08s0007g04240	Vitvi08g01547	1.85578	1.01e-09	X	X	X	X	X	X	-2.00936	2.04e-10	X	X	Late embryogenesis abundant protein			Response to stimulus.Stress response.Abiotic stress response.Desiccation stress response								AT2G36640	0
VIT_08s0007g04250	Vitvi08g01548	9.49625	7.96e-13	X	X	X	X	X	X	-9.22831	4.79e-12	X	X	Exostosin	K02366	vv11030Glycan_structures-biosynthesis1	Metabolism.Primary metabolism.Carbohydrate metabolism.Oligosaccharide metabolism.Glycan metabolism.Glycan structures-biosynthesis1								AT5G03795	GO:0016020
VIT_08s0007g04560	Vitvi08g01579	X	X	X	X	X	X	X	X	X	X	1.78862	0.00209744	PLATZ transcription factor	PLATZFAM_11	vv60049PLATZ	Regulation overview.Regulation of gene expression.Regulation of transcription.Transcription factor.PLATZ family transcription factor								AT1G76590	0
VIT_08s0007g04770	Vitvi08g01600	X	X	X	X	X	X	X	X	-1.05585	0.00794653	X	X	Zinc finger (C2H2 type) family	C2H2FAM_43	vv60017C2H2	Regulation overview.Regulation of gene expression.Regulation of transcription.Transcription factor.C2H2 family transcription factor								AT2G28200	GO:0016887
VIT_08s0007g04790	Vitvi08g01603	X	X	X	X	X	X	-1.01182	2.74e-23	X	X	X	X	Zinc finger (C3HC4-type ring finger)	ZFC3HC4_134	vv60078Other_zf-C3HC4	Regulation overview.Regulation of gene expression.Regulation of transcription.Transcription factor.Zinc finger C3HC4 family transcription factor								AT5G22920	GO:0005515
VIT_08s0007g04800	Vitvi08g01604	X	X	-1.24496	0.000357722	X	X	X	X	-1.00729	0.00245141	X	X	Carbonic anhydrase precursor	E4_2_1_1	vv10910Nitrogen_metabolism vv50124Porters_cat_30_to_64	Metabolism.Primary metabolism.Amino acid metabolism.Histidine metabolism	Metabolism.Primary metabolism.Organic acid metabolism.Butanoate metabolism	Metabolism.Cellular metabolism.Nitrogen and sulfur metabolism.Nitrogen metabolism	Transport overview.Electrochemical Potential-driven Transporters.Porters.Sulfate Permease	Metabolism.Cellular metabolism.One-carbon metabolism				AT1G08080	GO:0016829
VIT_08s0007g04860	Vitvi08g01611	X	X	X	X	-1.61436	3.54e-06	X	X	X	X	2.23643	5.63e-15	Nodulin family protein			Metabolism.Primary metabolism.Protein metabolism and modification.Protein modification.Protein myristoylation	Metabolism.Cellular metabolism.Nitrogen and sulfur metabolism.Nitrogen metabolism.Nitrogen assimilation							AT2G39210	0
VIT_08s0007g05010	Vitvi08g01621	X	X	1.25447	0.000166698	X	X	X	X	1.62187	8e-06	X	X	Unknown protein			Unknown								AT2G36885	0
VIT_08s0007g05180	Vitvi08g01639	X	X	3.00772	1.11e-18	X	X	2.19201	1.05e-08	3.70066	1.01e-18	2.60469	1.13e-11	Unknown			Unknown									0
VIT_08s0007g05260	Vitvi08g01646	X	X	1.11337	2.38e-06	X	X	X	X	X	X	X	X	Glutamate synthase (GLU1), ferredoxin-dependent	E1_4_7_1	vv10910Nitrogen_metabolism	Metabolism.Cellular metabolism.Nitrogen and sulfur metabolism.Nitrogen metabolism.Nitrogen assimilation								AT5G04140	GO:0016020
VIT_08s0007g05390	Vitvi08g02307	X	X	X	X	X	X	-1.1124	5.46e-13	-1.24258	2.88e-05	-1.2973	1.52e-22	ARR3 typeA	ARR3_1	vv30007Cytokinin_signaling vv60072Orphans_Response_reg	Signaling.Hormone Signaling.Cytokinin Signaling.Cytokinin-mediated Signaling pathway	Regulation overview.Regulation of gene expression.Regulation of transcription.Transcription factor.Orphans Response reg family transcription factor							AT2G41310	GO:0006350
VIT_08s0007g05570	Vitvi08g01669	X	X	X	X	X	X	1.01918	2.32e-07	X	X	1.07779	6.35e-09	Embryo-abundant protein			Unknown								AT2G41380	GO:0046686
VIT_08s0007g05830	Vitvi08g02329	X	X	X	X	-2.35282	1.33e-05	X	X	X	X	2.3382	8.96e-06	No hit			No hit									0
VIT_08s0007g06060	Vitvi08g01702	-1.08186	6.29e-05	X	X	-1.65804	3.22e-37	1.5817	1.18e-65	1.19875	1.82e-06	3.2458	3.22e-214	Beta 1-3 glucanase	E3_2_1_6		Metabolism.Primary metabolism.Carbohydrate metabolism.Polysaccharide metabolism.Beta-1,3 glucan metabolism.Beta-1,3 glucan catabolism								AT3G57240	GO:0016798
VIT_08s0007g06160	Vitvi08g01710	4.38562	8.55e-17	X	X	X	X	X	X	-5.98078	1.34e-06	X	X	BZIP transcription factor	BZIPDOM_11	vv60012BZIP	Regulation overview.Regulation of gene expression.Regulation of transcription.Transcription factor.bZIP family transcription factor								AT5G06839	GO:0004674
VIT_08s0007g06420	Vitvi08g02343	9.25263	2.88e-12	X	X	X	X	X	X	-9.946	3.81e-14	X	X	No hit			No hit									GO:0009790
VIT_08s0007g06430	Vitvi08g02344	8.67145	6.75e-29	X	X	-2.10472	9.48e-08	-2.62458	1e-10	-11.9803	2.26e-21	X	X	No hit			No hit									GO:0009790
VIT_08s0007g06440	Vitvi08g01734	9.58669	8.04e-18	X	X	X	X	-3.29302	2.34e-05	-6.02821	4.62e-10	X	X	No hit			No hit									GO:0009790
VIT_08s0007g06470	Vitvi08g01736	-1.28253	3.53e-05	-1.90176	1.55e-08	X	X	X	X	X	X	X	X	VQ motif-containing protein			Unknown									0
VIT_08s0007g06550	Vitvi08g01743	1.16891	1.43e-06	X	X	X	X	X	X	X	X	X	X	Cation efflux family	CAEFF	vv50121Porters_cat_1_to_6	Transport overview.Electrochemical Potential-driven Transporters.Porters.Cation Diffusion Facilitator	Transport overview.Ion transport.Cation transport							AT3G12100	GO:0009624
VIT_08s0007g06710	Vitvi08g01757	2.41202	1.06e-20	1.19289	5.6e-05	X	X	X	X	-1.19158	0.000314518	X	X	Aha1 domain-containing protein			Unknown								AT3G12050	GO:0001671
VIT_08s0007g06800	Vitvi08g01767	1.47895	9.56e-05	X	X	X	X	X	X	X	X	X	X	Chromomethylase			Metabolism.Primary metabolism.Nucleobase, nucleoside, nucleotide, nucleic acid metabolism.Nucleic acid metabolism.DNA metabolism.DNA replication								AT1G80740	GO:0003677
VIT_08s0007g06860	Vitvi08g01770	-5.34616	5.35e-07	-3.54023	3.83e-07	X	X	X	X	X	X	X	X	Pinene synthase	E4_2_3_14	vv10902Monoterpenoid_biosynthesis	Metabolism.Secondary metabolism.Terpenoid metabolism.Monoterpenoid metabolism.Monoterpenoid biosynthesis								AT3G25810	GO:0050551
VIT_08s0007g07110	Vitvi08g01786	-2.76342	0.0014548	X	X	X	X	X	X	X	X	X	X	Unknown protein			Unknown								AT5G06610	0
VIT_08s0007g07230	Vitvi08g01797	-1.10934	0.00110975	X	X	X	X	X	X	X	X	X	X	Myb domain protein 5	MYB5_2	vv60044MYB	Regulation overview.Regulation of gene expression.Regulation of transcription.Transcription factor.MYB family transcription factor								AT3G13540	GO:0003677
VIT_08s0007g07480	Vitvi08g01821	X	X	1.87236	0.00508658	X	X	X	X	X	X	X	X	Aldose 1-epimerase	E5_1_3_3	vv10010Glycolysis	Metabolism.Primary metabolism.Carbohydrate metabolism.Glycolysis Gluconeogenesis	Metabolism.Primary metabolism.Carbohydrate metabolism.Monosaccharide metabolism							AT1G55370	GO:0003824
VIT_08s0007g07670	Vitvi08g01843	X	X	1.04547	3.15e-05	X	X	X	X	X	X	X	X	NAC domain containing protein 47	NAC047_1	vv60046NAC	Regulation overview.Regulation of gene expression.Regulation of transcription.Transcription factor.NAC family transcription factor									GO:0003677
VIT_08s0007g07780	Vitvi08g02376	X	X	X	X	X	X	2.95528	1.61e-06	X	X	1.87753	0.000728292	Polygalacturonase PG1	E3_2_1_15	vv40006Cell_wall	Cellular process.Cellular component organization and biogenesis.Cell wall organization and biogenesis.Cell wall metabolism.Cell wall modification.Pectin modification								AT2G41850	GO:0005618
VIT_08s0007g07920	Vitvi08g01860	X	X	X	X	X	X	X	X	X	X	-1.01461	5.46e-05	Unknown protein			Unknown								AT2G42320	0
VIT_08s0007g08020	Vitvi08g02385	X	X	X	X	1.14413	0.000300243	X	X	X	X	-1.57567	3.54e-08	No hit			No hit									0
VIT_08s0007g08170	Vitvi08g02391	X	X	X	X	X	X	-1.10404	5.22e-17	X	X	X	X	Unknown protein			Unknown									0
VIT_08s0007g08240	Vitvi08g02393	3.6259	4.01e-05	X	X	X	X	X	X	-6.06353	7.88e-05	X	X	Unknown			Unknown									0
VIT_08s0007g08540	Vitvi08g01915	X	X	X	X	X	X	X	X	1.74729	7.15e-14	X	X	Mg-chelatase subunit XANTHA-F	E6_6_1_1_GUN5	vv10860Porphyrin_and_chlorophyll_metabolism vv30001ABA_signaling	Metabolism.Primary metabolism.Cofactor metabolism.Tetrapyrrole metabolism.Chlorophyll metabolism.Chlorophyll biosynthesis	Signaling.Hormone Signaling.ABA Signaling.ABA-mediated Signaling pathway	Metabolism.Primary metabolism.Generation of metabolite precursors and energy.Photosynthesis.Reaction center pigment biosynthesis						AT5G13630	GO:0051116
VIT_08s0007g08750	Vitvi08g01931	X	X	X	X	X	X	X	X	X	X	1.56014	0.00235297	Heat shock transcription factor B3	HSFB3	vv60037HSF	Metabolism.Primary metabolism.Protein metabolism and modification.Protein folding.Chaperone-mediated protein folding.HSP-mediated protein folding	Regulation overview.Regulation of gene expression.Regulation of transcription.Transcription factor.HSF family transcription factor	Response to stimulus.Stress response.Abiotic stress response.Temperature stress response						AT2G41690	GO:0006350
VIT_08s0007g09000	Vitvi08g01950	X	X	X	X	X	X	X	X	1.42296	0.000408863	X	X	Glycerol-3-phosphate dehydrogenase	E1_1_1_8	vv10564Glycerophospholipid_metabolism	Metabolism.Primary metabolism.Lipid metabolism.Glycerolipid metabolism.Glycerophospholipid metabolism.Glycerophospholipid biosynthesis	Metabolism.Primary metabolism.Carbohydrate metabolism.Glycerol-3-P shuttle							AT2G41540	GO:0004367
VIT_08s0032g00150	Vitvi08g02007	X	X	X	X	X	X	1.22701	5.21e-07	X	X	X	X	F-box family protein			Metabolism.Primary metabolism.Protein metabolism and modification.Proteolysis.cytoplasmic and nuclear protein degradation.Ubiquitin-mediated proteolysis									0
VIT_08s0032g00190	Vitvi08g02008	X	X	2.39137	1.26e-11	X	X	2.87725	6.13e-16	2.23189	1.08e-15	2.0341	6.19e-10	F-box family protein			Metabolism.Primary metabolism.Protein metabolism and modification.Proteolysis.cytoplasmic and nuclear protein degradation.Ubiquitin-mediated proteolysis									0
VIT_08s0032g00300	Vitvi08g00175	X	X	X	X	X	X	X	X	X	X	3.71197	0.00543497	Annexin A3	ANN3	vv50101Channels_and_pores	Transport overview.Channels and pores.a-Type channels.Annexin	Response to stimulus.Stress response.Abiotic stress response	Signaling.Signaling pathway.Calcium sensors and Signaling						AT5G12380	GO:0005509
VIT_08s0032g00590	Vitvi08g00199	8.09638	4.11e-12	X	X	X	X	X	X	-8.72307	5.33e-11	X	X	Universal stress protein (USP) family protein			Response to stimulus.Stress response								AT3G11930	GO:0006950
VIT_08s0032g00950	Vitvi08g00243	X	X	X	X	X	X	X	X	X	X	1.35613	5e-06	Unknown protein			Unknown								AT3G52360	0
VIT_08s0040g00060	Vitvi08g00883	-1.93103	5.26e-11	-1.25778	1.18e-06	X	X	X	X	X	X	X	X	Receptor protein kinase			Signaling.Signaling pathway.Protein kinase								AT5G58300	GO:0004672
VIT_08s0040g00490	Vitvi08g00911	X	X	X	X	X	X	2.77986	2.47e-36	-2.09785	0.00565258	2.61997	2.07e-33	Caspase	E3_4_22_36		Metabolism.Primary metabolism.Protein metabolism and modification.Proteolysis.Peptidase-mediated proteolysis								AT5G04200	GO:0004197
VIT_08s0040g00550	Vitvi08g00917	-5.38189	0.00567507	X	X	X	X	X	X	X	X	X	X	Pinoresinol-lariciresinol reductase	PLR	vv10940Phenylpropanoid_biosynthesis	Metabolism.Secondary metabolism.Phenylpropanoid metabolism.Phenylpropanoid biosynthesis	Metabolism.Secondary metabolism.Phenylpropanoid metabolism.Lignan metabolism.Lignan biosynthesis							AT1G32100	GO:0008152
VIT_08s0040g00680	Vitvi08g00931	X	X	1.04335	0.000605929	X	X	X	X	X	X	X	X	Phosphatidylinositol 4-kinase type-II	K13711	vv10562Inositol_phosphate_metabolism vv34070Phosphatidylinositol_signaling_system	Metabolism.Primary metabolism.Carbohydrate metabolism.Monosaccharide metabolism.Inositol phosphate metabolism	Signaling.Signaling pathway.Phosphatidylinositol Signaling	Signaling.Signaling pathway.Protein kinase						AT2G40850	GO:0016301
VIT_08s0040g00710	Vitvi08g00933	X	X	X	X	X	X	X	X	1.50843	7.66e-05	X	X	3'-5' exonuclease domain-containing protein	K01146		Metabolism.Primary metabolism.Nucleobase, nucleoside, nucleotide, nucleic acid metabolism.Nucleic acid metabolism.DNA metabolism									GO:0003676
VIT_08s0040g00800	Vitvi08g00942	X	X	X	X	-1.21977	9.42e-08	X	X	1.28948	8.94e-07	1.72625	3.85e-19	Nodulin MtN21	MTN21	vv50122Porters_cat_7_to_17	Transport overview.Electrochemical Potential-driven Transporters.Porters.Drug/Metabolite Transporter.Plant Drug/Metabolite Exporter								AT5G07050	GO:0016020
VIT_08s0040g00820	Vitvi08g00944	X	X	X	X	X	X	X	X	1.62298	0.00383996	X	X	CYP94A1			Metabolism.Cellular metabolism.Oxidation reduction.Cytochrome P450 oxidoreductase								AT3G56630	GO:0016705
VIT_08s0040g00920	Vitvi08g00957	3.80801	4.23e-10	X	X	X	X	X	X	-5.77041	7.82e-08	3.49169	0.00926414	Glutathione S-transferase 25 GSTU7	E2_5_1_18_GSTU7	vv10480Glutathione_metabolism	Metabolism.Primary metabolism.Coenzyme and prosthetic group metabolism.Peptide derived compounds biosynthesis.Glutathione metabolism	Response to stimulus.Stress response.Abiotic stress response.Oxidative stress response							AT2G29420	GO:0016829
VIT_08s0040g00960	Vitvi08g00959	X	X	X	X	X	X	X	X	X	X	2.69158	0.00344156	CXE carboxylesterase	E3_1_1_1		Metabolism.Cellular metabolism.Esterase activity								AT1G68620	GO:0004091
VIT_08s0040g01060	Vitvi08g02121	X	X	X	X	X	X	X	X	1.85879	0.00270849	X	X	Serine carboxypeptidase S10			Metabolism.Primary metabolism.Protein metabolism and modification.Proteolysis.Peptidase-mediated proteolysis								AT1G28110	GO:0004185
VIT_08s0040g01290	Vitvi08g00986	X	X	X	X	X	X	1.1411	6.15e-10	X	X	X	X	F-box family protein			Metabolism.Primary metabolism.Protein metabolism and modification.Proteolysis.cytoplasmic and nuclear protein degradation.Ubiquitin-mediated proteolysis								AT2G32560	0
VIT_08s0040g01340	Vitvi08g00988	10.2252	5.1e-15	X	X	X	X	-5.66153	0.000714138	-9.95925	3.45e-14	X	X	Cellulose synthase CSLA09	E2_4_1_12_CSLA09	vv40006Cell_wall	Cellular process.Cellular component organization and biogenesis.Cell wall organization and biogenesis.Cell wall metabolism.Cell wall biosynthesis.Cellulose biosynthesis								AT5G03760	GO:0016021
VIT_08s0040g01370	Vitvi08g00992	1.05057	0.000517687	X	X	X	X	X	X	X	X	X	X	Heavy-metal-associated domain-containing protein			Unclear									GO:0030001
VIT_08s0040g01860	Vitvi08g01036	X	X	X	X	X	X	-1.18138	1.23e-21	-1.21993	0.000372776	X	X	Unknown protein			Unknown								AT5G60680	0
VIT_08s0040g01920	Vitvi08g01040	-1.08826	0.00414869	X	X	X	X	X	X	X	X	X	X	Crinkly4			Signaling.Signaling pathway.Calcium sensors and Signaling	Signaling.Signaling pathway.Protein kinase							AT3G09780	GO:0016021
VIT_08s0040g02260	Vitvi08g01061	X	X	X	X	X	X	X	X	-1.29618	0.0017898	X	X	Protamine P1			Cellular process.Cellular component organization and biogenesis.Nucleus.Chromosome organization and biogenesis.Chromatin organization								AT2G37100	GO:0005886
VIT_08s0040g02500	Vitvi08g01083	X	X	-1.24339	0.00324166	X	X	X	X	-1.57338	0.000459448	X	X	Nodulin MtN21 family	MTN21	vv50122Porters_cat_7_to_17	Transport overview.Electrochemical Potential-driven Transporters.Porters.Drug/Metabolite Transporter.Plant Drug/Metabolite Exporter								AT2G37460	GO:0016020
VIT_08s0040g02610	Vitvi08g02168	X	X	X	X	X	X	X	X	-1.14154	1.29e-06	X	X	Unknown			Unknown									0
VIT_08s0040g02660	Vitvi08g02170	7.10577	2.42e-21	X	X	X	X	X	X	-10.0159	2.47e-14	X	X	RARE-cold-inducible 2A	RCI2A	vv50109Incompletely_characterized_transport_systems	Transport overview.Incompletely characterized transport systems.Putative transport protein.(Salt, cold) induced Hydrophobic Pep	Response to stimulus.Stress response.Abiotic stress response.Osmotic stress response	Response to stimulus.Stress response.Abiotic stress response.Temperature stress response.Cold stress response						AT2G38905	GO:0016021
VIT_08s0040g02700	Vitvi08g01097	X	X	X	X	X	X	X	X	-1.06843	0.000110249	X	X	Heavy-metal-associated domain-containing protein			Unclear								AT2G37390	GO:0030001
VIT_08s0040g02820	Vitvi08g01110	-1.04274	0.00537436	X	X	X	X	X	X	1.57107	5.38e-07	X	X	Unknown protein			Unknown								AT5G02640	0
VIT_08s0040g02900	Vitvi08g01117	X	X	X	X	X	X	X	X	2.14891	0.00593837	X	X	Aluminum sensitive 3	ALS3	vv52010ABC_transporters	Transport overview.Macromolecule transport.Multidrug transport.Multidrug ABC transport	Transport overview.Ion transport.Cation transport.Heavy metal ion transport.Aluminium transport							AT2G37330	GO:0005886
VIT_08s0040g02960	Vitvi08g02176	5.8143	0.000318369	X	X	X	X	X	X	-3.64866	0.00249735	X	X	Unknown			Unknown									0
VIT_08s0040g03280	Vitvi08g01156	X	X	1.19006	2.01e-07	X	X	X	X	1.17622	0.00107164	X	X	HCF152 (high chlorophyll fluorescence 152)			Metabolism.Primary metabolism.Nucleobase, nucleoside, nucleotide, nucleic acid metabolism.Nucleic acid metabolism.RNA metabolism.RNA processing.mRNA processing								AT3G09650	GO:0009536
VIT_08s0056g00630	Vitvi08g00054	X	X	2.44636	0.000870683	X	X	2.66974	2e-16	2.15011	0.000570102	2.72261	3.17e-16	Acid phosphatase	E3_1_3_2	vv10740Riboflavin_metabolism	Metabolism.Primary metabolism.Coenzyme and prosthetic group metabolism.Riboflavin metabolism	Metabolism.Cellular metabolism.Phosphate metabolism							AT2G38600	GO:0016787
VIT_08s0056g01290	Vitvi08g00115	X	X	X	X	X	X	X	X	1.06183	0.00686315	X	X	Receptor-like kinase 17			Signaling.Signaling pathway.Protein kinase								AT3G03770	GO:0004672
VIT_08s0056g01300	Vitvi08g00117	X	X	-1.36867	4.95e-05	X	X	-2.53946	9.24e-88	-2.24659	1.31e-14	-2.01511	1.71e-55	Cupin, RmlC-type			Unknown								AT5G15120	GO:0047800
VIT_08s0056g01350	Vitvi08g01995	1.68804	0.000302512	X	X	X	X	X	X	-1.34717	0.0084709	X	X	Unknown protein			Unknown								AT2G21720	0
VIT_08s0058g00120	Vitvi08g00720	7.43951	4.65e-07	X	X	X	X	X	X	-7.17609	1.72e-06	X	X	Phosphatidylethanolamine-binding			Unknown								AT5G01300	0
VIT_08s0058g00150	Vitvi08g00725	-1.30118	0.00308953	X	X	X	X	X	X	X	X	X	X	Ammonium transporter 2	AMT2	vv50101Channels_and_pores	Transport overview.Channels and pores.a-Type channels.Ammonia Channel Transporter	Metabolism.Cellular metabolism.Nitrogen and sulfur metabolism.Nitrogen metabolism.Nitrogen assimilation	Transport overview.Ion transport.Cation transport.Ammonium transport						AT2G38290	GO:0016021
VIT_08s0058g00210	Vitvi08g00731	5.66014	6.34e-35	X	X	-1.71277	0.000116927	-1.8066	5.87e-06	-4.58909	2.75e-30	X	X	Chaperone			Metabolism.Primary metabolism.Protein metabolism and modification.Protein folding.Chaperone-mediated protein folding								AT3G46230	0
VIT_08s0058g00350	Vitvi08g00754	-1.25326	0.000998823	X	X	X	X	X	X	X	X	X	X	OAS high accumulation 1 OSH1			Unclear								AT5G01580	0
VIT_08s0058g00400	Vitvi08g02076	X	X	X	X	X	X	X	X	-1.66462	0.000639821	X	X	No hit			No hit									0
VIT_08s0058g00410	Vitvi08g00761	X	X	-1.91178	3.25e-25	X	X	X	X	-1.60438	2.08e-12	-1.0198	9.27e-28	ferritin 1 (FER1)	E1_16_3_1	vv10860Porphyrin_and_chlorophyll_metabolism	Metabolism.Primary metabolism.Cofactor metabolism.Tetrapyrrole metabolism								AT2G40300	GO:0006879
VIT_08s0058g00430	Vitvi08g00763	X	X	-2.17297	2.01e-32	X	X	-1.1292	5.37e-24	-2.10291	1.27e-21	-1.09019	4.45e-26	ferritin	E1_16_3_1	vv10860Porphyrin_and_chlorophyll_metabolism	Metabolism.Primary metabolism.Cofactor metabolism.Tetrapyrrole metabolism								AT5G01600	GO:0006879
VIT_08s0058g00440	Vitvi08g00764	X	X	-2.31521	1.54e-42	X	X	-1.27677	3.98e-16	-2.17339	1.29e-19	-1.03406	4.75e-11	ferritin	E1_16_3_1	vv10860Porphyrin_and_chlorophyll_metabolism	Metabolism.Primary metabolism.Cofactor metabolism.Tetrapyrrole metabolism								AT5G01600	GO:0006879
VIT_08s0058g00640	Vitvi08g00788	X	X	1.41577	0.000126522	X	X	X	X	X	X	X	X	Patellin-5			Metabolism.Primary metabolism.Generation of metabolite precursors and energy.Storage proteins								AT3G51670	GO:0005886
VIT_08s0058g00650	Vitvi08g00789	10.1777	6.44e-15	X	X	-2.14498	0.00115398	-4.07324	5.47e-07	-9.9115	2.18e-14	X	X	Aldose reductase	E1_1_1_21	vv10040Pentose_glucuronate_interconversion vv10051Fructose_and_mannose_metabolism vv10052Galactose_metabolism vv10561Glycerolipid_metabolism vv10620Pyruvate_metabolism	Metabolism.Primary metabolism.Carbohydrate metabolism.Monosaccharide metabolism.Pentose glucuronate interconversion	Metabolism.Primary metabolism.Carbohydrate metabolism.Monosaccharide metabolism.Fructose and mannose metabolism	Metabolism.Primary metabolism.Carbohydrate metabolism.Monosaccharide metabolism.Galactose metabolism	Metabolism.Primary metabolism.Lipid metabolism.Glycerolipid metabolism	Metabolism.Primary metabolism.Carbohydrate metabolism.Monosaccharide metabolism.Pyruvate metabolism	Metabolism.Primary metabolism.Carbohydrate metabolism.Carbohydrate oxidation reduction			AT5G01670	GO:0016491
VIT_08s0058g00860	Vitvi08g02085	X	X	X	X	X	X	X	X	X	X	1.00127	0.000188354	Unknown protein			Unknown								AT5G01750	GO:0009507
VIT_08s0058g00930	Vitvi08g00816	-1.02021	0.000240149	X	X	X	X	1.26738	3.54e-07	X	X	X	X	Alanine--glyoxylate aminotransferase 2 3, mitochondrial	E2_6_1_44	vv10252Alanine_and_aspartate_metabolism vv10260Glycine_serine_and_threonine_metabolism	Metabolism.Primary metabolism.Amino acid metabolism.Alanine and aspartate metabolism	Metabolism.Primary metabolism.Amino acid metabolism.Alanine metabolism	Metabolism.Primary metabolism.Amino acid metabolism.Glycine, serine, and threonine metabolism.Glycine metabolism	Metabolism.Primary metabolism.Generation of metabolite precursors and energy.Glyoxylate and dicarboxylate metabolism					AT2G38400	GO:0003824
VIT_08s0058g00970	Vitvi08g00821	-1.08563	0.000245904	-1.03688	0.00191509	X	X	X	X	X	X	X	X	Cationic peroxidase	E1_11_1_7	vv10360Phenylalanine_metabolism vv10680Methane_metabolism	Metabolism.Primary metabolism.Amino acid metabolism.Aromatic amino acid metabolism.Phenylalanine metabolism.Phenylalanine biosynthesis	Metabolism.Cellular metabolism.Methane metabolism	Response to stimulus.Stress response.Abiotic stress response.Oxidative stress response						AT5G05340	GO:0005509
VIT_08s0058g01000	Vitvi08g00824	X	X	X	X	X	X	-1.16383	1.27e-38	X	X	X	X	Aspartate aminotransferase	E2_6_1_1	vv10252Alanine_and_aspartate_metabolism vv10272Cysteine_metabolism vv10330Arginine_and_proline_metabolism vv10350Tyrosine_metabolism vv10360Phenylalanine_metabolism vv10400Phenylalanine_tyrosine_and_tryptophan_biosynthesis vv10710Carbon_fixation vv10950Alkaloid_biosynthesis_I	Metabolism.Primary metabolism.Amino acid metabolism.Alanine and aspartate metabolism	Metabolism.Primary metabolism.Amino acid metabolism.Cysteine metabolism	Metabolism.Primary metabolism.Amino acid metabolism.Arginine and proline metabolism	Metabolism.Primary metabolism.Amino acid metabolism.Aromatic amino acid metabolism.Tyrosine metabolism	Metabolism.Primary metabolism.Amino acid metabolism.Aromatic amino acid metabolism.Phenylalanine metabolism.Phenylalanine biosynthesis	Metabolism.Primary metabolism.Amino acid metabolism.Aromatic amino acid metabolism.Aromatic amino acid biosynthesis	Metabolism.Primary metabolism.Carbon fixation	Metabolism.Secondary metabolism.Primary amino acids derivated metabolism.Alkaloid metabolism	AT2G30970	GO:0008483
VIT_08s0058g01090	Vitvi08g00835	X	X	X	X	X	X	X	X	1.01321	0.00231179	X	X	CBL-interacting protein kinase 14 (CIPK14)			Signaling.Signaling pathway.Protein kinase								AT5G01820	GO:0004672
VIT_08s0058g01130	Vitvi08g00843	X	X	X	X	X	X	1.48803	0.00102162	X	X	2.31972	4.47e-06	WNK5 (Arabidopsis WNK kinase 5)			Development.Reproductive development.Flower development	Signaling.Signaling pathway.Circadian clock Signaling	Signaling.Signaling pathway.Protein kinase						AT3G51630	GO:0006468
VIT_08s0058g01210	Vitvi08g00853	-1.46327	1.76e-05	X	X	X	X	X	X	X	X	X	X	Non-specific lipid transfer protein LTP1	LTP1		Transport overview.Macromolecule transport.Lipid transport								AT2G38540	GO:0008289
VIT_08s0058g01230	Vitvi08g00854	-1.534	0.000195192	X	X	X	X	X	X	X	X	X	X	Non-specific lipid-transfer protein			Transport overview.Macromolecule transport.Lipid transport								AT5G59320	GO:0008289
VIT_08s0058g01390	Vitvi08g00868	X	X	1.51089	5.38e-05	X	X	X	X	1.36335	0.000695954	2.23236	8.47e-09	WRKY DNA-binding protein 70	WRKY70_2	vv60066WRKY	Regulation overview.Regulation of gene expression.Regulation of transcription.Transcription factor.WRKY family transcription factor								AT3G56400	GO:0006350
VIT_08s0105g00380	Vitvi08g00656	X	X	X	X	X	X	X	X	1.74508	1.85e-09	X	X	Leucoanthocyanidin dioxygenase	E1_14_11_19	vv10941Flavonoid_biosynthesis	Metabolism.Secondary metabolism.Phenylpropanoid metabolism.Flavonoid metabolism.Flavonoid biosynthesis.Anthocyanin biosynthesis								AT3G11180	GO:0016491
VIT_08s0105g00420	Vitvi08g02056	X	X	-1.04467	0.00732553	X	X	X	X	X	X	X	X	Unknown			Unknown									0
VIT_08s0105g00600	Vitvi08g00679	6.50684	1.49e-14	X	X	X	X	X	X	-9.09488	1.03e-11	X	X	Late embryogenesis abundant protein B19.3			Response to stimulus.Stress response.Abiotic stress response.Desiccation stress response									GO:0006950
VIT_08s0217g00090	Vitvi08g00689	3.45908	4.9e-64	1.32332	1.6e-06	-1.07885	4.4e-28	-1.09363	2.6e-31	-2.10943	9.66e-18	X	X	DnaJ homolog, subfamily B, member 9	K09515	vv50132Primary_active_transporter_cat_A5_to_A8	Transport overview.Primary Active Transporters.P-P-bond hydrolysis-driven transporters.General Secretory Pathway (Sec)	Metabolism.Primary metabolism.Protein metabolism and modification.Protein folding.Chaperone-mediated protein folding.HSP-mediated protein folding.HSP-mediated protein folding co-chaperone							AT3G08970	GO:0009408
VIT_09s0002g00320	Vitvi09g00017	X	X	X	X	X	X	-1.85585	3.82e-08	1.12873	0.00107977	-1.46953	8.79e-05	Pectinesterase PME3	E3_1_1_11	vv40006Cell_wall	Cellular process.Cellular component organization and biogenesis.Cell wall organization and biogenesis.Cell wall metabolism.Cell wall modification.Pectin modification								AT3G14310	GO:0042545
VIT_09s0002g00410	Vitvi09g00028	X	X	2.62726	0.000500849	X	X	3.42245	1.76e-11	X	X	2.53074	8.64e-09	No hit			No hit									GO:0006950
VIT_09s0002g00580	Vitvi09g00041	-1.87466	2.51e-17	-3.68538	3.87e-81	-3.08172	4.46e-40	X	X	-1.78359	3.38e-12	3.59022	8.23e-62	Lipase GDSL 3			Unclear								AT1G53990	GO:0016298
VIT_09s0002g00630	Vitvi09g02017	5.33991	8.46e-62	2.42479	6.92e-05	-1.73874	4.49e-06	-1.86563	2.89e-07	-2.90335	1.06e-14	X	X	No hit			No hit									0
VIT_09s0002g00640	Vitvi09g00045	4.94737	4.22e-113	2.3805	3.34e-07	-1.78975	8.25e-23	-1.82682	2.14e-26	-2.54378	4.24e-12	X	X	Small heat stress protein class CIII			Metabolism.Primary metabolism.Protein metabolism and modification.Protein folding.Chaperone-mediated protein folding.HSP-mediated protein folding								AT1G54050	GO:0009408
VIT_09s0002g00650	Vitvi09g00046	X	X	X	X	X	X	-1.52679	2.9e-06	X	X	-1.64281	1.71e-07	Auxin-induced protein	AUXREG	vv30003Auxin_signaling	Signaling.Hormone Signaling.Auxin Signaling.Auxin-mediated Signaling pathway								AT1G72430	0
VIT_09s0002g00690	Vitvi09g00049	1.72092	8.1e-13	X	X	X	X	X	X	-1.3065	2.1e-07	X	X	DnaJ homolog, subfamily B, member 6	K09512	vv50132Primary_active_transporter_cat_A5_to_A8	Transport overview.Primary Active Transporters.P-P-bond hydrolysis-driven transporters.General Secretory Pathway (Sec)	Metabolism.Primary metabolism.Protein metabolism and modification.Protein folding.Chaperone-mediated protein folding.HSP-mediated protein folding.HSP-mediated protein folding co-chaperone							AT3G14200	GO:0031072
VIT_09s0002g01090	Vitvi09g00086	X	X	X	X	X	X	X	X	1.12102	8.94e-06	X	X	flavonoid 3-monooxygenase	E1_14_13_21	vv10941Flavonoid_biosynthesis	Metabolism.Secondary metabolism.Phenylpropanoid metabolism.Flavonoid metabolism.Flavonoid biosynthesis								AT5G07990	GO:0016491
VIT_09s0002g01170	Vitvi09g00095	X	X	X	X	X	X	X	X	X	X	2.01189	0.00109252	Hydrolase, alpha/beta fold family protein			Unknown								AT1G17430	GO:0016787
VIT_09s0002g01310	Vitvi09g01510	X	X	X	X	-2.01749	9.06e-07	X	X	X	X	2.10957	5.13e-08	Unknown protein			Unknown								AT5G45540	GO:0045735
VIT_09s0002g01370	Vitvi09g00108	5.64163	0.00265028	X	X	X	X	X	X	-5.37126	0.0062203	X	X	AP2 AINTEGUMENTA	AINTEGUMENTA_1	vv30008Ethylene_signaling vv60003AP2_EREBP	Signaling.Hormone Signaling.Ethylene Signaling.Ethylene-mediated Signaling pathway	Regulation overview.Regulation of gene expression.Regulation of transcription.Transcription factor.AP2 family transcription factor.RAV subfamily transcription factor							AT1G72570	GO:0006350
VIT_09s0002g02060	Vitvi09g00170	1.67776	1.86e-08	X	X	-1.28875	2.84e-08	-1.22253	3.44e-07	X	X	X	X	Unknown protein			Unknown								AT3G44060	GO:0016874
VIT_09s0002g02130	Vitvi09g00178	X	X	-1.03096	0.0025673	X	X	X	X	X	X	X	X	CA-responsive protein			Unknown								AT1G17665	0
VIT_09s0002g02230	Vitvi09g00185	X	X	X	X	X	X	-5.53812	0.00119283	X	X	X	X	Harpin-induced 1			Response to stimulus.Stress response.Biotic stress response.Virus stress response								AT1G17620	0
VIT_09s0002g02320	Vitvi09g00193	-1.18033	0.00156975	-1.00233	0.000557431	X	X	X	X	X	X	X	X	Cell wall apoplastic invertase	E3_2_1_26	vv10052Galactose_metabolism vv10500Starch_and_sucrose_metabolism	Metabolism.Primary metabolism.Carbohydrate metabolism.Monosaccharide metabolism.Galactose metabolism	Metabolism.Primary metabolism.Carbohydrate metabolism.Polysaccharide metabolism.Starch and sucrose metabolism.Sucrose catabolism							AT3G13790	GO:0005618
VIT_09s0002g02440	Vitvi09g00206	1.88549	2.87e-08	X	X	X	X	X	X	X	X	X	X	ABC transporter C member 12	K05672	vv52010ABC_transporters	Transport overview.Macromolecule transport.Multidrug transport.Multidrug ABC transport								AT3G21250	GO:0005886
VIT_09s0002g02450	Vitvi09g01542	1.87173	1.09e-13	X	X	-2.34018	1.14e-21	-1.68634	8.06e-13	-2.24493	1.11e-11	X	X	Phosphatase			Signaling.Signaling pathway.Protein phosphatase								AT1G17710	GO:0016791
VIT_09s0002g02490	Vitvi09g00210	1.28022	0.00210085	X	X	X	X	X	X	X	X	X	X	Dof zinc finger protein 1	ADOF1	vv60015C2C2-DOF	Regulation overview.Regulation of gene expression.Regulation of transcription.Transcription factor.C2C2-DOF family transcription factor								AT3G21270	GO:0006350
VIT_09s0002g02570	Vitvi09g01546	X	X	-2.02239	0.00643485	X	X	X	X	X	X	X	X	No hit			No hit									0
VIT_09s0002g02940	Vitvi09g00246	X	X	X	X	X	X	1.65826	2.35e-63	1.09394	6.97e-06	1.21358	1.22e-30	Myo-inositol oxygenase 1	E1_13_99_1	vv10562Inositol_phosphate_metabolism	Metabolism.Primary metabolism.Carbohydrate metabolism.Monosaccharide metabolism.Inositol phosphate metabolism	Metabolism.Primary metabolism.Organic acid metabolism.Ascorbate and aldarate metabolism							AT1G14520	GO:0016491
VIT_09s0002g02950	Vitvi09g01553	X	X	X	X	-3.64792	0.00025308	-2.60332	0.000778281	X	X	X	X	No hit			No hit									0
VIT_09s0002g02970	Vitvi09g01554	X	X	X	X	-3.19473	2.97e-05	-1.65825	0.00494128	X	X	X	X	Unknown			Unknown									0
VIT_09s0002g02980	Vitvi09g00249	X	X	X	X	X	X	X	X	1.13767	0.000385315	X	X	FRK1 (FLG22-induced receptor-like kinase 1)	FRK1	vv34626Plant-pathogen_interaction	Response to stimulus.Stress response.Biotic stress response.Plant-pathogen interaction	Signaling.Signaling pathway.Protein kinase							AT2G19210	GO:0004672
VIT_09s0002g03140	Vitvi09g00264	-1.20477	0.00613128	X	X	X	X	X	X	X	X	X	X	Lipase GDSL			Unclear								AT3G16370	GO:0005515
VIT_09s0002g03340	Vitvi09g00275	X	X	X	X	X	X	X	X	-1.26243	0.000106671	1.31557	1.58e-08	Unknown			Unknown									0
VIT_09s0002g03410	Vitvi09g00281	X	X	-1.12104	7.34e-13	X	X	X	X	X	X	X	X	Phytochrome-associated protein 1 (PAP1)	PAP1	vv34710Circadian_rhythm vv60008AUXIAA	Signaling.Signaling pathway.Circadian clock Signaling	Regulation overview.Regulation of gene expression.Regulation of transcription.Transcription factor.AUXIAA family transcription factor	Signaling.Hormone Signaling.Auxin Signaling.Auxin-mediated Signaling pathway						AT3G16500	GO:0006350
VIT_09s0002g03450	Vitvi09g00284	X	X	X	X	X	X	X	X	-1.03642	0.00022587	X	X	Taurine dioxygenase	E1_14_11_17	vv10272Cysteine_metabolism	Metabolism.Primary metabolism.Amino acid metabolism.Cysteine metabolism								AT3G21360	GO:0016491
VIT_09s0002g03460	Vitvi09g00285	1.68545	0.000248247	1.95305	0.00036638	X	X	X	X	X	X	X	X	Taurine dioxygenase	E1_14_11_17	vv10272Cysteine_metabolism	Metabolism.Primary metabolism.Amino acid metabolism.Cysteine metabolism								AT3G21360	GO:0016491
VIT_09s0002g03510	Vitvi09g00288	1.05877	0.00378202	X	X	X	X	X	X	X	X	X	X	ELF7 (early flowering 7)	ELF7	vv30009Flower_development	Development.Reproductive development.Flower development	Cellular process.Cellular component organization and biogenesis.Nucleus.Chromosome organization and biogenesis.Chromatin organization							AT1G79730	GO:0009910
VIT_09s0002g03640	Vitvi09g00303	-1.10581	0.000156453	X	X	X	X	X	X	X	X	X	X	ABC transporter g family pleiotropic drug resistance 7 PDR7	ABCGPDR7	vv52010ABC_transporters	Transport overview.Macromolecule transport.Multidrug transport.Multidrug ABC transport								AT1G15210	GO:0015416
VIT_09s0002g04020	Vitvi09g00329	X	X	X	X	X	X	-1.31255	2.58e-42	X	X	X	X	Aquaporin DELTA-TIP	TIP_DELTA	vv50101Channels_and_pores	Transport overview.Channels and pores.a-Type channels.Major Intrinsic Protein	Transport overview.Water transport.Aquaporins.TIP							AT3G16240	GO:0016021
VIT_09s0002g04130	Vitvi09g00340	X	X	X	X	X	X	X	X	1.0763	3.22e-06	X	X	Proton-dependent oligopeptide transport (POT) family protein	POT	vv50122Porters_cat_7_to_17	Transport overview.Electrochemical Potential-driven Transporters.Porters.Proton-dependent Oligopeptide Transporter	Transport overview.Macromolecule transport.Oligopeptide transport							AT1G52190	GO:0005886
VIT_09s0002g04330	Vitvi09g01600	X	X	X	X	X	X	X	X	1.05883	0.00112953	X	X	Ribosomal protein S17 30S	K02961	vv23010Ribosome	Metabolism.Primary metabolism.Protein metabolism and modification.Protein synthesis.Ribosome								AT1G79850	GO:0030529
VIT_09s0002g04490	Vitvi09g00375	3.04423	1.01e-36	1.10044	0.000887052	X	X	-1.10706	3.47e-16	-1.91643	2.3e-11	X	X	PDX1 (pyridoxine biosynthesis 1.3)	K06215	vv10750Vitamin_B6_metabolism	Metabolism.Primary metabolism.Coenzyme and prosthetic group metabolism.Pyridoxine metabolism								AT3G16050	GO:0042802
VIT_09s0002g04580	Vitvi09g00385	X	X	-1.24887	5.18e-12	X	X	X	X	X	X	X	X	Unknown protein			Unknown								AT1G79910	0
VIT_09s0002g04710	Vitvi09g01611	5.44875	0.00498086	X	X	X	X	X	X	X	X	X	X	No hit			No hit									0
VIT_09s0002g04720	Vitvi09g00394	X	X	X	X	-2.50126	8.26e-11	X	X	X	X	1.98873	2.53e-06	Coatomer protein complex, subunit beta 2	COPB2	vv50110Protein_coat	Transport overview.Macromolecule transport.Protein transport.Protein coat	Cellular process.Cellular transport.Protein trafficking.Vesicle-mediated trafficking							AT1G52360	GO:0005515
VIT_09s0002g04780	Vitvi09g00399	X	X	-1.12027	1.83e-05	X	X	X	X	-1.11629	0.000355819	X	X	Sulfate transporter 3.4	SULTR3_4	vv50124Porters_cat_30_to_64	Transport overview.Electrochemical Potential-driven Transporters.Porters.Sulfate Permease	Transport overview.Ion transport.Anion transport.Sulfate transport							AT3G15990	GO:0016021
VIT_09s0002g04840	Vitvi09g01616	X	X	-2.39932	4.92e-16	X	X	-1.40442	2.83e-12	-2.30356	1.45e-17	-1.9418	1.55e-24	Unknown			Unknown									0
VIT_09s0002g04850	Vitvi09g01617	6.47145	7.36e-05	X	X	X	X	X	X	-6.20888	0.000213071	X	X	No hit			No hit									0
VIT_09s0002g04930	Vitvi09g01621	X	X	X	X	X	X	-1.34514	4.35e-06	X	X	-1.03816	0.00157049	Kelch repeat-containing F-box family protein			Unknown								AT1G80440	0
VIT_09s0002g05080	Vitvi09g00427	1.38745	0.000129417	X	X	X	X	-1.68767	2.72e-65	X	X	X	X	Kelch repeat-containing F-box family protein			Unknown								AT1G80440	0
VIT_09s0002g05560	Vitvi09g00476	X	X	X	X	-1.1564	2.86e-05	X	X	X	X	X	X	ABC transporter g family pleiotropic drug resistance 12 PDR12	ABCGPDR12	vv52010ABC_transporters	Transport overview.Macromolecule transport.Multidrug transport.Multidrug ABC transport								AT1G15520	GO:0015417
VIT_09s0002g05610	Vitvi09g00480	X	X	X	X	-3.78421	1.04e-07	-1.61084	0.00175081	X	X	X	X	Unknown			Unknown									0
VIT_09s0002g05990	Vitvi09g00517	X	X	X	X	X	X	X	X	1.83351	3.43e-10	X	X	6-4 photolyase	K02295	vv34710Circadian_rhythm	Signaling.Signaling pathway.Circadian clock Signaling	Metabolism.Primary metabolism.Nucleobase, nucleoside, nucleotide, nucleic acid metabolism.Nucleic acid metabolism.DNA metabolism.DNA recombination and repair.repair							AT3G15620	GO:0003904
VIT_09s0002g06010	Vitvi09g00518	X	X	-1.24474	0.00246045	X	X	X	X	-1.01181	0.00479829	X	X	Phospholipase/carboxylesterase	E3_1_1_1		Metabolism.Cellular metabolism.Esterase activity								AT3G15650	GO:0004091
VIT_09s0002g06070	Vitvi09g00524	6.47622	2.74e-71	X	X	-1.76294	0.00744253	X	X	-5.87548	2.31e-65	X	X	Late embryogenesis abundant protein			Response to stimulus.Stress response.Abiotic stress response.Desiccation stress response								AT1G52690	0
VIT_09s0002g06420	Vitvi09g00559	X	X	X	X	X	X	X	X	-1.04744	0.000208038	X	X	Lactoylglutathione lyase	E4_4_1_5	vv10620Pyruvate_metabolism	Metabolism.Primary metabolism.Carbohydrate metabolism.Monosaccharide metabolism.Pyruvate metabolism	Metabolism.Primary metabolism.Organic acid metabolism.Pyruvate fermentation	Response to stimulus.Stress response.Abiotic stress response.Oxidative stress response						AT1G80160	GO:0016829
VIT_09s0002g06430	Vitvi09g00560	X	X	-1.42549	3.53e-05	X	X	X	X	-2.2726	1.77e-15	X	X	Lactoylglutathione lyase	E4_4_1_5	vv10620Pyruvate_metabolism	Metabolism.Primary metabolism.Carbohydrate metabolism.Monosaccharide metabolism.Pyruvate metabolism	Metabolism.Primary metabolism.Organic acid metabolism.Pyruvate fermentation	Response to stimulus.Stress response.Abiotic stress response.Oxidative stress response						AT1G80160	GO:0016829
VIT_09s0002g06790	Vitvi09g00599	2.34698	1.18e-20	X	X	X	X	X	X	-2.1279	2.29e-16	X	X	Small heat shock protein (HSP26.5-P) 26.5 kDa class I			Metabolism.Primary metabolism.Protein metabolism and modification.Protein folding.Chaperone-mediated protein folding.HSP-mediated protein folding								AT1G52560	GO:0009408
VIT_09s0002g06890	Vitvi09g01664	-2.5043	0.000491497	X	X	X	X	X	X	X	X	X	X	Dicyanin blue copper protein			Response to stimulus.Stress response.Abiotic stress response.Oxidative stress response								AT5G20230	GO:0005507
VIT_09s0002g06970	Vitvi09g00616	X	X	X	X	X	X	X	X	-1.0652	0.000929863	X	X	Palmitoyl-monogalactosyldiacylglycerol delta-7 desaturase, chloroplast	FAD5	vv10071Fatty_acid_metabolism	Metabolism.Primary metabolism.Lipid metabolism.Fatty acid metabolism.Fatty acid biosynthesis.Unsaturated fatty acid biosynthesis								AT3G15850	GO:0016021
VIT_09s0002g07010	Vitvi09g00619	2.02704	6.81e-09	X	X	X	X	X	X	-1.13891	0.002806	X	X	SNF4			Signaling.Signaling pathway.Protein kinase								AT1G15330	GO:0016301
VIT_09s0002g08110	Vitvi09g01708	2.18265	0.00629414	X	X	X	X	X	X	X	X	X	X	Unknown			Unknown									0
VIT_09s0002g08540	Vitvi09g00772	X	X	X	X	X	X	-1.25545	1.14e-16	X	X	-1.10071	4.76e-12	Serine-rich protein			Unknown									0
VIT_09s0002g09140	Vitvi09g00837	X	X	X	X	X	X	2.14646	1.82e-26	X	X	1.32996	5.64e-12	Ethylene-responsive transcription factor ERF003	ERF003_3	vv30008Ethylene_signaling vv60003AP2_EREBP	Signaling.Hormone Signaling.Ethylene Signaling.Ethylene-mediated Signaling pathway	Regulation overview.Regulation of gene expression.Regulation of transcription.Transcription factor.AP2 family transcription factor.ERF subfamily transcription factor							AT5G25190	GO:0006350
VIT_09s0018g00290	Vitvi09g01126	X	X	1.34967	0.000725105	X	X	X	X	1.88488	1.68e-05	X	X	Unknown protein			Unknown								AT1G15980	GO:0010598
VIT_09s0018g01220	Vitvi09g01233	X	X	2.1117	2.37e-11	X	X	2.17686	2.1e-15	2.18625	1.84e-15	2.00024	3.53e-13	Zinc finger (C3HC4-type ring finger)	ZFC3HC4_18	vv60078Other_zf-C3HC4	Regulation overview.Regulation of gene expression.Regulation of transcription.Transcription factor.Zinc finger C3HC4 family transcription factor								AT3G14250	GO:0005515
VIT_09s0018g01340	Vitvi09g01887	-1.20887	0.00829404	X	X	X	X	X	X	1.83314	3.14e-07	X	X	Cuticle protein			Unknown								AT5G57800	GO:0005886
VIT_09s0018g01360	Vitvi09g01889	X	X	2.26358	0.00150041	X	X	X	X	2.84807	0.0003804	X	X	Cuticle protein			Unknown								AT5G57800	GO:0005886
VIT_09s0018g01490	Vitvi09g01895	X	X	-1.65766	4.54e-09	X	X	X	X	X	X	X	X	Anthraniloyal-CoA: methanol anthraniloyal transferase	AMAT	vv10400Phenylalanine_tyrosine_and_tryptophan_biosynthesis	Metabolism.Primary metabolism.Amino acid metabolism.Aromatic amino acid metabolism.Aromatic amino acid biosynthesis	Metabolism.Secondary metabolism.Aromatic compound metabolism.Aromatic compound biosynthesis							AT5G17540	GO:0016747
VIT_09s0018g01650	Vitvi09g01269	X	X	1.14962	0.00162164	X	X	X	X	1.55527	4.41e-05	X	X	Wrinkled1 (AP2/ERBP)	WRINKLED1_1	vv30008Ethylene_signaling vv60003AP2_EREBP	Signaling.Hormone Signaling.Ethylene Signaling.Ethylene-mediated Signaling pathway	Regulation overview.Regulation of gene expression.Regulation of transcription.Transcription factor.AP2 family transcription factor.ERF subfamily transcription factor							AT1G16060	GO:0006350
VIT_09s0018g01680	Vitvi09g01273	2.26136	1.69e-19	X	X	X	X	X	X	-1.96122	4.04e-14	X	X	Unknown protein			Unknown								AT2G24100	0
VIT_09s0018g01780	Vitvi09g01280	X	X	X	X	X	X	X	X	1.03262	6.58e-05	X	X	ACT domain repeat 1 (ACR1) uridylyltransferase			Metabolism.Primary metabolism.Nucleobase, nucleoside, nucleotide, nucleic acid metabolism.Nucleic acid metabolism.RNA metabolism.RNA processing								AT1G16880	GO:0009409
VIT_09s0054g00900	Vitvi09g01398	X	X	X	X	-1.04763	0.00150263	X	X	X	X	X	X	Chaperone BCS1 mitochondrial	K08900		Metabolism.Primary metabolism.Protein metabolism and modification.Protein folding.Chaperone-mediated protein folding								AT3G50940	GO:0000166
VIT_09s0054g00910	Vitvi09g01399	X	X	1.83028	3.43e-06	-1.44607	0.00242442	X	X	X	X	1.54201	0.000359479	Chaperone BCS1 mitochondrial	K08900		Metabolism.Primary metabolism.Protein metabolism and modification.Protein folding.Chaperone-mediated protein folding								AT3G50940	GO:0000166
VIT_09s0054g01040	Vitvi09g01409	4.89686	1.13e-08	X	X	X	X	X	X	-5.96423	3.07e-06	X	X	Unknown protein			Unknown								AT1G16770	0
VIT_09s0054g01220	Vitvi09g01427	X	X	X	X	X	X	-1.24552	5.86e-09	1.90238	4.29e-10	X	X	Cycloartenol synthase	E5_4_99_8	vv10100Biosynthesis_of_steroids	Metabolism.Primary metabolism.Lipid metabolism.Steroid metabolism.Steroid biosynthesis	Signaling.Hormone Signaling.Brassinosteroid Signaling.Brassinosteroid metabolism.Brassinosteroid biosynthesis							AT1G78950	GO:0003824
VIT_09s0054g01750	Vitvi09g02014	X	X	X	X	X	X	X	X	1.38323	0.00226178	X	X	Unknown protein			Unknown								AT1G16730	0
VIT_09s0054g01760	Vitvi09g01471	X	X	X	X	X	X	X	X	2.90244	0.00127334	X	X	Unknown protein			Unknown								AT1G78995	0
VIT_09s0070g00060	Vitvi09g00969	1.18893	7.93e-06	X	X	X	X	X	X	X	X	X	X	CCR4-NOT transcription complex subunit 7/8	K12581	vv23018RNA_degradation	Regulation overview.Regulation of gene expression.Regulation of transcription	Metabolism.Primary metabolism.Nucleobase, nucleoside, nucleotide, nucleic acid metabolism.Nucleic acid metabolism.RNA metabolism.RNA catabolism							AT2G32070	GO:0003676
VIT_09s0070g00140	Vitvi09g00981	X	X	X	X	X	X	-1.89911	3.22e-61	X	X	-1.60309	9.75e-48	CBL-interacting protein kinase 6 (CIPK6)			Signaling.Signaling pathway.Protein kinase								AT4G30960	GO:0004672
VIT_09s0070g00380	Vitvi09g01808	X	X	X	X	X	X	X	X	-1.0616	1.48e-05	X	X	Unknown protein			Unknown								AT5G58110	GO:0001671
VIT_09s0070g00710	Vitvi09g01036	X	X	3.02335	0.00925098	X	X	X	X	X	X	X	X	Isopentenyltransferase	E2_5_1_27	vv10908Zeatin_biosynthesis	Signaling.Hormone Signaling.Cytokinin Signaling.Cytokinin metabolism.Cytokinin biosynthesis								AT3G63110	GO:0008033
VIT_10s0003g00020	Vitvi10g00478	6.05962	0.000387982	X	X	X	X	X	X	-4.82575	0.00883609	X	X	Unknown			Unknown									0
VIT_10s0003g00260	Vitvi10g00496	2.56306	6.55e-33	X	X	X	X	X	X	-2.09175	1.31e-18	X	X	DnaJ homolog, subfamily B, member 4	K09510	vv50132Primary_active_transporter_cat_A5_to_A8	Transport overview.Primary Active Transporters.P-P-bond hydrolysis-driven transporters.General Secretory Pathway (Sec)	Metabolism.Primary metabolism.Protein metabolism and modification.Protein folding.Chaperone-mediated protein folding.HSP-mediated protein folding.HSP-mediated protein folding co-chaperone							AT2G20560	GO:0031072
VIT_10s0003g00300	Vitvi10g00499	X	X	X	X	X	X	X	X	1.06033	8.75e-05	X	X	Acclimation of photosynthesis to environment	APE2	vv50122Porters_cat_7_to_17	Transport overview.Electrochemical Potential-driven Transporters.Porters.Drug/Metabolite Transporter.Triose-phosphate Transporter	Transport overview.Ion transport.Anion transport.Phosphate transport	Transport overview.Macromolecule transport.Carbohydrate transport.Sugar transport.Triose-phosphate transport						AT5G46110	GO:0009536
VIT_10s0003g00330	Vitvi10g00503	X	X	1.39975	2.65e-08	X	X	X	X	1.82738	1.37e-06	X	X	HSL1 (HAESA-like 1)			Signaling.Signaling pathway.Protein kinase								AT1G28440	GO:0004672
VIT_10s0003g00420	Vitvi10g00510	X	X	X	X	X	X	X	X	1.16445	1.63e-06	X	X	Auxin response factor 3	ARF3_2	vv30003Auxin_signaling vv60004ARF	Signaling.Hormone Signaling.Auxin Signaling.Auxin-mediated Signaling pathway	Regulation overview.Regulation of gene expression.Regulation of transcription.Transcription factor.ARF family transcription factor							AT2G33860	GO:0009725
VIT_10s0003g00470	Vitvi10g01778	X	X	X	X	-2.48553	3.29e-10	1.5757	5.08e-16	X	X	4.07245	5.78e-41	Isoflavone methyltransferase/ Orcinol O-methyltransferase 1 oomt1	E2_1_1_46	vv10943Isoflavonoid_biosynthesis	Metabolism.Secondary metabolism.Phenylpropanoid metabolism.Flavonoid metabolism.Isoflavonoid metabolism.Isoflavonoid biosynthesis								AT4G35160	GO:0046983
VIT_10s0003g00490	Vitvi10g00514	1.08945	0.00103143	X	X	X	X	X	X	-1.311	5.72e-06	X	X	Unknown protein			Unknown								AT1G28510	0
VIT_10s0003g00620	Vitvi10g00524	-1.2053	0.000371198	X	X	X	X	X	X	1.7806	2.96e-08	X	X	Lipase GDSL			Unclear								AT5G45950	GO:0006629
VIT_10s0003g01040	Vitvi10g00561	X	X	-1.85775	0.00189195	X	X	X	X	X	X	1.25296	2.9e-08	Lipase class 3			Unclear								AT4G18550	GO:0003824
VIT_10s0003g01220	Vitvi10g00576	X	X	X	X	X	X	2.49894	1.82e-21	1.4264	0.00425513	2.98344	2.63e-25	Copper-binding family protein			Unclear								AT1G06330	GO:0030001
VIT_10s0003g01260	Vitvi10g00581	X	X	X	X	X	X	4.66369	0.000765352	X	X	2.97651	0.0026246	Dof zinc finger protein DOF1.5	DOF1_5_1	vv60015C2C2-DOF	Regulation overview.Regulation of gene expression.Regulation of transcription.Transcription factor.C2C2-DOF family transcription factor								AT1G29160	GO:0006350
VIT_10s0003g01310	Vitvi10g00585	X	X	X	X	X	X	X	X	1.01106	0.00415967	X	X	Unknown protein			Unknown								AT1G29195	GO:0009507
VIT_10s0003g01400	Vitvi10g00597	X	X	1.03032	0.00206503	X	X	1.39535	0.00449965	1.1156	0.00473742	X	X	MRH1 (morphogenesis of root hair 1)			Signaling.Signaling pathway.Protein kinase								AT4G18640	GO:0004672
VIT_10s0003g01470	Vitvi10g00603	-1.96778	0.00132616	-2.46683	0.000141592	X	X	X	X	X	X	X	X	Auxin-independent growth promoter (axi 1)	AXI1	vv30003Auxin_signaling	Signaling.Hormone Signaling.Auxin Signaling.Auxin-mediated Signaling pathway								AT1G29200	0
VIT_10s0003g01560	Vitvi10g00613	-5.50743	1.17e-28	-4.28863	9.25e-31	X	X	X	X	X	X	X	X	Cellulose synthase CESA8	E2_4_1_12_CESA8	vv40006Cell_wall	Cellular process.Cellular component organization and biogenesis.Cell wall organization and biogenesis.Cell wall metabolism.Cell wall biosynthesis.Cellulose biosynthesis								AT4G18780	GO:0016021
VIT_10s0003g01690	Vitvi10g00626	X	X	X	X	X	X	X	X	1.1467	0.000100203	X	X	Unknown protein			Unknown								AT1G29300	0
VIT_10s0003g01830	Vitvi10g00639	X	X	X	X	-1.86759	2.85e-05	1.42932	1.45e-09	X	X	3.2997	3.83e-27	Aquaporin NIP1
VIT_10s0003g01890	Vitvi10g01804	X	X	X	X	X	X	-1.18928	0.00503716	X	X	X	X	RKF1 (receptor-like kinase in flowers 1)			Signaling.Signaling pathway.Protein kinase								AT1G29750	GO:0016301
VIT_10s0003g01990	Vitvi10g00652	-1.03925	3.31e-05	X	X	X	X	X	X	X	X	-1.22176	0.00624442	RKF1 (receptor-like kinase in flowers 1)			Signaling.Signaling pathway.Protein kinase								AT1G29740	GO:0004672
VIT_10s0003g02040	Vitvi10g00660	9.82564	3.11e-27	X	X	-2.47685	8.98e-07	-2.71428	1.91e-08	-11.0392	4.17e-18	X	X	Unknown protein			Unknown								AT5G45690	0
VIT_10s0003g02120	Vitvi10g00669	-1.36271	0.00254179	X	X	X	X	X	X	X	X	X	X	Lipase GDSL			Unclear								AT5G45670	GO:0006629
VIT_10s0003g02680	Vitvi10g00715	X	X	X	X	X	X	X	X	1.211	1.23e-05	X	X	Phytochrome E	PHYE	vv34710Circadian_rhythm	Signaling.Signaling pathway.Circadian clock Signaling								AT4G18130	GO:0016020
VIT_10s0003g02840	Vitvi10g00734	X	X	X	X	X	X	1.25914	5.91e-18	X	X	X	X	Purine permease 10 PUP10	PUP10	vv50122Porters_cat_7_to_17	Transport overview.Electrochemical Potential-driven Transporters.Porters.Drug/Metabolite Transporter.Plant Organocation Permease	Transport overview.Macromolecule transport.Nucleotide transport							AT4G18210	GO:0009624
VIT_10s0003g02890	Vitvi10g01839	X	X	2.10973	4.06e-18	X	X	X	X	1.44007	3.29e-06	X	X	LHCII type I CAB-1	K08912	vv10196Photosynthesis_antenna_proteins vv50105Transport_electron_carriers vv50113Thylakoid_targeting_pathway	Metabolism.Primary metabolism.Generation of metabolite precursors and energy.Photosynthesis.Antenna proteins	Transport overview.Transmembrane Electron Carriers.Transmembrane 1-electron transfer carriers.Plant Photosystem I Supercomplex	Transport overview.Macromolecule transport.Protein transport.Thylakoid targeting pathway						AT1G29930	GO:0009536
VIT_10s0003g02900	Vitvi10g00740	X	X	2.50851	1.11e-07	X	X	X	X	1.66014	0.000480513	X	X	LHCII type I CAB-1	K08912	vv10196Photosynthesis_antenna_proteins vv50105Transport_electron_carriers vv50113Thylakoid_targeting_pathway	Metabolism.Primary metabolism.Generation of metabolite precursors and energy.Photosynthesis.Antenna proteins	Transport overview.Transmembrane Electron Carriers.Transmembrane 1-electron transfer carriers.Plant Photosystem I Supercomplex	Transport overview.Macromolecule transport.Protein transport.Thylakoid targeting pathway						AT1G29930	GO:0009536
VIT_10s0003g02910	Vitvi10g00742	-2.83251	7.45e-05	-1.87704	0.00216482	X	X	X	X	X	X	X	X	FLS2 (flagellin-sensitive 2)			Signaling.Signaling pathway.Protein kinase								AT5G46330	GO:0016021
VIT_10s0003g03490	Vitvi10g00796	X	X	X	X	-1.98347	1.25e-06	1.04714	3.83e-05	X	X	3.03815	2.97e-22	GA 2-oxidase	E1_14_11_13	vv10904Diterpenoid_biosynthesis	Metabolism.Secondary metabolism.Terpenoid metabolism.Diterpenoid metabolism.Diterpenoid biosynthesis								AT1G30040	GO:0016491
VIT_10s0003g03510	Vitvi10g00798	X	X	X	X	X	X	X	X	-1.01312	0.000176476	X	X	HSP20 chaperone			Metabolism.Primary metabolism.Protein metabolism and modification.Protein folding.Chaperone-mediated protein folding.HSP-mediated protein folding								AT1G30070	0
VIT_10s0003g03750	Vitvi10g00821	X	X	1.28078	1.98e-14	X	X	X	X	X	X	X	X	9-cis-epoxycarotenoid dioxygenase 2	E1_13_11_51	vv10906Carotenoid_biosynthesis vv11013ABA_biosynthesis vv30001ABA_signaling	Metabolism.Secondary metabolism.Terpenoid metabolism.Tetraterpenoid metabolism.Tetraterpenoid biosynthesis.Carotenoid biosynthesis	Signaling.Hormone Signaling.ABA Signaling.ABA metabolism.ABA biosynthesis	Signaling.Hormone Signaling.ABA Signaling.ABA-mediated Signaling pathway						AT1G30100	GO:0045549
VIT_10s0003g03790	Vitvi10g01879	X	X	-2.97752	2.04e-23	X	X	X	X	-2.04236	1.46e-07	X	X	Jasmonate ZIM domain-containing protein 8	JAZ8_2	vv30011Jasmonate_signaling vv60069ZIM	Signaling.Hormone Signaling.Jasmonate salicylate signaling.Jasmonate Signaling.Jasmonate-mediated Signaling pathway	Regulation overview.Regulation of gene expression.Regulation of transcription.Transcription factor.ZIM family transcription factor	Regulation overview.Regulation of gene expression.Regulation of transcription.Transcription factor.JAZ family transcription factor						AT1G30135	GO:0006350
VIT_10s0003g03800	Vitvi10g00826	X	X	-2.40984	0.000465811	X	X	X	X	X	X	X	X	Jasmonate ZIM domain-containing protein 8	JAZ8_1	vv30011Jasmonate_signaling vv60069ZIM	Signaling.Hormone Signaling.Jasmonate salicylate signaling.Jasmonate Signaling.Jasmonate-mediated Signaling pathway	Regulation overview.Regulation of gene expression.Regulation of transcription.Transcription factor.ZIM family transcription factor	Regulation overview.Regulation of gene expression.Regulation of transcription.Transcription factor.JAZ family transcription factor						AT1G30135	GO:0006350
VIT_10s0003g04080	Vitvi10g00852	X	X	X	X	-1.75015	1.11e-06	X	X	X	X	X	X	Unknown			Unknown									0
VIT_10s0003g04470	Vitvi10g00888	X	X	1.26799	1.83e-05	X	X	X	X	1.58836	9.06e-08	X	X	Glutathione S-conjugate ABC transporter (MRP2)	MRP2	vv52010ABC_transporters	Transport overview.Macromolecule transport.Multidrug transport.Multidrug ABC transport								AT2G34660	GO:0016021
VIT_10s0003g04950	Vitvi10g01915	-1.41398	5.08e-09	X	X	X	X	X	X	X	X	1.25666	0.000395881	Esterase/lipase/thioesterase			Unclear									GO:0016787
VIT_10s0003g05210	Vitvi10g00992	X	X	-1.0328	0.000148519	X	X	X	X	X	X	X	X	Wall-associated kinase 1 (WAK1)			Signaling.Signaling pathway.Protein kinase								AT1G21230	GO:0004672
VIT_10s0003g05390	Vitvi10g01017	5.4132	0.00559551	X	X	X	X	X	X	X	X	X	X	FAD-linked oxidoreductase 1			Unclear								AT5G44360	GO:0016491
VIT_10s0003g05430	Vitvi10g01023	X	X	X	X	-1.12491	5.66e-06	-1.12731	8.73e-07	X	X	X	X	Reticuline oxidase precursor	E1_21_3_3	vv10950Alkaloid_biosynthesis_I	Metabolism.Secondary metabolism.Primary amino acids derivated metabolism.Alkaloid metabolism.Alkaloid biosynthesis								AT4G20840	GO:0016491
VIT_10s0003g05450	Vitvi10g01029	X	X	-1.01581	2.65e-09	X	X	-1.12905	1.29e-46	X	X	X	X	Reticuline oxidase precursor	E1_21_3_3	vv10950Alkaloid_biosynthesis_I	Metabolism.Secondary metabolism.Primary amino acids derivated metabolism.Alkaloid metabolism.Alkaloid biosynthesis									GO:0016491
VIT_10s0003g05480	Vitvi10g01035	-1.04466	0.00475621	X	X	X	X	X	X	X	X	X	X	SEC14 cytosolic factor	SEC14		Signaling.Signaling pathway.Phosphatidylinositol Signaling	Transport overview.Macromolecule transport.Lipid transport.Phosphatidylinositol/Phosphatidyl choline transport							AT1G30690	GO:0005886
VIT_10s0003g05550	Vitvi10g01046	X	X	X	X	-4.34246	1.37e-16	2.28831	2.54e-42	X	X	6.66868	5.51e-54	Carbohydrate oxidase			Unclear								AT1G30700	GO:0016491
VIT_10s0003g05580	Vitvi10g01056	X	X	X	X	X	X	1.6137	0.00104063	X	X	5.23852	3.21e-07	Carbohydrate oxidase			Unclear								AT1G30700	GO:0016491
VIT_10s0003g05620	Vitvi10g01062	X	X	X	X	-5.95448	0.000573177	1.5885	0.0016354	X	X	7.55633	4.37e-08	Carbohydrate oxidase			Unclear								AT1G30700	GO:0016491
VIT_10s0042g00560	Vitvi10g01423	1.80494	4.24e-08	X	X	X	X	X	X	-1.56137	7.25e-05	X	X	Unknown protein			Unknown								AT3G19920	0
VIT_10s0042g00960	Vitvi10g01384	-1.40126	0.00348228	X	X	X	X	X	X	X	X	X	X	DNAJ heat shock N-terminal domain-containing protein	DNAJREL	vv50132Primary_active_transporter_cat_A5_to_A8	Transport overview.Primary Active Transporters.P-P-bond hydrolysis-driven transporters.General Secretory Pathway (Sec)	Metabolism.Primary metabolism.Protein metabolism and modification.Protein folding.Chaperone-mediated protein folding.HSP-mediated protein folding.HSP-mediated protein folding co-chaperone							AT5G23240	GO:0031072
VIT_10s0042g01070	Vitvi10g01359	-1.40254	3.25e-07	X	X	X	X	X	X	X	X	X	X	Zinc finger (C3HC4-type ring finger)	ZFC3HC4_68	vv60078Other_zf-C3HC4	Regulation overview.Regulation of gene expression.Regulation of transcription.Transcription factor.Zinc finger C3HC4 family transcription factor								AT4G19700	GO:0005515
VIT_10s0042g01150	Vitvi10g01346	1.62961	7.56e-11	1.26149	7.56e-08	X	X	X	X	X	X	X	X	ARGONAUTE 2 (AGO2)			Regulation overview.Regulation of gene expression.Gene silencing.Posttranscriptional gene silencing by RNA.mRNA cleavage involved in gene silencing by miRNA								AT1G31280	GO:0003676
VIT_10s0042g01160	Vitvi10g01345	1.93914	0.000183269	X	X	X	X	X	X	X	X	X	X	Elongation factor EF-2	K03234		Metabolism.Primary metabolism.Protein metabolism and modification.Protein synthesis.Translation.Translational elongation									GO:0003746
VIT_10s0042g01180	Vitvi10g01342	2.89821	1.18e-25	3.21626	1.96e-33	X	X	X	X	X	X	1.59624	2.09e-22	ARGONAUTE 2 (AGO2)			Regulation overview.Regulation of gene expression.Gene silencing.Posttranscriptional gene silencing by RNA.mRNA cleavage involved in gene silencing by miRNA								AT1G31280	GO:0003676
VIT_10s0071g00150	Vitvi10g02048	X	X	X	X	X	X	X	X	X	X	1.73854	1.59e-05	R protein disease resistance protein	RPROT	vv34627R_proteins_from_Plant-pathogen_interaction	Response to stimulus.Stress response.Biotic stress response.Plant-pathogen interaction.R proteins from Plant-pathogen interaction								AT5G66900	GO:0005515
VIT_10s0071g00390	Vitvi10g02065	X	X	X	X	X	X	1.26645	0.00887648	X	X	X	X	GRAM domain-containing protein / ABA-responsive			Unknown								AT5G08350	0
VIT_10s0071g00430	Vitvi10g02067	X	X	X	X	X	X	1.60384	0.000595138	X	X	X	X	GRAM domain-containing protein / ABA-responsive			Unknown								AT5G08350	0
VIT_10s0071g01060	Vitvi10g01568	X	X	-1.11541	2.07e-07	X	X	X	X	-1.04777	5.76e-06	-1.01575	1.62e-43	Pyruvate kinase	E2_7_1_40	vv10010Glycolysis vv10230Purine_metabolism vv10620Pyruvate_metabolism vv10710Carbon_fixation	Metabolism.Primary metabolism.Carbohydrate metabolism.Glycolysis Gluconeogenesis.Glycolysis	Metabolism.Primary metabolism.Nucleobase, nucleoside, nucleotide, nucleic acid metabolism.Nucleotide metabolism.Purine metabolism	Metabolism.Primary metabolism.Carbohydrate metabolism.Monosaccharide metabolism.Pyruvate metabolism	Metabolism.Primary metabolism.Carbon fixation					AT5G08570	GO:0004743
VIT_10s0071g01160	Vitvi10g01582	-1.04893	0.00356956	X	X	X	X	X	X	X	X	X	X	ferredoxin-thioredoxin reductase	K00535		Unclassified								AT5G08410	GO:0016491
VIT_10s0092g00250	Vitvi10g01124	X	X	X	X	X	X	-3.71749	6.26e-16	-2.05359	0.000317149	-3.75712	2.15e-15	Alpha-glucosidase 1 (AGLU1)	E3_2_1_20	vv10052Galactose_metabolism vv10500Starch_and_sucrose_metabolism	Metabolism.Primary metabolism.Carbohydrate metabolism.Monosaccharide metabolism.Galactose metabolism	Metabolism.Primary metabolism.Carbohydrate metabolism.Polysaccharide metabolism.Starch and sucrose metabolism	Metabolism.Primary metabolism.Carbohydrate metabolism.Oligosaccharide metabolism.Raffinose metabolism						AT5G11720	GO:0016798
VIT_10s0092g00570	Vitvi10g01162	X	X	X	X	X	X	X	X	1.06196	0.00523407	X	X	Leucine-rich repeat family			Response to stimulus.Stress response.Biotic stress response								AT1G56140	GO:0004672
VIT_10s0092g00640	Vitvi10g01173	-1.07777	0.00103699	X	X	X	X	X	X	X	X	X	X	Unknown protein			Unknown									0
VIT_10s0116g00410	Vitvi10g00020	X	X	1.77163	2.46e-09	X	X	X	X	2.2994	3.38e-13	X	X	Gibberellin 2-beta-dioxygenase 7	E1_14_11_13	vv10904Diterpenoid_biosynthesis	Metabolism.Secondary metabolism.Terpenoid metabolism.Diterpenoid metabolism.Diterpenoid biosynthesis	Signaling.Hormone Signaling.Gibberellic acid Signaling.Gibberellic acid metabolism.Gibberellic acid catabolism							AT4G21200	GO:0016491
VIT_10s0116g00530	Vitvi10g00027	X	X	1.36272	0.000408428	X	X	X	X	1.99983	5.52e-13	X	X	Thiazole biosynthetic enzyme, chloroplast (ARA6)	E2_5_1_3	vv10730Thiamine_metabolism	Metabolism.Primary metabolism.Coenzyme and prosthetic group metabolism.Thiamine metabolism.Thiamine biosynthesis								AT5G54770	GO:0009536
VIT_10s0116g00560	Vitvi10g00442	-1.30515	0.000136887	1.3319	8.13e-05	X	X	X	X	2.66379	3.65e-20	X	X	Polyphenol oxidase II, chloroplast precursor	E1_10_3_1	vv10350Tyrosine_metabolism vv50109Incompletely_characterized_transport_systems	Metabolism.Primary metabolism.Amino acid metabolism.Aromatic amino acid metabolism.Tyrosine metabolism.Tyrosine catabolism	Transport overview.Incompletely characterized transport systems.Recognized transporters of unknown biochemical mechanism.Iron/Lead Transporter.Oxidase-dep Fe2+ Transporter	Metabolism.Primary metabolism.Amino acid metabolism.Amino acid catabolism	Metabolism.Secondary metabolism.Aromatic compound metabolism.Rosmarinic acid biosynthesis	Response to stimulus.Stress response.Abiotic stress response.Oxidative stress response					GO:0005507
VIT_10s0116g01540	Vitvi10g00078	X	X	X	X	X	X	X	X	1.04238	0.00232953	X	X	Aminomethyltransferase	E2_1_2_10	vv10260Glycine_serine_and_threonine_metabolism vv10670One_carbon_pool_by_folate vv10910Nitrogen_metabolism	Metabolism.Primary metabolism.Amino acid metabolism.Glycine, serine, and threonine metabolism	Metabolism.Cellular metabolism.One-carbon metabolism	Metabolism.Cellular metabolism.Nitrogen and sulfur metabolism.Nitrogen metabolism	Metabolism.Primary metabolism.Coenzyme and prosthetic group metabolism.Folate metabolism					AT1G11860	GO:0004047
VIT_10s0116g01620	Vitvi10g00083	X	X	X	X	X	X	X	X	X	X	3.33743	0.00409576	Lyase			Unknown								AT1G09910	GO:0003824
VIT_10s0116g01650	Vitvi10g00086	X	X	X	X	X	X	1.12923	1.59e-22	X	X	X	X	5'-adenylylsulfate reductase (APR1)	E1_8_4_8	vv10920Sulfur_metabolism	Metabolism.Cellular metabolism.Nitrogen and sulfur metabolism.Sulfur metabolism.Sulfate assimilation									GO:0045454
VIT_10s0116g01760	Vitvi10g01641	1.05706	0.00759297	X	X	X	X	X	X	X	X	X	X	Myb caprice CPC	CAPRICE_2	vv60045MYBrelated	Regulation overview.Regulation of gene expression.Regulation of transcription.Transcription factor.MYB-related family transcription factor									GO:0003677
VIT_10s0116g01780	Vitvi10g00100	X	X	X	X	X	X	1.17406	9.52e-47	X	X	1.95917	2.43e-107	Cationic peroxidase	E1_11_1_7	vv10360Phenylalanine_metabolism vv10680Methane_metabolism	Metabolism.Primary metabolism.Amino acid metabolism.Aromatic amino acid metabolism.Phenylalanine metabolism.Phenylalanine biosynthesis	Metabolism.Cellular metabolism.Methane metabolism	Response to stimulus.Stress response.Abiotic stress response.Oxidative stress response						AT4G21960	GO:0005509
VIT_10s0116g01790	Vitvi10g00101	-1.91433	4.91e-06	-2.14549	1.15e-06	X	X	X	X	X	X	X	X	Unknown			Unknown									0
VIT_10s0116g01810	Vitvi10g00104	1.04754	0.000373574	X	X	X	X	X	X	X	X	X	X	Unknown protein			Unknown								AT1G61930	GO:0009507
VIT_10s0116g01820	Vitvi10g01642	1.27609	0.00107422	X	X	X	X	X	X	-1.53068	8.53e-05	X	X	Unknown protein			Unknown								AT1G61930	GO:0009507
VIT_10s0116g01860	Vitvi10g00107	X	X	X	X	X	X	X	X	X	X	1.94377	0.00344156	MATE efflux family protein	MATE	vv50125Porters_cat_66_to_94	Transport overview.Electrochemical Potential-driven Transporters.Porters.Multidrug/Oligosaccharidyl-lipid/Polysaccharide Flippase.Multi Antimicrobial Extrusion	Transport overview.Macromolecule transport.Multidrug transport							AT3G21690	GO:0015297
VIT_10s0405g00040	Vitvi10g00286	-1.38591	0.0044893	-1.624	0.000861677	X	X	X	X	X	X	X	X	Auxin-responsive protein	AUXREG	vv30003Auxin_signaling	Signaling.Hormone Signaling.Auxin Signaling.Auxin-mediated Signaling pathway								AT5G47530	GO:0004497
VIT_10s0597g00010	Vitvi10g00474	4.64204	1.24e-25	X	X	X	X	X	X	-2.90371	4.35e-14	X	X	Stem-specific protein TSJT1			Unknown								AT4G27450	GO:0005886
VIT_11s0016g00070	Vitvi11g00004	X	X	X	X	X	X	1.62734	1.82e-05	X	X	X	X	Zinc finger (C3HC4-type ring finger)	ZFC3HC4_95	vv60078Other_zf-C3HC4	Regulation overview.Regulation of gene expression.Regulation of transcription.Transcription factor.Zinc finger C3HC4 family transcription factor								AT5G20885	GO:0005515
VIT_11s0016g00110	Vitvi11g00671	X	X	1.12327	2.02e-05	X	X	X	X	X	X	X	X	Potassium channel tetramerisation domain-containing protein	KCTREL	vv50101Channels_and_pores	Transport overview.Channels and pores.a-Type channels.The Voltage-gated Ion Channel	Transport overview.Ion transport							AT2G24240	GO:0006813
VIT_11s0016g00300	Vitvi11g00014	X	X	2.13854	7.89e-09	X	X	X	X	2.16501	3.18e-07	X	X	Pectinesterase family	E3_1_1_11	vv40006Cell_wall	Cellular process.Cellular component organization and biogenesis.Cell wall organization and biogenesis.Cell wall metabolism.Cell wall modification.Pectin modification								AT2G26440	GO:0042545
VIT_11s0016g00330	Vitvi11g00016	X	X	X	X	X	X	X	X	X	X	-1.2104	0.000694808	Pectinesterase family	E3_1_1_11	vv40006Cell_wall	Cellular process.Cellular component organization and biogenesis.Cell wall organization and biogenesis.Cell wall metabolism.Cell wall modification.Pectin modification								AT5G20860	GO:0042545
VIT_11s0016g00490	Vitvi11g00032	1.15028	0.000118148	X	X	X	X	X	X	X	X	X	X	CAAX amino terminal protease			Metabolism.Primary metabolism.Protein metabolism and modification.Proteolysis.Peptidase-mediated proteolysis								AT2G03140	GO:0016020
VIT_11s0016g00500	Vitvi11g00033	X	X	-1.54484	2.77e-06	X	X	X	X	X	X	X	X	Auxin-responsive SAUR37	SAUR37	vv30003Auxin_signaling	Signaling.Hormone Signaling.Auxin Signaling.Auxin-mediated Signaling pathway	Signaling.Hormone Signaling.Auxin Signaling.Auxin responsive							AT5G20820	0
VIT_11s0016g00560	Vitvi11g00038	X	X	X	X	X	X	X	X	1.73338	0.00457827	X	X	Peroxiredoxin bcp	E1_11_1_15		Response to stimulus.Stress response.Abiotic stress response.Oxidative stress response								AT3G26060	GO:0045454
VIT_11s0016g00570	Vitvi11g00039	X	X	X	X	X	X	X	X	X	X	4.59904	0.00106952	Dimethylaniline monooxygenase (N-oxide forming) 2	E1_14_13_8	vv11000Single_reactions	Metabolism.single reactions	Metabolism.Cellular metabolism.Oxidation reduction.Flavin-containing monooxygenase							AT1G19250	GO:0050660
VIT_11s0016g00590	Vitvi11g00040	X	X	X	X	X	X	X	X	1.27089	0.000610114	X	X	Invertase/pectin methylesterase inhibitor	PMEI	vv40006Cell_wall	Cellular process.Cellular component organization and biogenesis.Cell wall organization and biogenesis	Metabolism.Primary metabolism.Carbohydrate metabolism.Carbohydrate metabolism enzyme inhibitor.Invertase/pectin methylesterase inhibitor family							AT5G20740	GO:0004857
VIT_11s0016g00650	Vitvi11g00044	1.0824	3.17e-07	X	X	X	X	X	X	X	X	X	X	Chaperonin 21, Chloroplast			Metabolism.Primary metabolism.Protein metabolism and modification.Protein folding.Chaperone-mediated protein folding								AT5G20720	GO:0006457
VIT_11s0016g00670	Vitvi11g00046	9.25159	5.17e-12	X	X	X	X	X	X	-8.02119	3.31e-09	X	X	AP2 domain-containing transcription factor	AP2_5	vv30008Ethylene_signaling vv60003AP2_EREBP	Signaling.Hormone Signaling.Ethylene Signaling.Ethylene-mediated Signaling pathway	Regulation overview.Regulation of gene expression.Regulation of transcription.Transcription factor.AP2 family transcription factor.DREB subfamily transcription factor							AT5G21960	GO:0006350
VIT_11s0016g00690	Vitvi11g00048	1.43446	5.05e-09	X	X	X	X	-1.80046	1.53e-116	-1.60586	2.16e-11	-1.48173	2.29e-59	Senescence-associated protein			Unknown								AT5G20700	0
VIT_11s0016g00710	Vitvi11g00050	1.07077	0.00328872	X	X	X	X	X	X	X	X	X	X	Jasmonate ZIM-domain protein 1	JAZ1_1	vv30011Jasmonate_signaling vv60069ZIM	Signaling.Hormone Signaling.Jasmonate salicylate signaling.Jasmonate Signaling.Jasmonate-mediated Signaling pathway	Regulation overview.Regulation of gene expression.Regulation of transcription.Transcription factor.ZIM family transcription factor	Regulation overview.Regulation of gene expression.Regulation of transcription.Transcription factor.JAZ family transcription factor						AT1G19180	GO:0006350
VIT_11s0016g00800	Vitvi11g00060	2.901	7.04e-10	X	X	X	X	X	X	-3.77003	6.73e-11	X	X	Unknown protein			Unknown								AT1G23070	0
VIT_11s0016g00930	Vitvi11g00069	X	X	X	X	-1.45018	0.0010527	X	X	X	X	1.37689	0.000526951	Unknown protein			Unknown								AT2G05910	0
VIT_11s0016g00960	Vitvi11g00071	X	X	1.27053	3.79e-08	X	X	X	X	1.1122	0.000447808	X	X	Subtilase			Metabolism.Primary metabolism.Protein metabolism and modification.Proteolysis.Peptidase-mediated proteolysis.Subtilase-mediated proteolysis								AT2G05920	GO:0043086
VIT_11s0016g01020	Vitvi11g00074	X	X	1.54517	0.00490244	X	X	X	X	2.2032	0.000542062	X	X	flavonoid 3-monooxygenase	E1_14_13_21	vv10941Flavonoid_biosynthesis	Metabolism.Secondary metabolism.Phenylpropanoid metabolism.Flavonoid metabolism.Flavonoid biosynthesis								AT5G07990	GO:0009055
VIT_11s0016g01110	Vitvi11g00078	X	X	X	X	X	X	X	X	-1.00569	1.92e-05	X	X	Unknown protein			Unknown								AT2G06005	GO:0005515
VIT_11s0016g01300	Vitvi11g00097	X	X	X	X	X	X	X	X	X	X	5.03164	0.00257517	TT2 (transparent testa 2)	TT2_4	vv44110Cell_cycle vv60044MYB	Cellular process.Cell growth and death	Regulation overview.Regulation of gene expression.Regulation of transcription.Transcription factor.MYB family transcription factor							AT5G35550	GO:0003677
VIT_11s0016g01400	Vitvi11g01345	X	X	X	X	X	X	X	X	1.2855	1.8e-05	X	X	PSBX (photosystem II subunit X)	K02722	vv10195Photosynthesis	Metabolism.Primary metabolism.Generation of metabolite precursors and energy.Photosynthesis.Photosystem II									GO:0009523
VIT_11s0016g01480	Vitvi11g00109	2.20511	3.47e-07	X	X	X	X	X	X	-2.17305	9.3e-06	X	X	Nuclear transcription factor Y subunit A-3	NFYA3_1	vv60021CCAAT	Regulation overview.Regulation of gene expression.Regulation of transcription.Transcription factor.CCAAT family transcription factor.HAP3-type-type									GO:0006350
VIT_11s0016g01740	Vitvi11g00133	1.1325	0.000114604	X	X	X	X	X	X	-1.06115	8.75e-05	X	X	Zinc finger (C2H2 type) family	C2H2FAM_18	vv60017C2H2	Regulation overview.Regulation of gene expression.Regulation of transcription.Transcription factor.C2H2 family transcription factor								AT2G19385	GO:0003676
VIT_11s0016g01850	Vitvi11g00145	X	X	X	X	X	X	X	X	1.33455	0.00201801	X	X	Anthocyanidin-3-glucoside rhamnosyltransferase	RHATR	vv10942Anthocyanin_biosynthesis	Metabolism.Secondary metabolism.Phenylpropanoid metabolism.Flavonoid metabolism.Flavonoid biosynthesis.Anthocyanin biosynthesis.Anthocyanin-glycoside biosynthesis								AT5G49690	GO:0016758
VIT_11s0016g01880	Vitvi11g00148	X	X	X	X	X	X	X	X	1.12085	0.000264973	X	X	Lycopene epsilon cyclase, chloroplast precursor	K06444	vv10906Carotenoid_biosynthesis	Metabolism.Secondary metabolism.Terpenoid metabolism.Tetraterpenoid metabolism.Tetraterpenoid biosynthesis.Carotenoid biosynthesis								AT5G57030	GO:0016705
VIT_11s0016g02000	Vitvi11g00159	3.42957	1.95e-11	X	X	X	X	X	X	-2.72666	9e-07	X	X	No hit			No hit									0
VIT_11s0016g02010	Vitvi11g00160	1.91746	5.71e-13	X	X	X	X	X	X	-1.68511	1.74e-09	X	X	Acid phosphatase survival protein SurE	E3_1_3_2_SURE_1	vv10740Riboflavin_metabolism vv60037HSF	Metabolism.Primary metabolism.Coenzyme and prosthetic group metabolism.Riboflavin metabolism	Regulation overview.Regulation of gene expression.Regulation of transcription.Transcription factor.HSF family transcription factor	Metabolism.Cellular metabolism.Phosphate metabolism						AT1G72880	GO:0043565
VIT_11s0016g02110	Vitvi11g01371	X	X	X	X	X	X	X	X	1.43206	0.00231179	X	X	FAD linked oxidase, N-terminal			Unclear								AT5G56970	GO:0016491
VIT_11s0016g02220	Vitvi11g00181	X	X	-1.10218	0.00365691	X	X	X	X	X	X	X	X	Transducin family protein / WD-40 repeat			Unclear								AT1G71840	0
VIT_11s0016g02350	Vitvi11g00192	X	X	X	X	X	X	X	X	1.6103	0.0011247	X	X	Ubiquinone/menaquinone biosynthesis methyltransferase UbiE	K06127	vv10130Ubiquinone_biosynthesis	Metabolism.Primary metabolism.Coenzyme and prosthetic group metabolism.Biosynthesis of derivatives of dehydroquinic acid, shikimic acid and chorismic acid.Ubiquinone biosynthesis	Metabolism.Secondary metabolism.Terpenoid metabolism.Terpenoid biosynthesis.Terpenoid-quinone biosynthesis							AT4G29590	GO:0008168
VIT_11s0016g02380	Vitvi11g00195	X	X	X	X	X	X	X	X	-1.02452	0.000335974	X	X	1-aminocyclopropane-1-carboxylate oxidase 2	E1_14_17_4	vv10640Propanoate_metabolism vv30008Ethylene_signaling	Metabolism.Primary metabolism.Organic acid metabolism.Propanoate metabolism	Signaling.Hormone Signaling.Ethylene Signaling.Ethylene-mediated Signaling pathway	Signaling.Hormone Signaling.Ethylene Signaling.Ethylene metabolism.Ethylene biosynthesis						AT2G19590	GO:0016491
VIT_11s0016g02410	Vitvi11g00197	1.25214	0.000551607	X	X	X	X	X	X	X	X	X	X	MYB divaricata	DIVARICATA_3	vv30009Flower_development vv60044MYB	Development.Reproductive development.Flower development	Regulation overview.Regulation of gene expression.Regulation of transcription.Transcription factor.MYB family transcription factor							AT5G56840	GO:0003676
VIT_11s0016g02430	Vitvi11g00199	X	X	X	X	X	X	X	X	1.03338	3.97e-06	X	X	Dual-specific kinase DSK1	K08287		Signaling.Signaling pathway.Protein kinase								AT3G13690	GO:0006468
VIT_11s0016g02520	Vitvi11g00207	1.45851	1.37e-08	X	X	X	X	X	X	-1.02809	0.000170818	X	X	Unknown protein			Unknown								AT4G29520	GO:0005886
VIT_11s0016g02760	Vitvi11g01385	X	X	-1.02246	0.00690358	X	X	X	X	X	X	X	X	No hit			No hit									0
VIT_11s0016g02790	Vitvi11g00229	X	X	1.17546	0.000294177	X	X	X	X	X	X	X	X	Zinc finger (CCCH-type) family protein	CCCHFAM_11	vv60018C3H	Regulation overview.Regulation of gene expression.Regulation of transcription.Transcription factor.C3H family transcription factor								AT2G19810	GO:0003676
VIT_11s0016g02800	Vitvi11g00231	3.68271	1.11e-30	-2.60401	0.000489125	-1.71639	7.93e-20	X	X	-6.21134	2.63e-45	2.2228	4.22e-39	Myo-inositol oxygenase	E1_13_99_1	vv10562Inositol_phosphate_metabolism	Metabolism.Primary metabolism.Carbohydrate metabolism.Monosaccharide metabolism.Inositol phosphate metabolism	Metabolism.Primary metabolism.Organic acid metabolism.Ascorbate and aldarate metabolism							AT4G26260	GO:0016491
VIT_11s0016g02910	Vitvi11g00244	X	X	X	X	X	X	-1.21769	1.48e-18	X	X	-1.04441	1.51e-15	Acid phosphatase class B	E3_1_3_2	vv10740Riboflavin_metabolism	Metabolism.Primary metabolism.Carbohydrate metabolism.Monosaccharide metabolism.Inositol phosphate metabolism	Metabolism.Primary metabolism.Coenzyme and prosthetic group metabolism.Riboflavin metabolism	Metabolism.Cellular metabolism.Phosphate metabolism						AT4G29260	GO:0005886
VIT_11s0016g02920	Vitvi11g00245	X	X	X	X	X	X	-1.59879	3.8e-08	X	X	-2.40478	5.11e-23	Unknown protein			Unknown								AT4G29310	GO:0009505
VIT_11s0016g03080	Vitvi11g00261	X	X	X	X	-1.24149	7.81e-14	X	X	X	X	X	X	Clavata1 receptor kinase (CLV1)			Signaling.Signaling pathway.Protein kinase								AT5G25930	GO:0004672
VIT_11s0016g03190	Vitvi11g01393	-1.53893	0.00744546	X	X	X	X	X	X	X	X	X	X	Unknown			Unknown									GO:0005515
VIT_11s0016g03210	Vitvi11g00272	X	X	1.43573	3.62e-16	X	X	X	X	1.42102	1.35e-08	X	X	NADP-dependent malic enzyme	E1_1_1_39	vv10620Pyruvate_metabolism vv10710Carbon_fixation	Metabolism.Primary metabolism.Carbohydrate metabolism.Monosaccharide metabolism.Pyruvate metabolism	Metabolism.Primary metabolism.Organic acid metabolism.Malic acid metabolism							AT5G25880	GO:0004470
VIT_11s0016g03220	Vitvi11g00273	X	X	1.00772	6.92e-07	X	X	X	X	X	X	X	X	RNA-directed RNA polymerase	K00985		Metabolism.Primary metabolism.Nucleobase, nucleoside, nucleotide, nucleic acid metabolism.Nucleic acid metabolism.RNA metabolism								AT2G19930	0
VIT_11s0016g03500	Vitvi11g01399	-1.34071	0.000146943	-1.20242	0.000432712	X	X	X	X	X	X	X	X	Unknown protein			Unknown								AT4G28840	0
VIT_11s0016g03540	Vitvi11g00301	X	X	1.55317	1.04e-05	X	X	X	X	1.02258	0.00500657	X	X	Auxin-responsive protein IAA27	IAA27_1	vv30003Auxin_signaling vv60008AUXIAA	Signaling.Hormone Signaling.Auxin Signaling.Auxin-mediated Signaling pathway	Regulation overview.Regulation of gene expression.Regulation of transcription.Transcription factor.AUXIAA family transcription factor							AT4G29080	GO:0006350
VIT_11s0016g03580	Vitvi11g00304	X	X	X	X	X	X	-1.01321	0.00381323	X	X	X	X	Catalytic			Unknown								AT4G28940	GO:0003824
VIT_11s0016g03710	Vitvi11g00317	X	X	X	X	X	X	1.10464	0.00110114	X	X	X	X	Abl interactor protein 1 (ABIL1)			Cellular process								AT2G46225	GO:0005856
VIT_11s0016g03830	Vitvi11g00328	X	X	X	X	X	X	X	X	1.15326	3.54e-07	X	X	Protein kinase			Signaling.Signaling pathway.Protein kinase								AT5G21222	GO:0006468
VIT_11s0016g03950	Vitvi11g00340	4.48163	2.24e-08	X	X	-5.10117	2.28e-10	-4.22777	8.12e-12	-7.65556	7.43e-08	X	X	Dehydration-responsive protein (RD22)	RD22		Response to stimulus.Stress response.Abiotic stress response.Drought stress response								AT5G25610	0
VIT_11s0016g04080	Vitvi11g00351	1.50241	2e-06	X	X	X	X	X	X	-1.65546	1.54e-07	X	X	Multiprotein-bridging factor 1c MBF1C	MBF1C_1	vv30008Ethylene_signaling vv60043MBF1	Signaling.Hormone Signaling.Ethylene Signaling.Ethylene-mediated Signaling pathway	Regulation overview.Regulation of gene expression.Regulation of transcription.Transcription factor.MBF	Response to stimulus.Stress response	Regulation overview.Regulation of gene expression.Regulation of transcription.Transcriptional co-activation					AT3G24500	GO:0006350
VIT_11s0016g04160	Vitvi11g00356	X	X	X	X	X	X	1.15426	4.98e-35	1.02281	0.000200123	1.35377	4.18e-51	Sulfate transporter 3.5	SULTR3_5	vv50124Porters_cat_30_to_64	Transport overview.Electrochemical Potential-driven Transporters.Porters.Sulfate Permease	Transport overview.Ion transport.Anion transport.Sulfate transport							AT5G19600	GO:0016021
VIT_11s0016g04190	Vitvi11g00360	X	X	X	X	X	X	-1.09266	1.11e-21	X	X	-1.01649	1.95e-21	Extensin-like protein	EXTENSIN	vv40006Cell_wall	Cellular process.Cellular component organization and biogenesis.Cell wall organization and biogenesis.Cell wall structural protein								AT3G24480	GO:0005618
VIT_11s0016g04200	Vitvi11g00362	X	X	X	X	X	X	1.19262	8.76e-17	X	X	X	X	MEE55 (maternal effect embryo arrest 55)			Development.Reproductive development.Embryo development								AT4G13345	GO:0016020
VIT_11s0016g04220	Vitvi11g00365	X	X	X	X	X	X	-1.9656	8.64e-09	X	X	-2.41848	3.37e-15	Copper-binding family protein			Unclear								AT3G24450	GO:0030001
VIT_11s0016g04360	Vitvi11g00380	X	X	2.3454	1.64e-10	X	X	2.22145	3.03e-10	1.9553	4.58e-09	1.25316	0.000319471	Glycosyl hydrolase family 17 protein			Metabolism.Primary metabolism.Carbohydrate metabolism.Carbohydrate catabolism								AT3G24330	GO:0031225
VIT_11s0016g04540	Vitvi11g00398	X	X	X	X	X	X	X	X	1.06427	0.0011903	X	X	ABC transporter G member 22	ABCG22	vv52010ABC_transporters	Transport overview.Macromolecule transport.Multidrug transport.Multidrug ABC transport								AT2G26910	GO:0016021
VIT_11s0016g04570	Vitvi11g00401	-1.50019	9.65e-05	X	X	X	X	X	X	X	X	X	X	RKL1 (Receptor-like kinase 1)			Signaling.Signaling pathway.Protein kinase								AT2G26730	GO:0005886
VIT_11s0016g04750	Vitvi11g00420	X	X	X	X	X	X	X	X	-5.781	0.00133649	X	X	Potassium channel AKT1	AKT1	vv30001ABA_signaling vv50101Channels_and_pores	Signaling.Hormone Signaling.ABA Signaling.ABA-mediated Signaling pathway	Transport overview.Channels and pores.a-Type channels.The Voltage-gated Ion Channel.K+ channel	Transport overview.Ion transport.Cation transport.Potassium transport						AT2G26650	GO:0016021
VIT_11s0016g04800	Vitvi11g01425	-1.25861	3.06e-06	X	X	X	X	X	X	X	X	X	X	No hit			No hit									0
VIT_11s0016g04810	Vitvi11g00424	2.92276	8.38e-05	X	X	X	X	X	X	X	X	X	X	BAS1 (PHYB activation tagged suppressor 1)	CYP734A1	vv10905Brassinosteroid_biosynthesis	Signaling.Hormone Signaling.Brassinosteroid Signaling.Brassinosteroid metabolism.Brassinosteroid biosynthesis	Metabolism.Primary metabolism.Lipid metabolism.Steroid metabolism	Signaling.Hormone Signaling.Brassinosteroid Signaling.Brassinosteroid metabolism.Brassinosteroid catabolism						AT2G26710	GO:0009055
VIT_11s0016g04920	Vitvi11g01427	X	X	-1.76375	0.00032606	X	X	X	X	-1.12192	0.00163118	X	X	Early nodulin 93			Unknown									0
VIT_11s0016g04990	Vitvi11g01429	X	X	-1.20382	8.09e-08	X	X	X	X	-1.17303	1.02e-05	X	X	Unknown protein			Unknown								AT1G15400	0
VIT_11s0016g05000	Vitvi11g00442	-1.01214	0.000302512	X	X	X	X	X	X	1.04821	0.000707693	X	X	Dynein light chain LC8-type	K10418	vv44810Regulation_of_actin_cytoskeleton	Cellular process.Cellular component organization and biogenesis.Cytoskeleton organization and biogenesis.Microtubule organization and biogenesis.Microtubule-driven movement								AT5G20110	GO:0005875
VIT_11s0016g05010	Vitvi11g00443	4.07234	6.48e-41	X	X	-1.44615	4.75e-12	X	X	-4.77148	1.62e-51	1.42244	8.17e-13	Lactoylglutathione lyase	E4_4_1_5	vv10620Pyruvate_metabolism	Metabolism.Primary metabolism.Carbohydrate metabolism.Monosaccharide metabolism.Pyruvate metabolism	Metabolism.Primary metabolism.Organic acid metabolism.Pyruvate fermentation	Response to stimulus.Stress response.Abiotic stress response.Oxidative stress response						AT1G80160	GO:0016829
VIT_11s0016g05320	Vitvi11g01442	X	X	X	X	X	X	1.88211	2.07e-56	X	X	1.74537	5.46e-48	Peroxidase	E1_11_1_7	vv10360Phenylalanine_metabolism vv10680Methane_metabolism	Metabolism.Primary metabolism.Amino acid metabolism.Aromatic amino acid metabolism.Phenylalanine metabolism.Phenylalanine biosynthesis	Metabolism.Cellular metabolism.Methane metabolism	Response to stimulus.Stress response.Abiotic stress response.Oxidative stress response						AT2G41480	GO:0005509
VIT_11s0016g05330	Vitvi11g00466	X	X	-1.30197	0.0015042	X	X	-1.31206	0.000202837	X	X	-1.06729	0.00880003	SPX2 (SYG1/Pho81/XPR1) domain-containing protein SPX2	SPX2	vv50125Porters_cat_66_to_94	Transport overview.Electrochemical Potential-driven Transporters.Porters.Phosphate Permease (Pho1)								AT5G20150	GO:0016036
VIT_11s0016g05430	Vitvi11g00477	1.21095	0.00279641	X	X	X	X	X	X	X	X	X	X	Unknown protein			Unknown								AT5G20190	GO:0005488
VIT_11s0016g05630	Vitvi11g00496	X	X	1.28448	7.27e-06	X	X	X	X	X	X	X	X	Acetylglucosaminyltransferase	E2_4_1_223	vv11030Glycan_structures-biosynthesis1	Metabolism.Primary metabolism.Carbohydrate metabolism.Oligosaccharide metabolism.Glycan metabolism.Glycan structures-biosynthesis1								AT2G13290	GO:0003830
VIT_11s0016g05640	Vitvi11g00497	4.64421	0.00344649	X	X	X	X	X	X	-5.25895	0.00243911	X	X	IAA29	IAA29_2	vv30003Auxin_signaling vv60008AUXIAA	Signaling.Hormone Signaling.Auxin Signaling.Auxin-mediated Signaling pathway	Regulation overview.Regulation of gene expression.Regulation of transcription.Transcription factor.AUXIAA family transcription factor							AT4G32280	GO:0006350
VIT_11s0016g05770	Vitvi11g00513	1.503	1.36e-06	1.31824	7.84e-05	X	X	X	X	X	X	X	X	Alkaline alpha galactosidase 2	E3_2_1_22	vv10052Galactose_metabolism vv10561Glycerolipid_metabolism	Metabolism.Primary metabolism.Carbohydrate metabolism.Monosaccharide metabolism.Galactose metabolism	Metabolism.Primary metabolism.Lipid metabolism.Glycerolipid metabolism	Metabolism.Primary metabolism.Lipid metabolism.Sphingolipid metabolism						AT5G20250	GO:0016787
VIT_11s0016g05830	Vitvi11g01450	X	X	1.43035	0.00827159	X	X	X	X	X	X	X	X	No hit			No hit									0
VIT_11s0016g05840	Vitvi11g00518	X	X	1.29567	0.00410429	X	X	X	X	1.16147	0.00662023	X	X	Protease inhibitor/seed storage/lipid transfer protein (LTP)			Transport overview.Macromolecule transport.Lipid transport								AT2G10940	GO:0006869
VIT_11s0037g00040	Vitvi11g00680	-1.60693	7.67e-06	X	X	X	X	X	X	1.35187	0.000122333	X	X	Basic helix-loop-helix (bHLH) family	BHLHDOM_66	vv60011BHLH	Regulation overview.Regulation of gene expression.Regulation of transcription.Transcription factor.bHLH family transcription factor								AT2G24260	GO:0045449
VIT_11s0037g00510	Vitvi11g00724	3.36619	2.23e-31	X	X	-1.04739	8.96e-18	-1.26015	2.62e-23	X	X	X	X	Heat shock protein 70	K03283	vv23040Spliceosome vv24141Protein_processing_in_endoplasmic_reticulum vv50101Channels_and_pores	Metabolism.Primary metabolism.Protein metabolism and modification.Protein folding.Chaperone-mediated protein folding.HSP-mediated protein folding	Metabolism.Primary metabolism.Nucleobase, nucleoside, nucleotide, nucleic acid metabolism.Nucleic acid metabolism.RNA metabolism.RNA processing.mRNA processing.mRNA splicing	Transport overview.Channels and pores.a-Type channels.Cation Channel-forming Heat Shock Protein-70	Response to stimulus.Stress response.Abiotic stress response.Temperature stress response	Metabolism.Primary metabolism.Protein metabolism and modification.Protein processing in endoplasmic reticulum				AT1G16030	GO:0016491
VIT_11s0037g00530	Vitvi11g00726	-5.79298	2.61e-46	-4.43675	2.03e-46	X	X	X	X	X	X	X	X	Cellulose synthase IRX3	E2_4_1_12_IRX3	vv40006Cell_wall	Cellular process.Cellular component organization and biogenesis.Cell wall organization and biogenesis.Cell wall metabolism.Cell wall biosynthesis.Cellulose biosynthesis								AT5G17420	GO:0016021
VIT_11s0037g00570	Vitvi11g00730	X	X	1.72393	0.00497534	X	X	X	X	1.80717	0.00291113	X	X	Anthranilate N-benzoyltransferase	E2_3_1_144	vv10400Phenylalanine_tyrosine_and_tryptophan_biosynthesis	Metabolism.Primary metabolism.Amino acid metabolism.Aromatic amino acid metabolism.Aromatic amino acid biosynthesis	Metabolism.Cellular metabolism.Phytoalexin metabolism.Phytoalexin biosynthesis	Metabolism.Secondary metabolism.Aromatic compound metabolism.Aromatic compound biosynthesis						AT2G19070	GO:0080072
VIT_11s0037g00840	Vitvi11g00795	X	X	1.46699	7.83e-08	X	X	X	X	1.83682	2.34e-08	X	X	Tetratricopeptide repeat (TPR)-containing			Unknown								AT4G28080	GO:0005488
VIT_11s0037g00890	Vitvi11g00805	1.91347	0.000325916	X	X	X	X	X	X	-2.65776	2.75e-06	X	X	Glutamine amidotransferase class-I domain-containing protein	K08681	vv10750Vitamin_B6_metabolism	Metabolism.Primary metabolism.Coenzyme and prosthetic group metabolism.Pyridoxine metabolism								AT4G30550	GO:0003824
VIT_11s0037g00950	Vitvi11g00811	-1.00723	0.000585173	X	X	X	X	X	X	X	X	X	X	S-adenosylmethionine decarboxylase proenzyme	E4_1_1_50	vv10220Urea_cycle_and_metabolism_of_amino_groups vv10271Methionine_metabolism	Metabolism.Primary metabolism.Amino acid metabolism.Arginine and proline metabolism.Urea cycle	Metabolism.Primary metabolism.Amino acid metabolism.Methionine metabolism	Metabolism.Secondary metabolism.Polyamine metabolism.Polyamine biosynthesis						AT3G02470	GO:0004014
VIT_11s0037g01180	Vitvi11g00831	X	X	X	X	X	X	X	X	X	X	-2.11575	8.12e-05	23S ribosomal RNA	K01982	vv23008Ribosome_biogenesis_in_Eukaryotes vv23010Ribosome	Metabolism.Primary metabolism.Protein metabolism and modification.Protein synthesis.Ribosome	Cellular process.Cellular component organization and biogenesis.Ribosome organization and biogenesis								0
VIT_11s0037g01210	Vitvi11g00835	-1.13579	9.41e-08	X	X	X	X	X	X	1.32165	1.44e-10	X	X	Eceriferum 1 (CER1 protein) Sterol desaturase			Metabolism.Primary metabolism.Lipid metabolism.Wax metabolism.Wax biosynthesis								AT5G57800	GO:0005886
VIT_11s0052g00160	Vitvi11g01162	X	X	1.07823	0.00017619	X	X	X	X	1.60446	1.53e-06	X	X	ATP binding , related			Unknown								AT4G29920	GO:0005515
VIT_11s0052g00380	Vitvi11g01181	3.47147	4.69e-14	X	X	X	X	X	X	-2.27491	2.39e-07	X	X	Unknown protein			Unknown								AT1G51630	GO:0009505
VIT_11s0052g01180	Vitvi11g01674	X	X	-1.60895	0.000766876	X	X	X	X	X	X	X	X	Xyloglucan endotransglucosylase/hydrolase 23	E2_4_1_207	vv40006Cell_wall	Cellular process.Cellular component organization and biogenesis.Cell wall organization and biogenesis.Cell wall metabolism.Cell wall modification.Xyloglucan modification								AT4G25810	GO:0016762
VIT_11s0052g01190	Vitvi11g01263	X	X	-1.19499	7.4e-05	X	X	X	X	X	X	X	X	Xyloglucan endotransglucosylase-hydrolase XTH3	E2_4_1_207	vv40006Cell_wall	Cellular process.Cellular component organization and biogenesis.Cell wall organization and biogenesis.Cell wall metabolism.Cell wall modification.Xyloglucan modification								AT4G25810	GO:0016762
VIT_11s0052g01200	Vitvi11g01675	-1.26145	0.000151875	-1.54927	5.53e-06	X	X	X	X	X	X	X	X	Xyloglucan endotransglucosylase/hydrolase 23	E2_4_1_207	vv40006Cell_wall	Cellular process.Cellular component organization and biogenesis.Cell wall organization and biogenesis.Cell wall metabolism.Cell wall modification.Xyloglucan modification								AT4G25810	GO:0016762
VIT_11s0052g01230	Vitvi11g01266	7.84983	1.17e-11	X	X	X	X	X	X	-9.43849	8.52e-13	X	X	Xyloglucan endotransglucosylase/hydrolase 23	E2_4_1_207	vv40006Cell_wall	Cellular process.Cellular component organization and biogenesis.Cell wall organization and biogenesis.Cell wall metabolism.Cell wall modification.Xyloglucan modification								AT5G57550	GO:0016762
VIT_11s0052g01260	Vitvi11g01676	X	X	-1.62484	3.36e-14	X	X	1.12547	0.00119301	X	X	X	X	Xyloglucan endotransglucosylase/hydrolase 23	E2_4_1_207	vv40006Cell_wall	Cellular process.Cellular component organization and biogenesis.Cell wall organization and biogenesis.Cell wall metabolism.Cell wall modification.Xyloglucan modification								AT4G25810	GO:0016762
VIT_11s0052g01270	Vitvi11g01677	-1.29848	0.00053355	-2.01368	1.68e-07	X	X	X	X	X	X	X	X	Xyloglucan endotransglycosylase 6	E2_4_1_207	vv40006Cell_wall	Cellular process.Cellular component organization and biogenesis.Cell wall organization and biogenesis.Cell wall metabolism.Cell wall modification.Xyloglucan modification								AT4G25810	GO:0016762
VIT_11s0052g01300	Vitvi11g01680	X	X	X	X	X	X	X	X	-1.38954	0.003049	X	X	Xyloglucan endotransglycosylase 6	E2_4_1_207	vv40006Cell_wall	Cellular process.Cellular component organization and biogenesis.Cell wall organization and biogenesis.Cell wall metabolism.Cell wall modification.Xyloglucan modification								AT4G25810	GO:0016762
VIT_11s0052g01460	Vitvi11g01281	X	X	X	X	X	X	1.61188	1.1e-09	X	X	1.94514	1.94e-11	Receptor kinase TRKe			Signaling.Signaling pathway.Protein kinase								AT3G47580	GO:0004674
VIT_11s0052g01600	Vitvi11g01290	-1.6847	2.44e-06	X	X	X	X	X	X	1.90859	2.85e-06	X	X	UDP-glucose flavonoid 3-O-glucosyltransferase 7	E2_4_1_91	vv10941Flavonoid_biosynthesis	Metabolism.Secondary metabolism.Phenylpropanoid metabolism.Flavonoid metabolism.Flavonoid biosynthesis.Flavonoid-glycoside biosynthesis								AT5G17050	GO:0016758
VIT_11s0052g01630	Vitvi11g01294	X	X	X	X	X	X	X	X	1.73534	0.00116353	X	X	Anthocyanidin 3-O-glucosyltransferase	E2_4_1_115	vv10942Anthocyanin_biosynthesis	Metabolism.Secondary metabolism.Phenylpropanoid metabolism.Flavonoid metabolism.Flavonoid biosynthesis.Anthocyanin biosynthesis.Anthocyanin-glycoside biosynthesis									GO:0047230
VIT_11s0052g01730	Vitvi11g01303	-1.9386	0.00835768	X	X	X	X	X	X	X	X	X	X	1-deoxy-D-xylulose-5-phosphate synthase	E2_2_1_7	vv10100Biosynthesis_of_steroids	Metabolism.Primary metabolism.Lipid metabolism.Steroid metabolism.Steroid biosynthesis	Metabolism.Secondary metabolism.Terpenoid metabolism.Terpenoid biosynthesis							AT4G15560	GO:0003824
VIT_11s0065g00130	Vitvi11g00900	-1.1051	0.00284124	1.0655	7.64e-05	X	X	X	X	2.19849	4.38e-13	X	X	Taxane 10-beta-hydroxylase	E1_14_13_76	vv10904Diterpenoid_biosynthesis	Metabolism.Secondary metabolism.Terpenoid metabolism.Diterpenoid metabolism.Diterpenoid biosynthesis.Taxol biosynthesis								AT5G36110	GO:0016491
VIT_11s0065g00350	Vitvi11g00924	X	X	X	X	-1.6953	4.84e-33	-1.38099	5.37e-21	X	X	X	X	Trans-cinnamate 4-monooxygenase	E1_14_13_11	vv10360Phenylalanine_metabolism vv10940Phenylpropanoid_biosynthesis	Metabolism.Primary metabolism.Amino acid metabolism.Aromatic amino acid metabolism.Phenylalanine metabolism.Phenylalanine biosynthesis	Metabolism.Secondary metabolism.Phenylpropanoid metabolism.Phenylpropanoid biosynthesis							AT2G30490	GO:0009055
VIT_11s0065g00730	Vitvi11g01567	X	X	-1.04618	0.00538802	X	X	-1.12262	4.58e-11	-1.25336	5.2e-05	X	X	F-box protein			Metabolism.Primary metabolism.Protein metabolism and modification.Proteolysis.cytoplasmic and nuclear protein degradation.Ubiquitin-mediated proteolysis									0
VIT_11s0065g01070	Vitvi11g00977	X	X	-1.75956	0.00559203	X	X	X	X	X	X	X	X	Unknown			Unknown									0
VIT_11s0065g01170	Vitvi11g00985	X	X	-1.42602	0.00999855	X	X	X	X	X	X	X	X	Unknown protein			Unknown								AT4G16850	0
VIT_11s0065g01210	Vitvi11g00990	X	X	X	X	X	X	X	X	-1.17734	0.00107977	X	X	Zinc finger (C3HC4-type ring finger)	ZFC3HC4_110	vv60078Other_zf-C3HC4	Regulation overview.Regulation of gene expression.Regulation of transcription.Transcription factor.Zinc finger C3HC4 family transcription factor								AT2G18670	GO:0005515
VIT_11s0078g00260	Vitvi11g01041	2.7321	3.81e-34	X	X	X	X	X	X	-1.70927	2.25e-10	X	X	Unknown protein			Unknown								AT5G35320	0
VIT_11s0078g00290	Vitvi11g01045	X	X	X	X	-3.8679	3.01e-10	-2.1702	7.54e-07	X	X	X	X	Cinnamate 4-hydroxylase	E1_14_13_11	vv10360Phenylalanine_metabolism vv10940Phenylpropanoid_biosynthesis	Metabolism.Primary metabolism.Amino acid metabolism.Aromatic amino acid metabolism.Phenylalanine metabolism.Phenylalanine biosynthesis	Metabolism.Secondary metabolism.Phenylpropanoid metabolism.Phenylpropanoid biosynthesis							AT2G30490	GO:0009055
VIT_11s0103g00010	Vitvi11g01072	X	X	-2.57336	2.82e-32	X	X	X	X	-3.5429	3.51e-49	1.68516	6.68e-22	Potassium-sodium symporter HKT2	HKT1	vv50124Porters_cat_30_to_64	Transport overview.Electrochemical Potential-driven Transporters.Porters.K+ Transporter	Transport overview.Ion transport.Cation transport.Potassium transport							AT4G10310	GO:0006812
VIT_11s0103g00190	Vitvi11g01098	X	X	-2.77731	0.0022137	X	X	X	X	X	X	X	X	Phospholipase A2 alpha	E3_1_1_4	vv10564Glycerophospholipid_metabolism vv10565Ether_lipid_metabolism vv10592Alpha-linolenic_acid_metabolism	Metabolism.Primary metabolism.Lipid metabolism.Glycerolipid metabolism.Glycerophospholipid metabolism.Glycerophospholipid catabolism	Metabolism.Primary metabolism.Lipid metabolism.Ether lipid metabolism	Metabolism.Primary metabolism.Lipid metabolism.Fatty acid metabolism.Alpha-linolenic acid metabolism						AT2G06925	GO:0005773
VIT_11s0118g00020	Vitvi11g00525	5.03079	0.0087366	X	X	X	X	X	X	-5.72254	0.00236825	X	X	Exostosin-like	K02366	vv11030Glycan_structures-biosynthesis1	Metabolism.Primary metabolism.Carbohydrate metabolism.Oligosaccharide metabolism.Glycan metabolism.Glycan structures-biosynthesis1								AT3G42180	GO:0016020
VIT_11s0118g00060	Vitvi11g01456	6.72963	1.89e-05	X	X	X	X	X	X	-5.50005	0.000911638	X	X	Exostosin-like	K02366	vv11030Glycan_structures-biosynthesis1	Metabolism.Primary metabolism.Carbohydrate metabolism.Oligosaccharide metabolism.Glycan metabolism.Glycan structures-biosynthesis1								AT3G42180	GO:0016020
VIT_11s0118g00080	Vitvi11g01457	X	X	X	X	X	X	X	X	1.10476	0.00138224	X	X	Disease resistance protein			Diverse functions.Gene family with diverse functions.NBS-LRR superfamily	Response to stimulus.Stress response.Biotic stress response							AT1G74180	GO:0016301
VIT_11s0118g00570	Vitvi11g00582	X	X	X	X	X	X	-1.16459	5.08e-31	X	X	X	X	Tristeza Virus Resistance Gene (Ctv)			Cellular process.Cellular homeostasis.Cell redox homeostasis								AT5G25280	0
VIT_11s0118g00650	Vitvi11g01468	X	X	1.09606	0.00697888	X	X	X	X	X	X	X	X	Unknown			Unknown									0
VIT_11s0118g00770	Vitvi11g00598	X	X	1.89158	1.31e-07	X	X	X	X	1.29217	0.000517387	X	X	Unknown protein			Unknown									GO:0003676
VIT_12s0028g00320	Vitvi12g00050	X	X	X	X	X	X	X	X	1.9774	3.04e-17	X	X	LHB1B1	K08912	vv10196Photosynthesis_antenna_proteins vv50105Transport_electron_carriers vv50113Thylakoid_targeting_pathway	Metabolism.Primary metabolism.Generation of metabolite precursors and energy.Photosynthesis.Antenna proteins	Transport overview.Transmembrane Electron Carriers.Transmembrane 1-electron transfer carriers.Plant Photosystem I Supercomplex	Transport overview.Macromolecule transport.Protein transport.Thylakoid targeting pathway						AT2G34430	GO:0016020
VIT_12s0028g00560	Vitvi12g02197	1.34805	7.49e-07	1.2174	3.09e-08	X	X	X	X	X	X	1.03868	1.88e-13	Unknown			Unknown									0
VIT_12s0028g00670	Vitvi12g02200	X	X	X	X	X	X	1.40219	5.29e-11	X	X	1.4046	1.57e-10	Zinc knuckle	ZFC2HC		Metabolism.Primary metabolism.Nucleobase, nucleoside, nucleotide, nucleic acid metabolism.Nucleic acid metabolism									0
VIT_12s0028g00920	Vitvi12g00080	2.80026	4.69e-28	-1.28114	1.5e-05	X	X	X	X	-4.05621	3.94e-52	1.57057	2.68e-42	Glutathione S-transferase 9 GSTF9	E2_5_1_18_GSTF9	vv10480Glutathione_metabolism	Metabolism.Primary metabolism.Coenzyme and prosthetic group metabolism.Peptide derived compounds biosynthesis.Glutathione metabolism	Response to stimulus.Stress response.Abiotic stress response.Oxidative stress response							AT2G30860	GO:0016740
VIT_12s0028g00940	Vitvi12g00082	X	X	X	X	X	X	1.3072	0.00216162	X	X	X	X	Electron transfer flavoprotein alpha-subunit precursor (Alpha-ETF)	K03522		Metabolism.Primary metabolism.Generation of metabolite precursors and energy.Electron transport								AT1G06660	0
VIT_12s0028g01000	Vitvi12g00085	1.03933	0.000200384	X	X	X	X	X	X	-1.08468	8.01e-05	X	X	Unknown protein			Unknown								AT4G19645	GO:0016021
VIT_12s0028g01080	Vitvi12g00092	X	X	1.32639	0.000609376	X	X	X	X	1.70276	3.59e-08	X	X	Photosystem II oxygen-evolving complex precursor, 23kda PSBP	K02717	vv10195Photosynthesis vv50135Primary_active_transporter_cat_D3_to_E2	Metabolism.Primary metabolism.Generation of metabolite precursors and energy.Photosynthesis.Photosystem II	Transport overview.Primary Active Transporters.Light absorption-driven transporters.Photosynthetic Reaction Center							AT1G06680	GO:0009523
VIT_12s0028g01130	Vitvi12g02209	-2.04446	1.08e-06	X	X	X	X	X	X	X	X	X	X	No hit			No hit									0
VIT_12s0028g01180	Vitvi12g00103	8.69104	2.71e-31	X	X	X	X	-2.3875	7.01e-12	-9.51173	6.97e-191	-2.57636	1.35e-12	Non-specific lipid-transfer protein			Transport overview.Macromolecule transport.Lipid transport								AT4G33355	GO:0008289
VIT_12s0028g01360	Vitvi12g00117	X	X	-3.22496	0.00156887	-5.14691	0.00391531	X	X	X	X	5.80214	0.000122146	PMR5 (powdery mildew resistant 5)			Response to stimulus.Stress response.Biotic stress response								AT2G30900	0
VIT_12s0028g01370	Vitvi12g00118	-2.08988	0.0042408	X	X	X	X	X	X	X	X	X	X	PMR5 (powdery mildew resistant 5)			Response to stimulus.Stress response.Biotic stress response								AT2G30900	0
VIT_12s0028g01770	Vitvi12g00153	X	X	X	X	-4.78231	2.62e-05	X	X	X	X	5.21264	4.28e-07	FAD-linked oxidoreductase 1			Unclear								AT1G30760	GO:0016491
VIT_12s0028g01950	Vitvi12g02247	X	X	1.74165	0.00312934	X	X	3.66404	9.7e-05	2.42059	1.07e-05	3.60128	0.000147987	Protein kinase Xa21	K13437	vv34626Plant-pathogen_interaction	Response to stimulus.Stress response.Biotic stress response.Plant-pathogen interaction	Signaling.Signaling pathway.Protein kinase							AT3G47570	GO:0004672
VIT_12s0028g02010	Vitvi12g00168	-1.58565	1.47e-05	-4.35783	1.6e-22	-5.68509	1.37e-05	X	X	-2.73617	4.93e-07	6.60968	1.71e-08	PMR5 (powdery mildew resistant 5)			Response to stimulus.Stress response.Biotic stress response									0
VIT_12s0028g02140	Vitvi12g02250	-1.24859	4.97e-05	-1.04555	5.32e-06	X	X	X	X	X	X	X	X	F-box/LRR-repeat MAX2			Metabolism.Primary metabolism.Protein metabolism and modification.Proteolysis.cytoplasmic and nuclear protein degradation.Ubiquitin-mediated proteolysis								AT2G42620	GO:0009926
VIT_12s0028g02370	Vitvi12g00202	X	X	1.00462	0.00158471	X	X	X	X	X	X	X	X	Methyltransferase type 11			Unclear									GO:0008168
VIT_12s0028g02440	Vitvi12g00209	X	X	-1.02184	0.00834527	X	X	X	X	X	X	X	X	Unknown protein			Unknown								AT2G42570	0
VIT_12s0028g02450	Vitvi12g00211	X	X	X	X	X	X	-1.83196	0.00378611	2.36496	0.00564776	X	X	Cytochrome oxidase, subunit I	K02256	vv10190Oxidative_phosphorylation vv50135Primary_active_transporter_cat_D3_to_E2	Metabolism.Primary metabolism.Generation of metabolite precursors and energy.Electron transport.Respiratory-chain phosphorylation	Transport overview.Primary Active Transporters.Oxidoreduction-driven transporters.Proton-translocating Cyt Oxidase							ATMG01360	GO:0070469
VIT_12s0028g02530	Vitvi12g00220	-1.76264	0.000324033	X	X	X	X	X	X	X	X	X	X	Zinc finger (C3HC4-type ring finger)	ZFC3HC4_36	vv60078Other_zf-C3HC4	Regulation overview.Regulation of gene expression.Regulation of transcription.Transcription factor.Zinc finger C3HC4 family transcription factor								AT2G42360	GO:0016021
VIT_12s0028g03030	Vitvi12g00252	-3.0366	0.00277949	X	X	X	X	2.82975	2.74e-05	3.78837	9.03e-06	X	X	Zinc finger (C2H2 type) MAGPIE	MAGPIE_2	vv60017C2H2	Regulation overview.Regulation of gene expression.Regulation of transcription.Transcription factor.C2H2 family transcription factor								AT1G03840	GO:0006350
VIT_12s0028g03050	Vitvi12g00255	-1.76738	0.00861738	-1.78209	0.00744234	X	X	X	X	X	X	X	X	NAC domain-containing protein 73	NAC073_2	vv60046NAC	Regulation overview.Regulation of gene expression.Regulation of transcription.Transcription factor.NAC family transcription factor								AT4G28500	GO:0003677
VIT_12s0028g03240	Vitvi12g02300	5.55201	0.00111616	X	X	X	X	X	X	-5.28576	0.00225195	X	X	Tyrosine aminotransferase	E2_6_1_5	vv10271Methionine_metabolism vv10350Tyrosine_metabolism vv10360Phenylalanine_metabolism vv10400Phenylalanine_tyrosine_and_tryptophan_biosynthesis vv10950Alkaloid_biosynthesis_I	Metabolism.Primary metabolism.Amino acid metabolism.Methionine metabolism	Metabolism.Primary metabolism.Amino acid metabolism.Aromatic amino acid metabolism.Tyrosine metabolism	Metabolism.Primary metabolism.Amino acid metabolism.Aromatic amino acid metabolism.Phenylalanine metabolism.Phenylalanine biosynthesis	Metabolism.Primary metabolism.Amino acid metabolism.Aromatic amino acid metabolism.Aromatic amino acid biosynthesis	Metabolism.Secondary metabolism.Primary amino acids derivated metabolism.Alkaloid metabolism.Alkaloid biosynthesis				AT5G36160	GO:0008483
VIT_12s0028g03560	Vitvi12g00298	X	X	-1.15769	0.00085841	X	X	-1.1838	3.25e-20	-2.02457	6.8e-10	X	X	Unknown protein			Unknown								AT4G32480	0
VIT_12s0028g03640	Vitvi12g00305	1.39816	0.00200242	X	X	X	X	X	X	-2.81558	1.41e-10	X	X	Ripening induced protein			Response to stimulus.Stress response.Biotic stress response									GO:0006952
VIT_12s0028g03790	Vitvi12g00315	1.70356	8.66e-05	X	X	-1.1923	1.92e-11	X	X	X	X	X	X	No hit			No hit									0
VIT_12s0034g00910	Vitvi12g01792	X	X	1.09869	0.00243788	X	X	X	X	X	X	X	X	R protein L6	K13477	vv34627R_proteins_from_Plant-pathogen_interaction	Response to stimulus.Stress response.Biotic stress response.Plant-pathogen interaction.R proteins from Plant-pathogen interaction								AT5G36930	GO:0004888
VIT_12s0034g01030	Vitvi12g01802	X	X	1.11154	0.000765996	X	X	X	X	X	X	X	X	R protein MLA10	K13475	vv34627R_proteins_from_Plant-pathogen_interaction	Response to stimulus.Stress response.Biotic stress response.Plant-pathogen interaction.R proteins from Plant-pathogen interaction								AT3G14470	GO:0005515
VIT_12s0034g01140	Vitvi12g01813	-1.48299	5.17e-07	X	X	X	X	X	X	X	X	X	X	Plastocyanin domain-containing protein	K02638	vv10195Photosynthesis vv50113Thylakoid_targeting_pathway	Metabolism.Primary metabolism.Generation of metabolite precursors and energy.Photosynthesis.Photosynthetic-chain phosphorylation	Transport overview.Macromolecule transport.Protein transport.Thylakoid targeting pathway	Metabolism.Primary metabolism.Generation of metabolite precursors and energy.Electron transport						AT2G02850	GO:0005507
VIT_12s0034g01270	Vitvi12g02639	X	X	1.16026	0.0064264	X	X	X	X	X	X	X	X	RPS4 (resistant to p. syringae 4)	RPS4	vv34627R_proteins_from_Plant-pathogen_interaction	Response to stimulus.Stress response.Biotic stress response.Plant-pathogen interaction.R proteins from Plant-pathogen interaction	Diverse functions.Gene family with diverse functions.NBS-LRR superfamily							AT5G17680	GO:0005509
VIT_12s0034g01350	Vitvi12g02643	X	X	X	X	X	X	X	X	X	X	1.24038	7.98e-08	R protein L6	K13477	vv34627R_proteins_from_Plant-pathogen_interaction	Response to stimulus.Stress response.Biotic stress response.Plant-pathogen interaction.R proteins from Plant-pathogen interaction								AT5G36930	GO:0004888
VIT_12s0034g01870	Vitvi12g01874	X	X	-1.23643	4.82e-13	X	X	X	X	-1.1759	8.52e-07	X	X	Cupin			Unknown								AT1G07750	GO:0045735
VIT_12s0034g01890	Vitvi12g01876	2.58539	7.96e-05	X	X	-2.52854	1.28e-37	X	X	-3.00287	8.81e-05	2.99435	4.48e-62	Cupin region			Unknown								AT1G07750	GO:0045735
VIT_12s0034g01900	Vitvi12g02658	X	X	X	X	X	X	X	X	-1.55408	2.68e-07	X	X	Globulin-like protein			Metabolism.Primary metabolism.Generation of metabolite precursors and energy.Storage proteins								AT1G07750	GO:0045735
VIT_12s0034g01930	Vitvi12g01878	X	X	X	X	-2.43073	4.26e-46	X	X	X	X	2.9304	1.48e-87	Globulin-like protein			Metabolism.Primary metabolism.Generation of metabolite precursors and energy.Storage proteins								AT1G07750	GO:0045735
VIT_12s0034g01950	Vitvi12g02659	X	X	-1.10934	8.11e-06	X	X	X	X	X	X	X	X	Legumin			Unknown								AT1G07750	GO:0045735
VIT_12s0034g01970	Vitvi12g01880	X	X	-1.23906	9.25e-07	X	X	X	X	-1.13983	1.67e-05	X	X	Cupin			Unknown								AT1G07750	GO:0045735
VIT_12s0034g02570	Vitvi12g02681	X	X	X	X	X	X	X	X	1.38295	0.00400404	X	X	Leucine Rich Repeat receptor-like kinase			Signaling.Signaling pathway.Protein kinase								AT4G08850	GO:0006468
VIT_12s0035g00010	Vitvi12g02685	X	X	X	X	X	X	X	X	1.10252	0.00536051	X	X	DNA (cytosine-5)-methyltransferase (ATHIM)	E2_1_1_37	vv10271Methionine_metabolism	Metabolism.Primary metabolism.Amino acid metabolism.Methionine metabolism	Metabolism.Primary metabolism.Nucleobase, nucleoside, nucleotide, nucleic acid metabolism.Nucleic acid metabolism.DNA metabolism.DNA modification.DNA methylation							AT5G49160	GO:0003677
VIT_12s0035g00270	Vitvi12g01968	-1.35847	0.00143854	X	X	X	X	X	X	X	X	X	X	ferredoxin, chloroplast (PETF)	K02639	vv10195Photosynthesis	Metabolism.Primary metabolism.Generation of metabolite precursors and energy.Photosynthesis.Photosynthetic-chain phosphorylation	Metabolism.Primary metabolism.Generation of metabolite precursors and energy.Electron transport							AT1G10960	GO:0009055
VIT_12s0035g00990	Vitvi12g02037	X	X	1.66558	8.45e-07	X	X	X	X	1.16275	0.00374826	X	X	Big apical meristem 1 BAM1			Signaling.Signaling pathway.Protein kinase								AT4G20270	GO:0004672
VIT_12s0035g01000	Vitvi12g02039	X	X	X	X	-3.41995	6.76e-43	X	X	X	X	2.93881	1.78e-28	Serine protease inhibitor, serine-type			Metabolism.Primary metabolism.Protein metabolism and modification.Proteolysis.Protease inhibition									GO:0006979
VIT_12s0035g01050	Vitvi12g02044	X	X	X	X	X	X	X	X	-1.28689	1.76e-06	X	X	Octicosapeptide/Phox/Bem1p (PB1) domain-containing protein			Unknown								AT5G49920	0
VIT_12s0035g01770	Vitvi12g02119	X	X	X	X	X	X	-1.79607	5.03e-19	-1.12082	0.00844036	X	X	DNA (cytosine-5)-methyltransferase AthI	E2_1_1_37	vv10271Methionine_metabolism	Metabolism.Primary metabolism.Amino acid metabolism.Methionine metabolism	Metabolism.Primary metabolism.Nucleobase, nucleoside, nucleotide, nucleic acid metabolism.Nucleic acid metabolism.DNA metabolism.DNA modification.DNA methylation							AT5G49160	GO:0003677
VIT_12s0035g01820	Vitvi12g02125	-1.22663	0.00132616	X	X	X	X	X	X	1.46464	7.29e-05	X	X	Proton-dependent oligopeptide transport (POT) family protein	POT	vv50122Porters_cat_7_to_17	Transport overview.Electrochemical Potential-driven Transporters.Porters.Proton-dependent Oligopeptide Transporter	Transport overview.Macromolecule transport.Oligopeptide transport							AT1G59740	GO:0005886
VIT_12s0035g02000	Vitvi12g02147	-4.27085	0.000503793	-4.28868	0.000744535	X	X	X	X	X	X	X	X	Arachidonic acid-induced protein DEA1			Unknown								AT2G45180	GO:0006869
VIT_12s0035g02100	Vitvi12g02758	4.058	2.57e-21	X	X	X	X	X	X	-5.35498	3.35e-19	X	X	Glutathione S-transferase Z1 GSTZ1	E2_5_1_18_GSTZ1	vv10480Glutathione_metabolism	Metabolism.Primary metabolism.Coenzyme and prosthetic group metabolism.Peptide derived compounds biosynthesis.Glutathione metabolism	Response to stimulus.Stress response.Abiotic stress response.Oxidative stress response							AT2G02390	GO:0003824
VIT_12s0055g00180	Vitvi12g02588	-1.61965	0.00167317	X	X	X	X	X	X	X	X	X	X	UDP-glucose glucosyltransferase	E2_4_1_35	vv10500Starch_and_sucrose_metabolism	Metabolism.Primary metabolism.Carbohydrate metabolism.Polysaccharide metabolism.Starch and sucrose metabolism	Metabolism.Secondary metabolism.Aromatic compound metabolism.Aromatic compound glysosylation							AT3G21760	GO:0016758
VIT_12s0055g00310	Vitvi12g02585	X	X	X	X	X	X	-1.46918	0.00887999	X	X	X	X	UDP-glucose glucosyltransferase	E2_4_1_35	vv10500Starch_and_sucrose_metabolism	Metabolism.Primary metabolism.Carbohydrate metabolism.Polysaccharide metabolism.Starch and sucrose metabolism	Metabolism.Secondary metabolism.Aromatic compound metabolism.Aromatic compound glysosylation							AT3G21760	GO:0016758
VIT_12s0055g00340	Vitvi12g01676	X	X	X	X	X	X	X	X	X	X	1.41512	5.36e-06	WRKY DNA-binding protein 9	WRKY9	vv60066WRKY	Regulation overview.Regulation of gene expression.Regulation of transcription.Transcription factor.WRKY family transcription factor								AT1G68150	GO:0006350
VIT_12s0055g00400	Vitvi12g01669	X	X	X	X	X	X	1.21038	0.00113941	X	X	1.26954	0.000937052	Unknown			Unknown									0
VIT_12s0055g00900	Vitvi12g01613	X	X	X	X	X	X	X	X	-1.0059	0.00023717	X	X	RAE1 RNA export 1 homolog	K14298	vv23013RNA_transport vv50109Incompletely_characterized_transport_systems	Transport overview.Incompletely characterized transport systems.Recognized transporters of unknown biochemical mechanism.Nuclear pore complex	Metabolism.Primary metabolism.Protein metabolism and modification.Proteolysis.cytoplasmic and nuclear protein degradation.Ubiquitin-mediated proteolysis	Transport overview.Macromolecule transport.RNA transport						AT1G80670	0
VIT_12s0055g00920	Vitvi12g01610	X	X	X	X	-1.36926	0.000244425	X	X	X	X	1.80969	2.26e-09	Aspartate aminotransferase	E2_6_1_1	vv10252Alanine_and_aspartate_metabolism vv10272Cysteine_metabolism vv10330Arginine_and_proline_metabolism vv10350Tyrosine_metabolism vv10360Phenylalanine_metabolism vv10400Phenylalanine_tyrosine_and_tryptophan_biosynthesis vv10710Carbon_fixation vv10950Alkaloid_biosynthesis_I	Metabolism.Primary metabolism.Amino acid metabolism.Alanine and aspartate metabolism	Metabolism.Primary metabolism.Amino acid metabolism.Cysteine metabolism	Metabolism.Primary metabolism.Amino acid metabolism.Arginine and proline metabolism	Metabolism.Primary metabolism.Amino acid metabolism.Aromatic amino acid metabolism.Tyrosine metabolism	Metabolism.Primary metabolism.Amino acid metabolism.Aromatic amino acid metabolism.Phenylalanine metabolism.Phenylalanine biosynthesis	Metabolism.Primary metabolism.Amino acid metabolism.Aromatic amino acid metabolism.Aromatic amino acid biosynthesis	Metabolism.Primary metabolism.Carbon fixation	Metabolism.Secondary metabolism.Primary amino acids derivated metabolism.Alkaloid metabolism	AT2G13810	GO:0003824
VIT_12s0055g01110	Vitvi12g01553	X	X	1.29777	3.84e-05	X	X	X	X	1.24252	0.000741363	X	X	LHCB6 (light harvesting complex PSII)	K08917	vv10196Photosynthesis_antenna_proteins vv50105Transport_electron_carriers	Metabolism.Primary metabolism.Generation of metabolite precursors and energy.Photosynthesis.Antenna proteins	Transport overview.Transmembrane Electron Carriers.Transmembrane 1-electron transfer carriers.Plant Photosystem I Supercomplex							AT1G15820	GO:0016021
VIT_12s0057g00070	Vitvi12g02457	X	X	-2.11209	5.9e-18	X	X	-1.62736	3.8e-63	-2.4504	1.24e-20	-1.71584	3.85e-74	Wound-induced			Response to stimulus.Stress response.Abiotic stress response.wounding								AT4G10270	0
VIT_12s0057g00080	Vitvi12g02458	X	X	-1.97584	1.08e-14	X	X	-2.18623	5.94e-130	-2.1612	4.9e-19	-2.15109	1.35e-139	Wound-induced			Response to stimulus.Stress response.Abiotic stress response.wounding								AT4G10270	0
VIT_12s0057g00090	Vitvi12g02459	X	X	-2.11699	7.13e-18	X	X	-2.43174	2.24e-133	-2.74021	1.24e-29	-2.34672	1.85e-139	Wound-induced			Response to stimulus.Stress response.Abiotic stress response.wounding								AT4G10270	0
VIT_12s0057g00100	Vitvi12g02460	X	X	-2.26832	2.43e-16	X	X	-2.08074	2.76e-115	-2.71006	3.58e-26	-1.97317	9.39e-93	Wound-responsive			Response to stimulus.Stress response.Abiotic stress response.wounding									0
VIT_12s0057g00110	Vitvi12g02461	1.43816	5.7e-05	-1.95803	0.00713119	X	X	-2.03442	1.77e-20	-3.33388	1.7e-11	-1.71252	2.9e-12	Wound-induced			Response to stimulus.Stress response.Abiotic stress response.wounding								AT4G10270	0
VIT_12s0057g00120	Vitvi12g02462	X	X	-2.02409	4.84e-10	X	X	-2.49198	1.32e-96	-2.79616	5.92e-21	-2.2617	1.25e-78	Wound-induced			Response to stimulus.Stress response.Abiotic stress response.wounding								AT4G10270	0
VIT_12s0057g00150	Vitvi12g02465	1.36142	0.00666574	X	X	X	X	-2.11419	3.38e-18	-3.34709	6.23e-09	-2.07566	2.9e-18	Wound-induced			Response to stimulus.Stress response.Abiotic stress response.wounding								AT4G10270	0
VIT_12s0057g00170	Vitvi12g02466	1.0478	0.000331238	-1.90299	9.84e-11	X	X	-2.088	3.76e-110	-2.92307	1.2e-27	-2.01497	2.35e-87	Wound-induced			Response to stimulus.Stress response.Abiotic stress response.wounding								AT4G10270	0
VIT_12s0057g00180	Vitvi12g02467	X	X	-1.01784	1.27e-07	X	X	-1.01766	7.86e-23	-1.51465	1.97e-07	X	X	Wound-induced			Response to stimulus.Stress response.Abiotic stress response.wounding								AT4G10270	0
VIT_12s0057g00190	Vitvi12g02468	X	X	-1.34969	0.000167225	X	X	-2.01971	8.03e-53	-1.81278	1.42e-12	-1.71108	4.17e-40	Unknown			Unknown									0
VIT_12s0057g00250	Vitvi12g00641	1.19131	0.00509525	X	X	X	X	X	X	X	X	X	X	NDB3 (alternative NAD(P)H dehydrogenase 32)	K03885	vv10190Oxidative_phosphorylation vv50134Primary_active_transporter_cat_D1	Metabolism.Primary metabolism.Generation of metabolite precursors and energy.Electron transport.Respiratory-chain phosphorylation	Transport overview.Primary Active Transporters.Oxidoreduction-driven transporters.Proton-translocating NADH Dehydrogenase							AT4G21490	GO:0016491
VIT_12s0057g00420	Vitvi12g00649	X	X	-1.11438	1.5e-05	X	X	X	X	X	X	X	X	Auxin-responsive protein AIR12	AIR12	vv30003Auxin_signaling	Signaling.Hormone Signaling.Auxin Signaling.Auxin-mediated Signaling pathway								AT5G35735	GO:0004497
VIT_12s0057g00630	Vitvi12g02485	X	X	X	X	X	X	X	X	1.03757	0.000378119	X	X	LHCB2.1 (Photosystem II light harvesting complex gene 2.1)	K08913	vv10196Photosynthesis_antenna_proteins vv50105Transport_electron_carriers	Metabolism.Primary metabolism.Generation of metabolite precursors and energy.Photosynthesis.Antenna proteins	Transport overview.Transmembrane Electron Carriers.Transmembrane 1-electron transfer carriers.Plant Photosystem I Supercomplex							AT2G05100	GO:0016021
VIT_12s0057g00670	Vitvi12g00683	1.459	8.49e-09	X	X	X	X	X	X	X	X	X	X	Heat shock protein 90C	K04079	vv24141Protein_processing_in_endoplasmic_reticulum vv34626Plant-pathogen_interaction	Metabolism.Primary metabolism.Protein metabolism and modification.Protein folding.Chaperone-mediated protein folding.HSP-mediated protein folding	Response to stimulus.Stress response.Biotic stress response.Plant-pathogen interaction	Metabolism.Primary metabolism.Protein metabolism and modification.Protein folding.Chaperone-mediated protein folding.HSP-mediated protein folding	Metabolism.Primary metabolism.Protein metabolism and modification.Protein processing in endoplasmic reticulum					AT3G07770	GO:0006950
VIT_12s0057g00950	Vitvi12g02493	X	X	1.05524	0.000201184	X	X	X	X	1.04525	0.00516727	1.78706	0.00109069	No hit			No hit									0
VIT_12s0057g01020	Vitvi12g00721	X	X	X	X	X	X	-1.6482	1.92e-34	X	X	-1.83908	4.12e-46	fasciclin-like arabinogalactan protein FLA2	FLA2	vv40006Cell_wall	Cellular process.Cellular component organization and biogenesis.Cell wall organization and biogenesis.Cell wall structural protein								AT4G12730	0
VIT_12s0057g01030	Vitvi12g00722	X	X	1.64218	0.000983172	X	X	X	X	X	X	X	X	Glucose-6-phosphate 1-dehydrogenase 2, chloroplast precursor	E1_1_1_49	vv10030Pentose_phosphate vv10480Glutathione_metabolism	Metabolism.Primary metabolism.Carbohydrate metabolism.Monosaccharide metabolism.Monosaccharide catabolism.Pentose-phosphate shunt	Metabolism.Primary metabolism.Coenzyme and prosthetic group metabolism.Peptide derived compounds biosynthesis.Glutathione metabolism							AT5G35790	GO:0005975
VIT_12s0057g01090	Vitvi12g02497	7.96642	6.06e-12	X	X	X	X	X	X	-7.74067	2.6e-11	X	X	Nudix hydrolase 2			Metabolism.Primary metabolism.Nucleobase, nucleoside, nucleotide, nucleic acid metabolism.Nudix hydrolase family	Response to stimulus.Stress response.Abiotic stress response							AT5G47650	GO:0000210
VIT_12s0057g01160	Vitvi12g02502	-2.35225	3.27e-07	-1.86839	1.22e-05	X	X	X	X	X	X	X	X	AarF domain containing kinase	K08869		Signaling.Signaling pathway.Protein kinase								AT3G07700	GO:0009507
VIT_12s0057g01520	Vitvi12g02510	6.97363	4.06e-06	X	X	X	X	X	X	-6.70604	1.47e-05	X	X	No hit			No hit									0
VIT_12s0059g00030	Vitvi12g00336	X	X	-1.35695	0.00209246	X	X	X	X	X	X	X	X	Unknown protein			Unknown								AT5G59350	0
VIT_12s0059g00310	Vitvi12g02337	X	X	X	X	X	X	-1.74261	8.52e-05	-3.49162	4.36e-05	-1.40594	0.00644704	Unknown			Unknown									GO:0005509
VIT_12s0059g00370	Vitvi12g02342	1.88309	0.00117802	X	X	X	X	-2.37207	1.13e-12	-3.55672	9.85e-07	-2.02914	1.04e-07	EF hand			Signaling.Signaling pathway.Calcium sensors and Signaling								AT2G44310	GO:0005509
VIT_12s0059g00470	Vitvi12g00354	7.88785	1.21e-08	X	X	-3.1323	0.00299631	-4.67139	0.000735714	-8.5805	3.38e-10	X	X	Unknown protein			Unknown									GO:0006950
VIT_12s0059g00480	Vitvi12g02354	6.63166	3.43e-15	X	X	-6.53151	4.97e-05	-4.67036	0.00100296	-9.53267	4.23e-08	X	X	No hit			No hit									0
VIT_12s0059g00490	Vitvi12g00355	X	X	-1.21234	9.37e-13	X	X	X	X	X	X	X	X	Unknown			Unknown									0
VIT_12s0059g00520	Vitvi12g00357	1.02654	1.88e-06	X	X	X	X	X	X	-1.00878	4.39e-06	X	X	RabGAP/TBC domain-containing protein			Signaling.Signaling pathway.G-protein signaling pathway.RAB-GTPase regulation								AT3G07890	GO:0032313
VIT_12s0059g00560	Vitvi12g00361	-3.72218	2.54e-07	-1.63794	0.00285436	X	X	X	X	X	X	X	X	Fimbrin 2	FIMBRIN2	vv44810Regulation_of_actin_cytoskeleton	Cellular process.Cellular component organization and biogenesis.Cytoskeleton organization and biogenesis.Actin organization and biogenesis								AT5G35700	GO:0003779
VIT_12s0059g00760	Vitvi12g00381	X	X	X	X	1.30574	2.2e-22	1.07018	7.15e-14	X	X	X	X	Adenosine 5' phosphosulfate reductase	E1_8_4_9	vv10920Sulfur_metabolism	Metabolism.Cellular metabolism.Nitrogen and sulfur metabolism.Sulfur metabolism.Sulfate assimilation								AT4G21990	GO:0045454
VIT_12s0059g00970	Vitvi12g00396	6.16625	0.000325229	X	X	X	X	X	X	X	X	X	X	Cellulose synthase CSLB04	E2_4_1_12_CSLB04	vv40006Cell_wall	Cellular process.Cellular component organization and biogenesis.Cell wall organization and biogenesis.Cell wall metabolism.Cell wall biosynthesis.Cellulose biosynthesis								AT2G32540	GO:0016021
VIT_12s0059g01240	Vitvi12g00429	X	X	1.48389	1.54e-21	X	X	X	X	X	X	1.3743	2.23e-35	Nitrate transporter (NTP3)	NTP3	vv50122Porters_cat_7_to_17	Transport overview.Electrochemical Potential-driven Transporters.Porters.Proton-dependent Oligopeptide Transporter	Transport overview.Ion transport.Anion transport.Nitrate transport							AT3G21670	GO:0005215
VIT_12s0059g01400	Vitvi12g00446	X	X	-1.00863	5.89e-06	X	X	X	X	X	X	X	X	Tyrosine specific protein phosphatase			Signaling.Signaling pathway.Protein phosphatase								AT1G05000	GO:0016791
VIT_12s0059g01590	Vitvi12g00456	X	X	1.11401	6.72e-11	X	X	X	X	X	X	X	X	Lipase GDSL			Unclear								AT4G26790	GO:0016298
VIT_12s0059g01750	Vitvi12g02389	-4.9654	6.9e-09	-3.39494	1.1e-07	X	X	X	X	X	X	X	X	Caffeic acid O-methyltransferase	E2_1_1_68	vv10940Phenylpropanoid_biosynthesis	Metabolism.Secondary metabolism.Phenylpropanoid metabolism.Phenylpropanoid biosynthesis								AT4G35160	GO:0046983
VIT_12s0059g01810	Vitvi12g00475	-1.52523	0.00744653	1.09544	0.00865511	X	X	X	X	2.64145	9.44e-11	X	X	Photosystem II psbZ	K02724	vv10195Photosynthesis vv50135Primary_active_transporter_cat_D3_to_E2	Metabolism.Primary metabolism.Generation of metabolite precursors and energy.Photosynthesis.Photosystem II	Transport overview.Primary Active Transporters.Light absorption-driven transporters.Photosynthetic Reaction Center							AT1G03600	0
VIT_12s0059g01870	Vitvi12g00480	X	X	X	X	X	X	X	X	1.08719	0.00486441	X	X	GH3-like protein	AUXINBIOSYNTHESIS_GH3	vv11002Auxin_biosynthesis	Signaling.Hormone Signaling.Auxin Signaling.Auxin metabolism								AT4G03400	GO:0009416
VIT_12s0059g01960	Vitvi12g00487	-1.3518	0.000742118	-1.43766	0.000681249	X	X	X	X	X	X	X	X	Unknown protein			Unknown								AT1G03530	0
VIT_12s0059g02350	Vitvi12g00526	10.9989	2.8e-17	X	X	X	X	X	X	-10.7306	2.01e-16	X	X	Isocitrate lyase (Isocitrase) (Isocitratase) (ICL)	E4_1_3_1	vv10630Glyoxylate_and_dicarboxylate_metabolism	Metabolism.Primary metabolism.Generation of metabolite precursors and energy.Glyoxylate and dicarboxylate metabolism.Glyoxylate cycle								AT3G21720	GO:0004451
VIT_12s0059g02360	Vitvi12g00527	1.30317	4.22e-06	X	X	X	X	X	X	X	X	X	X	Myb caprice CPC	CAPRICE_3	vv60045MYBrelated	Regulation overview.Regulation of gene expression.Regulation of transcription.Transcription factor.MYB-related family transcription factor									GO:0003677
VIT_12s0059g02710	Vitvi12g00563	-4.9919	0.00599967	X	X	X	X	X	X	X	X	X	X	Pinene synthase	E4_2_3_14	vv10902Monoterpenoid_biosynthesis	Metabolism.Secondary metabolism.Terpenoid metabolism.Monoterpenoid metabolism.Monoterpenoid biosynthesis								AT3G25810	GO:0016829
VIT_12s0134g00160	Vitvi12g00586	X	X	-1.2961	3.47e-06	X	X	-1.59293	0.000151233	X	X	-1.39216	0.00210574	Xyloglucan endotransglycosylase/hydrolase 16	E2_4_1_207	vv40006Cell_wall	Cellular process.Cellular component organization and biogenesis.Cell wall organization and biogenesis.Cell wall metabolism.Cell wall modification.Xyloglucan modification								AT4G03210	GO:0003677
VIT_12s0134g00170	Vitvi12g02429	-1.07649	0.00576933	X	X	X	X	X	X	X	X	-2.03477	0.00866256	No hit			No hit									0
VIT_12s0134g00400	Vitvi12g02441	-1.54843	0.000521824	X	X	X	X	X	X	X	X	X	X	Zinc finger (B-box type)	ZFBBOX_10	vv60073Orphans_zf-b_box	Regulation overview.Regulation of gene expression.Regulation of transcription.Transcription factor.Zinc finger B-box family transcription factor								AT5G54470	GO:0045449
VIT_12s0134g00470	Vitvi12g00624	X	X	X	X	X	X	X	X	X	X	1.15965	0.00568256	No hit			No hit									0
VIT_12s0134g00560	Vitvi12g00631	X	X	X	X	X	X	X	X	1.05621	0.00686223	X	X	Unknown protein			Unknown								AT4G28100	GO:0005886
VIT_12s0142g00110	Vitvi12g00913	1.81689	3.66e-14	X	X	X	X	X	X	-1.34027	3.53e-06	X	X	Splicing factor, arginine/serine-rich 2	K12891	vv23040Spliceosome	Metabolism.Primary metabolism.Nucleobase, nucleoside, nucleotide, nucleic acid metabolism.Nucleic acid metabolism.RNA metabolism.RNA processing.mRNA processing.mRNA splicing								AT5G64200	GO:0003676
VIT_13s0019g00500	Vitvi13g00264	9.31934	2.57e-12	X	X	X	X	X	X	-4.87037	3.12e-15	X	X	Nodulin MtN21 family	MTN21	vv50122Porters_cat_7_to_17	Transport overview.Electrochemical Potential-driven Transporters.Porters.Drug/Metabolite Transporter.Plant Drug/Metabolite Exporter								AT2G39510	GO:0016020
VIT_13s0019g00730	Vitvi13g01537	X	X	X	X	X	X	1.19051	0.00951668	X	X	X	X	Annexin ANN3	ANN3	vv50101Channels_and_pores	Transport overview.Channels and pores.a-Type channels.Annexin	Response to stimulus.Stress response.Abiotic stress response	Signaling.Signaling pathway.Calcium sensors and Signaling						AT2G38760	GO:0005773
VIT_13s0019g00760	Vitvi13g01964	X	X	-1.34243	0.00623149	X	X	X	X	X	X	X	X	Histone H4			Cellular process.Cellular component organization and biogenesis.Nucleus.Chromosome organization and biogenesis.Chromatin assembly								AT5G59970	GO:0003677
VIT_13s0019g00780	Vitvi13g00276	-1.32584	0.00187819	-1.72591	0.00193578	X	X	X	X	X	X	X	X	Histone H4			Cellular process.Cellular component organization and biogenesis.Nucleus.Chromosome organization and biogenesis.Chromatin assembly								AT5G59970	GO:0003677
VIT_13s0019g00790	Vitvi13g02417	6.07399	0.000108247	X	X	X	X	X	X	-6.76688	1.17e-05	X	X	Early-responsive to dehydration			Response to stimulus.Stress response.Abiotic stress response.Drought stress response								AT3G54510	GO:0016020
VIT_13s0019g00860	Vitvi13g00278	2.03231	3.24e-18	X	X	X	X	X	X	-2.09718	1.1e-19	X	X	Small heat-shock protein HSP17.5 Cytosolic class I			Metabolism.Primary metabolism.Protein metabolism and modification.Protein folding.Chaperone-mediated protein folding.HSP-mediated protein folding								AT5G37670	GO:0005515
VIT_13s0019g01040	Vitvi13g00285	X	X	-1.30874	0.00729779	X	X	X	X	X	X	X	X	Unknown protein			Unknown								AT5G59350	0
VIT_13s0019g01130	Vitvi13g01972	1.32562	2.87e-07	X	X	X	X	X	X	-1.70237	1.82e-11	X	X	DC1 domain-containing protein			Unknown									0
VIT_13s0019g01180	Vitvi13g00292	-1.62965	3.87e-07	X	X	X	X	X	X	X	X	X	X	Glucan endo-1,3-beta-glucosidase precursor	E3_2_1_39	vv10500Starch_and_sucrose_metabolism	Metabolism.Primary metabolism.Carbohydrate metabolism.Polysaccharide metabolism.Starch and sucrose metabolism	Metabolism.Primary metabolism.Carbohydrate metabolism.Polysaccharide metabolism.Beta-1,3 glucan metabolism.Beta-1,3 glucan catabolism							AT3G55430	GO:0005975
VIT_13s0019g01220	Vitvi13g01556	1.2021	0.000970805	1.21128	0.000227372	X	X	X	X	X	X	X	X	Scarecrow transcription factor 3 (SCL3)	SCL3_3	vv60032GRAS	Regulation overview.Regulation of gene expression.Regulation of transcription.Transcription factor.GRAS family transcription factor								AT1G50420	GO:0006350
VIT_13s0019g01280	Vitvi13g00296	X	X	X	X	X	X	2.37566	0.00449397	X	X	X	X	DC1 domain-containing protein			Unknown									GO:0007242
VIT_13s0019g01360	Vitvi13g01980	X	X	4.03726	1.23e-09	X	X	3.35684	5.34e-09	3.687	7.13e-10	3.54897	6.8e-09	Unknown			Unknown									0
VIT_13s0019g01550	Vitvi13g02429	8.64381	2.12e-10	X	X	X	X	X	X	-8.37788	1.02e-09	X	X	Protease inhibitor/seed storage/lipid transfer protein (LTP)			Transport overview.Macromolecule transport.Lipid transport								AT4G30880	0
VIT_13s0019g01890	Vitvi13g01992	-1.00194	0.000494814	X	X	X	X	X	X	X	X	X	X	DVL11/RTFL8 (ROTUNDIFOLIA like 8)			Development.Reproductive development.Fruit development								AT2G39705	0
VIT_13s0019g02040	Vitvi13g00332	1.71287	2.01e-13	1.11598	9.84e-05	X	X	-1.05397	4.48e-25	X	X	X	X	Lectin protein kinase			Signaling.Signaling pathway.Protein kinase								AT3G55550	GO:0004672
VIT_13s0019g02050	Vitvi13g01994	X	X	X	X	X	X	X	X	1.85729	0.0023096	X	X	Ribulose bisphosphate carboxylase/oxygenase activase, chloroplast			Metabolism.Primary metabolism.Generation of metabolite precursors and energy.Photosynthesis.Calvin cycle								AT2G39730	GO:0009536
VIT_13s0019g02280	Vitvi13g00350	2.81385	3.62e-30	1.70205	1.25e-09	X	X	-1.00683	4.55e-11	-1.08346	0.000711174	X	X	Regulator of chromosome condensation (RCC1)	RCC1	vv50112Nuclear_pore_complex	Transport overview.Nucleocytoplasmic transport.Nuclear pore complex	Signaling.Signaling pathway.G-protein signaling pathway.RCC1 superfamily protein							AT3G55580	GO:0016301
VIT_13s0019g02300	Vitvi13g00351	X	X	X	X	X	X	X	X	1.18817	0.000368041	X	X	Wall-associated receptor kinase-like 20			Signaling.Signaling pathway.Protein kinase								AT5G02070	GO:0004672
VIT_13s0019g02740	Vitvi13g02014	4.23583	2.33e-54	X	X	X	X	-1.06494	0.000879435	-3.04203	7.26e-17	X	X	Heat shock protein 17.6 kDa class I	K13993	vv24141Protein_processing_in_endoplasmic_reticulum	Metabolism.Primary metabolism.Protein metabolism and modification.Protein folding.Chaperone-mediated protein folding.HSP-mediated protein folding	Metabolism.Primary metabolism.Protein metabolism and modification.Protein processing in endoplasmic reticulum							AT5G59720	GO:0006950
VIT_13s0019g02760	Vitvi13g02016	8.99677	2.1e-11	X	X	X	X	X	X	-3.81829	2.35e-11	X	X	Heat shock protein 17.6 kDa class I	K13993	vv24141Protein_processing_in_endoplasmic_reticulum	Metabolism.Primary metabolism.Protein metabolism and modification.Protein folding.Chaperone-mediated protein folding.HSP-mediated protein folding	Metabolism.Primary metabolism.Protein metabolism and modification.Protein processing in endoplasmic reticulum							AT5G59720	GO:0006950
VIT_13s0019g02770	Vitvi13g02017	6.02456	9.65e-26	X	X	X	X	-2.40266	0.000539949	-3.75122	2.96e-19	X	X	Heat shock protein 17.6 kDa class I	K13993	vv24141Protein_processing_in_endoplasmic_reticulum	Metabolism.Primary metabolism.Protein metabolism and modification.Protein folding.Chaperone-mediated protein folding.HSP-mediated protein folding	Metabolism.Primary metabolism.Protein metabolism and modification.Protein processing in endoplasmic reticulum							AT5G59720	GO:0006950
VIT_13s0019g02780	Vitvi13g02018	3.58159	5.22e-53	X	X	-1.315	8.26e-11	-1.28931	1.59e-12	-2.4123	8.18e-11	X	X	Heat shock protein 17.6 kDa class I	K13993	vv24141Protein_processing_in_endoplasmic_reticulum	Metabolism.Primary metabolism.Protein metabolism and modification.Protein folding.Chaperone-mediated protein folding.HSP-mediated protein folding	Metabolism.Primary metabolism.Protein metabolism and modification.Protein processing in endoplasmic reticulum							AT5G59720	GO:0006950
VIT_13s0019g02820	Vitvi13g00405	7.68151	4.09e-16	X	X	X	X	X	X	-4.41702	1.21e-19	X	X	Heat shock protein 18.2 kDa class I	K13993	vv24141Protein_processing_in_endoplasmic_reticulum	Metabolism.Primary metabolism.Protein metabolism and modification.Protein folding.Chaperone-mediated protein folding.HSP-mediated protein folding	Metabolism.Primary metabolism.Protein metabolism and modification.Protein processing in endoplasmic reticulum							AT5G59720	GO:0006950
VIT_13s0019g02840	Vitvi13g00409	4.93543	9.16e-28	X	X	X	X	X	X	-3.83072	0.00120551	X	X	Heat shock protein 18.2 kDa class I	K13993	vv24141Protein_processing_in_endoplasmic_reticulum	Metabolism.Primary metabolism.Protein metabolism and modification.Protein folding.Chaperone-mediated protein folding.HSP-mediated protein folding	Metabolism.Primary metabolism.Protein metabolism and modification.Protein processing in endoplasmic reticulum							AT5G59720	GO:0006950
VIT_13s0019g02850	Vitvi13g00410	2.15958	2.36e-16	X	X	X	X	X	X	-2.10121	5.27e-08	X	X	Heat shock protein 17.6 kDa class I	K13993	vv24141Protein_processing_in_endoplasmic_reticulum	Metabolism.Primary metabolism.Protein metabolism and modification.Protein folding.Chaperone-mediated protein folding.HSP-mediated protein folding	Metabolism.Primary metabolism.Protein metabolism and modification.Protein processing in endoplasmic reticulum							AT5G59720	GO:0006950
VIT_13s0019g02930	Vitvi13g02024	2.87814	5.88e-33	X	X	X	X	X	X	-2.82719	6.98e-29	X	X	Heat shock protein 17.6 kDa class I	K13993	vv24141Protein_processing_in_endoplasmic_reticulum	Metabolism.Primary metabolism.Protein metabolism and modification.Protein folding.Chaperone-mediated protein folding.HSP-mediated protein folding	Metabolism.Primary metabolism.Protein metabolism and modification.Protein processing in endoplasmic reticulum								0
VIT_13s0019g03000	Vitvi13g00451	2.72012	5.08e-26	X	X	X	X	X	X	-2.79389	8.07e-21	X	X	Heat shock protein 17.6 kDa class I	K13993	vv24141Protein_processing_in_endoplasmic_reticulum	Metabolism.Primary metabolism.Protein metabolism and modification.Protein folding.Chaperone-mediated protein folding.HSP-mediated protein folding	Response to stimulus.Stress response.Abiotic stress response.Temperature stress response	Metabolism.Primary metabolism.Protein metabolism and modification.Protein processing in endoplasmic reticulum							0
VIT_13s0019g03090	Vitvi13g00471	3.48629	7.46e-31	X	X	X	X	X	X	-3.34698	2.31e-24	X	X	Heat shock protein class I (HSP17.8-CI)	K13993	vv24141Protein_processing_in_endoplasmic_reticulum	Regulation overview.Regulation of gene expression.Regulation of transcription.Transcription factor.HSF family transcription factor	Response to stimulus.Stress response.Abiotic stress response.Temperature stress response	Metabolism.Primary metabolism.Protein metabolism and modification.Protein processing in endoplasmic reticulum							0
VIT_13s0019g03160	Vitvi13g00490	3.30818	7.46e-31	X	X	X	X	X	X	-3.30274	2.09e-05	X	X	Heat shock protein 17.6 kDa class I	K13993	vv24141Protein_processing_in_endoplasmic_reticulum	Metabolism.Primary metabolism.Protein metabolism and modification.Protein folding.Chaperone-mediated protein folding.HSP-mediated protein folding	Response to stimulus.Stress response.Abiotic stress response.Temperature stress response	Metabolism.Primary metabolism.Protein metabolism and modification.Protein processing in endoplasmic reticulum							GO:0006950
VIT_13s0019g03170	Vitvi13g00491	2.48027	1.05e-29	X	X	X	X	X	X	-1.55017	3.62e-07	X	X	Heat shock protein 16.9 kDa class I	K13993	vv24141Protein_processing_in_endoplasmic_reticulum	Metabolism.Primary metabolism.Protein metabolism and modification.Protein folding.Chaperone-mediated protein folding.HSP-mediated protein folding	Metabolism.Primary metabolism.Protein metabolism and modification.Protein processing in endoplasmic reticulum							AT3G46230	GO:0006950
VIT_13s0019g03350	Vitvi13g00507	X	X	1.68407	7.58e-21	X	X	X	X	1.60175	5.58e-07	X	X	Sedoheptulose-1,7-bisphosphatase (SBPase), Chloroplast	E3_1_3_37	vv10710Carbon_fixation	Metabolism.Primary metabolism.Carbon fixation	Metabolism.Primary metabolism.Generation of metabolite precursors and energy.Photosynthesis.Calvin cycle								GO:0042578
VIT_13s0019g03610	Vitvi13g00536	-2.03251	2.5e-05	X	X	X	X	X	X	X	X	-2.52901	0.00359589	RNA recognition motif (RRM)-containing protein			Unknown								AT3G54770	GO:0003676
VIT_13s0019g03760	Vitvi13g00551	-1.85482	0.00111851	X	X	X	X	X	X	X	X	X	X	Lateral organ boundaries protein 11	LBD11_5	vv60007AS2	Regulation overview.Regulation of gene expression.Regulation of transcription.Transcription factor.AS2 family transcription factor								AT2G28500	0
VIT_13s0019g03780	Vitvi13g00552	-2.92355	0.00071618	-3.38002	0.000324798	X	X	X	X	X	X	X	X	Lateral organ boundaries protein 11	LBD11_6	vv60007AS2	Regulation overview.Regulation of gene expression.Regulation of transcription.Transcription factor.AS2 family transcription factor								AT2G28500	0
VIT_13s0019g03910	Vitvi13g02053	3.53477	3.53e-15	X	X	-2.07081	2.31e-11	-1.63074	9.56e-09	-3.10915	2.34e-12	X	X	Unknown			Unknown									0
VIT_13s0019g03930	Vitvi13g02055	-2.79856	0.00763402	X	X	X	X	X	X	X	X	X	X	No hit			No hit									0
VIT_13s0019g04050	Vitvi13g00577	-1.09966	0.00274594	X	X	X	X	X	X	X	X	X	X	TET6 (tetraspanin6)			Development.Senescence								AT3G12090	GO:0016021
VIT_13s0019g04140	Vitvi13g00590	X	X	2.49416	9.56e-28	X	X	X	X	2.0689	2.24e-13	X	X	LHCA1	K08907	vv10196Photosynthesis_antenna_proteins vv34710Circadian_rhythm vv50105Transport_electron_carriers	Metabolism.Primary metabolism.Generation of metabolite precursors and energy.Photosynthesis.Antenna proteins	Transport overview.Transmembrane Electron Carriers.Transmembrane 1-electron transfer carriers.Plant Photosystem I Supercomplex							AT3G54890	GO:0016020
VIT_13s0019g04390	Vitvi13g00614	X	X	X	X	X	X	X	X	X	X	-1.02441	2.39e-14	GATA transcription factor 10	BME3_ZF_1	vv10904Diterpenoid_biosynthesis vv60016C2C2-GATA	Metabolism.Secondary metabolism.Terpenoid metabolism.Diterpenoid metabolism.Diterpenoid biosynthesis	Regulation overview.Regulation of gene expression.Regulation of transcription.Transcription factor.C2C2-GATA family transcription factor							AT3G54810	GO:0043565
VIT_13s0019g04440	Vitvi13g00620	X	X	X	X	-1.87812	0.000487991	X	X	X	X	X	X	Zinc finger (C3HC4-type ring finger)	ZFC3HC4_163	vv60078Other_zf-C3HC4	Regulation overview.Regulation of gene expression.Regulation of transcription.Transcription factor.Zinc finger C3HC4 family transcription factor								AT2G38970	GO:0005515
VIT_13s0019g04660	Vitvi13g00646	X	X	X	X	-1.28354	1.51e-05	X	X	X	X	1.7817	1.67e-14	Amino acid permease	AAPREL	vv50123Porters_cat_18_to_29	Transport overview.Electrochemical Potential-driven Transporters.Porters.Amino Acid/Auxin Permease	Transport overview.Macromolecule transport.Amino acid transport							AT2G39130	GO:0005886
VIT_13s0019g04910	Vitvi13g00669	X	X	X	X	X	X	X	X	1.54368	3.07e-05	X	X	Pectate lyase	E4_2_2_2	vv40006Cell_wall	Cellular process.Cellular component organization and biogenesis.Cell wall organization and biogenesis.Cell wall metabolism.Cell wall catabolism.Pectin catabolism								AT3G53190	GO:0016829
VIT_13s0019g05070	Vitvi13g00683	X	X	X	X	X	X	X	X	1.41661	0.00662404	X	X	Nodulin family protein			Metabolism.Primary metabolism.Protein metabolism and modification.Protein modification.Protein myristoylation	Metabolism.Cellular metabolism.Nitrogen and sulfur metabolism.Nitrogen metabolism.Nitrogen assimilation							AT2G39210	0
VIT_13s0019g05120	Vitvi13g00688	8.46619	5.45e-20	X	X	X	X	X	X	-8.26363	8.33e-19	X	X	Cysteine proteinase precursor	E3_4_22_x		Metabolism.Primary metabolism.Protein metabolism and modification.Proteolysis.Peptidase-mediated proteolysis								AT3G54940	GO:0004197
VIT_13s0019g05170	Vitvi13g00694	X	X	X	X	X	X	1.03814	0.000282597	X	X	X	X	Zinc finger (C2H2 type) family	C2H2FAM_20	vv60017C2H2	Regulation overview.Regulation of gene expression.Regulation of transcription.Transcription factor.C2H2 family transcription factor								AT5G04390	GO:0045449
VIT_13s0019g05190	Vitvi13g02070	X	X	-1.00771	1.5e-05	X	X	X	X	-1.62802	2.39e-10	X	X	RAB GTPase RAB_ALPHA	K07976		Cellular process.Cellular transport.Protein trafficking.Vesicle-mediated trafficking	Signaling.Signaling pathway.G-protein signaling pathway.RAB-GTPase regulation							AT5G03530	GO:0007264
VIT_13s0019g05370	Vitvi13g00706	X	X	X	X	X	X	X	X	-1.1159	0.000205446	X	X	Histone H2B			Cellular process.Cellular component organization and biogenesis.Nucleus.Chromosome organization and biogenesis.Chromatin assembly								AT1G07790	GO:0003677
VIT_13s0047g00110	Vitvi13g01107	2.9401	2.62e-48	1.29208	0.000141592	-1.5707	3.15e-31	-1.56309	1.81e-30	-1.62154	2.94e-08	X	X	Ripening regulated protein DDTFR8			Development.Reproductive development.Fruit development								AT3G03773	0
VIT_13s0047g00210	Vitvi13g01119	-1.6294	2.78e-05	X	X	X	X	X	X	2.53997	3.2e-14	X	X	flavonol synthase	E1_14_11_23	vv10941Flavonoid_biosynthesis	Metabolism.Secondary metabolism.Phenylpropanoid metabolism.Flavonoid metabolism.Flavonoid biosynthesis								AT5G24530	GO:0016491
VIT_13s0047g00230	Vitvi13g01123	-1.60912	6.52e-08	-1.10477	0.0024986	X	X	X	X	X	X	X	X	Pectinesterase family	E3_1_1_11	vv40006Cell_wall	Cellular process.Cellular component organization and biogenesis.Cell wall organization and biogenesis.Cell wall metabolism.Cell wall modification.Pectin modification								AT5G04970	GO:0042545
VIT_13s0047g00340	Vitvi13g01862	6.17576	0.000260554	X	X	X	X	X	X	-4.93975	0.00654204	X	X	Ethylene-responsive transcription factor WRINKLED 1	WRINKLED1_3	vv30008Ethylene_signaling vv60003AP2_EREBP	Signaling.Hormone Signaling.Ethylene Signaling.Ethylene-mediated Signaling pathway	Regulation overview.Regulation of gene expression.Regulation of transcription.Transcription factor.AP2 family transcription factor							AT3G54320	GO:0006350
VIT_13s0047g00500	Vitvi13g01171	X	X	-1.56103	0.000920542	-3.45087	5.41e-05	X	X	-1.83017	0.000166352	4.28865	8.73e-10	3-hydroxyisobutyryl-CoA hydrolase	E3_1_2_4	vv10280Valine_leucine_and_isoleucine_degradation vv10410Beta-alanine_metabolism vv10640Propanoate_metabolism	Metabolism.Primary metabolism.Amino acid metabolism.Valine, leucine, and isoleucine metabolism.Valine, leucine, and isoleucine catabolism	Metabolism.Primary metabolism.Amino acid metabolism.Beta-Alanine metabolism	Metabolism.Primary metabolism.Organic acid metabolism.Propanoate metabolism	Metabolism.Primary metabolism.Amino acid metabolism.Amino acid catabolism						GO:0003824
VIT_13s0047g01230	Vitvi13g01236	6.26308	0.000216291	X	X	X	X	X	X	-5.99103	0.000615734	X	X	flavonoid 1-2 rhamnosyltransferase	E2_4_1_236	vv10941Flavonoid_biosynthesis	Metabolism.Secondary metabolism.Phenylpropanoid metabolism.Flavonoid metabolism.Flavonoid biosynthesis								AT5G49690	GO:0016021
VIT_13s0064g00460	Vitvi13g01686	X	X	X	X	X	X	X	X	1.00236	0.00089388	X	X	Unknown protein			Unknown								AT3G08030	GO:0005618
VIT_13s0064g00670	Vitvi13g02488	X	X	X	X	X	X	X	X	1.2939	0.00143981	X	X	No hit			No hit									GO:0009536
VIT_13s0064g00890	Vitvi13g01731	X	X	X	X	X	X	X	X	X	X	-1.11885	4.98e-33	Cellulose synthase CESA3	E2_4_1_12_CESA3	vv30011Jasmonate_signaling vv40006Cell_wall	Signaling.Hormone Signaling.Jasmonate salicylate signaling.Jasmonate Signaling.Jasmonate-mediated Signaling pathway	Cellular process.Cellular component organization and biogenesis.Cell wall organization and biogenesis.Cell wall metabolism.Cell wall biosynthesis.Cellulose biosynthesis							AT5G05170	GO:0016021
VIT_13s0064g00910	Vitvi13g02505	4.43685	8.61e-31	X	X	X	X	X	X	-3.53825	1.06e-22	X	X	Unknown			Unknown									0
VIT_13s0064g00960	Vitvi13g01737	-5.31411	0.0089171	X	X	X	X	X	X	X	X	X	X	Myb domain protein 46	MYB46	vv60044MYB	Regulation overview.Regulation of gene expression.Regulation of transcription.Transcription factor.MYB family transcription factor								AT3G08500	GO:0003677
VIT_13s0064g01110	Vitvi13g02509	X	X	-1.34077	0.00253341	X	X	X	X	X	X	X	X	No hit			No hit									0
VIT_13s0064g01760	Vitvi13g01792	5.55929	0.00373596	X	X	X	X	X	X	-5.29793	0.00825039	X	X	Amygdalin hydrolase isoform AH I	E3_2_1_117	vv10460Cyanoamino_acid_metabolism	Metabolism.Cellular metabolism.Amino acid derivative metabolism.Cyanoamino acid metabolism	Signaling.Hormone Signaling.ABA Signaling.ABA metabolism.ABA biosynthesis							AT2G44450	GO:0005975
VIT_13s0067g00110	Vitvi13g00004	X	X	X	X	X	X	X	X	1.3973	5.5e-05	X	X	CYP72A1	K13400	vv10902Monoterpenoid_biosynthesis	Metabolism.Cellular metabolism.Oxidation reduction.Cytochrome P450 oxidoreductase	Metabolism.Secondary metabolism.Terpenoid metabolism.Monoterpenoid metabolism.Monoterpenoid biosynthesis	Metabolism.Secondary metabolism.Primary amino acids derivated metabolism.Alkaloid metabolism.Alkaloid biosynthesis.Monoterpenoid indole alkaloid metabolism.Monoterpenoid indole alkaloid biosynthesis						AT5G24910	GO:0016491
VIT_13s0067g00220	Vitvi13g00012	-1.8475	1.03e-05	X	X	X	X	X	X	X	X	X	X	Aquaporin TMP-C	TMPC	vv50101Channels_and_pores	Transport overview.Channels and pores.a-Type channels.Major Intrinsic Protein								AT4G00430	GO:0005886
VIT_13s0067g00330	Vitvi13g00019	X	X	X	X	X	X	1.71981	1.74e-30	X	X	X	X	AUX1 auxin influx carrier protein	AUX1	vv50004Auxin_transport vv50123Porters_cat_18_to_29	Signaling.Hormone Signaling.Auxin Signaling.Auxin transport	Transport overview.Electrochemical Potential-driven Transporters.Porters.Amino Acid/Auxin Permease							AT2G38120	GO:0005886
VIT_13s0067g00430	Vitvi13g01306	3.42893	3.24e-05	X	X	X	X	X	X	X	X	X	X	GTB1 (global transcription factor group B1)	GTB1_2	vv60076Other_GTF	Regulation overview.Regulation of gene expression.Regulation of transcription.Transcription factor.GTF family transcription factor								AT1G65440	GO:0003711
VIT_13s0067g00500	Vitvi13g01304	3.98395	0.00537786	X	X	X	X	X	X	X	X	X	X	Transcription elongation factor SPT6	K11292		Metabolism.Primary metabolism.Nucleobase, nucleoside, nucleotide, nucleic acid metabolism.Nucleic acid metabolism.RNA metabolism.RNA biosynthesis.mRNA biosynthesis									GO:0003711
VIT_13s0067g00890	Vitvi13g00047	X	X	X	X	-1.50111	0.000433812	X	X	X	X	2.34709	1.85e-13	Phosphoinositide-specific phospholipase C	E3_1_4_11	vv10562Inositol_phosphate_metabolism vv30001ABA_signaling vv34070Phosphatidylinositol_signaling_system	Metabolism.Primary metabolism.Carbohydrate metabolism.Monosaccharide metabolism.Inositol phosphate metabolism	Signaling.Hormone Signaling.ABA Signaling.ABA-mediated Signaling pathway	Signaling.Signaling pathway.Phosphatidylinositol Signaling						AT2G40116	GO:0004629
VIT_13s0067g00910	Vitvi13g02272	X	X	X	X	X	X	X	X	1.07656	0.000424155	X	X	R protein MLA10	K13475	vv34627R_proteins_from_Plant-pathogen_interaction	Response to stimulus.Stress response.Biotic stress response.Plant-pathogen interaction.R proteins from Plant-pathogen interaction									GO:0005515
VIT_13s0067g01180	Vitvi13g00066	-2.11287	0.00269668	X	X	X	X	X	X	X	X	X	X	Leaf senescence related			Development.Senescence								AT3G55990	GO:0009409
VIT_13s0067g01240	Vitvi13g00070	11.8546	1.09e-20	X	X	X	X	-3.28012	7.52e-05	-11.5869	1.15e-19	X	X	Em protein GEA6 (EM6)			Metabolism.Primary metabolism.Generation of metabolite precursors and energy.Storage proteins								AT2G40170	GO:0009737
VIT_13s0067g01250	Vitvi13g01893	9.93257	6.4e-14	X	X	X	X	X	X	-9.66363	3.87e-13	X	X	Em protein GEA6 (EM6)			Metabolism.Primary metabolism.Generation of metabolite precursors and energy.Storage proteins								AT2G40170	0
VIT_13s0067g01650	Vitvi13g00097	X	X	-1.13533	5.22e-05	X	X	X	X	-1.09773	9.54e-05	X	X	Glutaredoxin			Response to stimulus.Stress response.Abiotic stress response.Oxidative stress response								AT5G58530	GO:0045454
VIT_13s0067g01660	Vitvi13g00098	2.60367	1.55e-06	X	X	X	X	X	X	-1.66467	0.00506395	X	X	Sister chromatid cohesion 1 protein 1 DIF1/SYN1	SYN1	vv44110Cell_cycle	Cellular process.Cell growth and death.Cell division.Meiosis	Cellular process.Cellular component organization and biogenesis.Nucleus.Chromosome organization and biogenesis							AT5G05490	GO:0007062
VIT_13s0067g01740	Vitvi13g00102	2.31366	0.00602391	2.13497	0.00846176	X	X	X	X	X	X	X	X	Receptor protein kinase			Signaling.Signaling pathway.Protein kinase								AT4G35920	0
VIT_13s0067g01910	Vitvi13g00112	X	X	X	X	X	X	X	X	-1.08591	5.75e-05	X	X	Unknown protein			Unknown								AT2G40316	0
VIT_13s0067g02050	Vitvi13g00122	X	X	-1.32127	0.00124635	-1.2145	0.000682424	1.13078	4.05e-08	-1.58225	1.17e-05	2.34965	3.2e-22	Unknown protein			Unknown								AT2G40390	0
VIT_13s0067g02130	Vitvi13g01900	X	X	X	X	X	X	X	X	-1.26705	4.72e-07	X	X	Dehydration-induced protein (ERD15)	ERD15	vv30001ABA_signaling	Signaling.Hormone Signaling.ABA Signaling.ABA-mediated Signaling pathway	Response to stimulus.Stress response.Abiotic stress response.Drought stress response								0
VIT_13s0067g02290	Vitvi13g00140	X	X	-3.64666	2.16e-15	-1.85801	0.00512298	X	X	-3.20581	3.15e-11	2.52594	3.27e-07	BTB/POZ domain-containing protein	BTBDOM_12	vv60093TRAF	Regulation overview.Regulation of gene expression.Regulation of transcription.Transcription factor.TRAF	Metabolism.Primary metabolism.Protein metabolism and modification.Proteolysis.cytoplasmic and nuclear protein degradation.Ubiquitin-mediated proteolysis							AT3G56230	GO:0005515
VIT_13s0067g02300	Vitvi13g01902	X	X	X	X	X	X	X	X	-1.46038	4.79e-11	X	X	Hypoxia-responsive			Response to stimulus.Stress response.Abiotic stress response.Hypoxia stress response								AT5G27760	0
VIT_13s0067g02560	Vitvi13g00155	X	X	X	X	X	X	X	X	1.38328	1.37e-07	X	X	Unknown protein			Unknown								AT3G56290	0
VIT_13s0067g02840	Vitvi13g01409	X	X	1.51371	0.000283648	X	X	X	X	X	X	X	X	Phosphatidylinositol-4-phosphate 5-kinase	E2_7_1_68	vv10562Inositol_phosphate_metabolism vv34070Phosphatidylinositol_signaling_system vv44810Regulation_of_actin_cytoskeleton vv50110Protein_coat	Metabolism.Primary metabolism.Carbohydrate metabolism.Monosaccharide metabolism.Inositol phosphate metabolism	Signaling.Signaling pathway.Phosphatidylinositol Signaling	Cellular process.Cellular component organization and biogenesis.Cytoskeleton organization and biogenesis.Actin organization and biogenesis	Transport overview.Macromolecule transport.Protein transport.Protein coat					AT3G07960	GO:0016301
VIT_13s0067g03050	Vitvi13g00182	X	X	X	X	X	X	X	X	1.04541	0.00166153	X	X	Leucine-rich repeat transmembrane protein kinase			Signaling.Signaling pathway.Protein kinase								AT3G56370	GO:0004672
[truncated: 739 more rows]
