# Supplementary material for: Single berry reconstitution prior to RNA-sequencing reveals novel insights into transcriptomic remodeling by leafroll virus infections in grapevines
Source: Sci Rep. 2020 Jul 31;10:12905. doi: 10.1038/s41598-020-69779-1 (PMC7395792; doi:10.1038/s41598-020-69779-1)
Supplement: Supplementary file 5 — Supplementary Table S2. [file 41598_2020_69779_MOESM5_ESM.xlsx]

## Sheet: Supp._Table S2
Functional categories	Functional categories	Common S1_T1_T2 and S2_T1_T2 ALL DEGs	only S1_T1_T2 ALL DEGs	only S2_T1_T2 ALL DEGs	Common S1_T1_T2 and S2_T1_T2 UP DEGs	only S1_T1_T2 UP DEGs	only S2_T1_T2 UP DEGs	Common S1_T1_T2 and S2_T1_T2 DOWN DEGs	only S1_T1_T2 DOWN DEGs	only S2_T1_T2 DOWN DEGs
Response to stimulus.Stress response.Abiotic stress response.wounding	wounding	4.24887	X	X	X	X	X	5.7285	X	X
Response to stimulus.Stress response.Abiotic stress response.Desiccation stress response	Desiccation stress response	X	2.41907	X	X	X	X	X	3.03066	X
Response to stimulus.Stress response.Biotic stress response	Biotic stress response	X	X	1.59278	X	X	2.01975	X	1.33871	X
Metabolism.Primary metabolism.Generation of metabolite precursors and energy.Photosynthesis.Photosystem I	Photosystem I	X	2.35596	X	X	3.09	X	X	X	X
Metabolism.Primary metabolism.Generation of metabolite precursors and energy.Photosynthesis.Photosystem II	Photosystem II	X	2.22752	X	X	2.97	X	X	X	X
Metabolism.Primary metabolism.Generation of metabolite precursors and energy.Photosynthesis.Antenna proteins	Antenna proteins	X	3.01673	X	X	3.76	X	X	X	X
Metabolism.Primary metabolism.Protein metabolism and modification.Protein folding.Chaperone-mediated protein folding.HSP-mediated protein folding	HSP-mediated protein folding	X	2.3776	X	X	X	X	X	2.91	X
Metabolism.Primary metabolism.Protein metabolism and modification.Protein synthesis.Ribosome	Ribosome	X	-2.38777	X	X	X	X	X	X	X
Metabolism.Primary metabolism.Generation of metabolite precursors and energy.Storage proteins	Storage proteins	X	X	X	X	X	X	X	1.77693	X
Metabolism.Primary metabolism.Amino acid metabolism.Aromatic amino acid metabolism.Phenylalanine metabolism.Phenylalanine biosynthesis	Phenylalanine biosynthesis	X	X	1.94903	X	X	2.08961	X	X	X
Metabolism.Primary metabolism.Carbohydrate metabolism.Polysaccharide metabolism.Starch and sucrose metabolism.Starch biosynthesis catabolism.Starch catabolism inhibitor	Starch catabolism inhibitor	X	X	X	X	X	4.41787	X	X	X
Metabolism.Primary metabolism.Cofactor metabolism.Tetrapyrrole metabolism	Tetrapyrrole metabolism	X	X	X	X	X	X	3.95077	X	X
Diverse functions.Gene family with diverse functions.Pentatricopeptide domain family	Pentatricopeptide domain family	X	-1.79769e+304	X	X	X	X	X	-1.79769e+304	X
Cellular process.Cellular component organization and biogenesis.Oil body organization and biogenesis	Oil body organization and biogenesis	X	X	X	X	X	X	5.16441	3.26729	X
Signaling.Hormone Signaling.ABA Signaling.ABA-mediated Signaling pathway	ABA-mediated Signaling pathway	X	X	X	X	X	X	X	1.57509	X
