# Supplementary material for: Single berry reconstitution prior to RNA-sequencing reveals novel insights into transcriptomic remodeling by leafroll virus infections in grapevines
Source: Sci Rep. 2020 Jul 31;10:12905. doi: 10.1038/s41598-020-69779-1 (PMC7395792; doi:10.1038/s41598-020-69779-1)
Supplement: Supplementary file 6 — Supplementary Table S3. [file 41598_2020_69779_MOESM6_ESM.xlsx]

## Sheet: Supp._Table S3
Unique_ID	Cost_v3_ID	Functional.annotation	Cluster
VIT_00s0125g00280	Vitvi10g01236	Photosystem I reaction center subunit III (PSAF)	1
VIT_00s0144g00040	Vitvi16g00623	R protein MLA10	1
VIT_00s0144g00220	Vitvi16g01752	R protein disease resistance protein	1
VIT_00s0179g00320	Vitvi07g00064	Unknown protein	1
VIT_00s0194g00080	Vitvi10g00220	Phototropic-responsive NPH3	1
VIT_00s0207g00010	Vitvi07g01255	Anthranilate N-benzoyltransferase protein 1	1
VIT_00s0225g00060	Vitvi01g00655	MATE efflux family protein	1
VIT_00s0258g00040	Vitvi16g02142	Ser/Thr receptor-like kinase1	1
VIT_00s0270g00130	Vitvi04g00800	RKF2 (receptor-like serine/threonine kinase 2)	1
VIT_00s0291g00060	Vitvi01g00647	Inorganic phosphate transporter 2-1, chloroplast precursor	1
VIT_00s0366g00020	Vitvi00g01805	CRK10 (cysteine-rich RLK10)	1
VIT_00s0375g00010	Vitvi10g00433	COP1-interacting protein 7	1
VIT_00s0398g00020	Vitvi10g02223	S-receptor kinase KIK1 precursor	1
VIT_00s0804g00020	Vitvi00g00936	Unknown protein	1
VIT_00s1353g00010	Vitvi00g01098	BAM1 (big apical meristem 1)	1
VIT_00s1764g00020	Vitvi02g01830	Leucine-rich repeat transmembrane protein kinase	1
VIT_01s0010g00020	Vitvi01g01169	DNA-3-methyladenine glycosidase I	1
VIT_01s0010g01390	Vitvi01g01404	Phototropic-responsive NPH3	1
VIT_01s0010g01870	Vitvi01g01460	Salicylic acid-induced fragment 1 protein	1
VIT_01s0011g00590	Vitvi01g00052	Acclimation of photosynthesis to environment	1
VIT_01s0011g02930	Vitvi01g00230	DNA-binding protein, chloroplast nucleoid	1
VIT_01s0011g03050	Vitvi01g00241	Unknown protein	1
VIT_01s0011g05180	Vitvi01g01981	Bet v I allergen	1
VIT_01s0026g00200	Vitvi01g00784	Xyloglucan endotransglucosylase/hydrolase 28	1
VIT_01s0026g00710	Vitvi01g00830	Cyclin delta-2	1
VIT_01s0026g02620	Vitvi01g01030	Expansin [Vitis labrusca x Vitis vinifera] EXPA15	1
VIT_01s0137g00400	Vitvi01g00611	Unknown protein	1
VIT_01s0150g00210	Vitvi01g01782	CYP51A	1
VIT_01s0150g00300	Vitvi01g01791	Indole-3-acetic acid amido synthetase	1
VIT_01s0150g00460	Vitvi01g01805	Xyloglucan endotransglucosylase/hydrolase precursor	1
VIT_02s0012g01660	Vitvi02g00726	ATPase PGP2 (P-glycoprotein 2)	1
VIT_02s0012g02540	Vitvi02g01529	Chlororespiratory reduction 4 (CRR4)	1
VIT_02s0025g00760	Vitvi02g01324	Pinoresinol forming dirigent protein	1
VIT_02s0025g01360	Vitvi02g00121	Ethylene-responsive transcription factor related to APETALA2 4	1
VIT_02s0025g01780	Vitvi02g01344	Cellulose synthase CSLG3	1
VIT_02s0025g02600	Vitvi02g00230	Glyoxal oxidase	1
VIT_02s0025g02880	Vitvi02g00260	Subtilase	1
VIT_02s0025g04550	Vitvi02g00416	Glucose-methanol-choline (GMC) oxidoreductase	1
VIT_02s0087g00630	Vitvi02g01264	Alcohol oxidase	1
VIT_02s0154g00580	Vitvi02g01449	Unknown	1
VIT_03s0017g01990	Vitvi03g01260	UDP-glucose glucosyltransferase	1
VIT_03s0017g02260	Vitvi03g01872	Protease inhibitor/seed storage/lipid transfer protein (LTP)	1
VIT_03s0038g00940	Vitvi03g01337	Auxin-responsive	1
VIT_03s0038g02230	Vitvi03g00130	Subtilisin-like serine protease 2	1
VIT_03s0038g03860	Vitvi03g00242	Phosphate-induced protein 1	1
VIT_03s0038g03980	Vitvi03g00251	Unknown protein	1
VIT_03s0038g04210	Vitvi03g00272	Phototropin-2	1
VIT_03s0063g01880	Vitvi03g00388	Acyl-CoA synthetase long-chain member 2	1
VIT_03s0088g00620	Vitvi03g00735	Stress-induced	1
VIT_03s0091g00490	Vitvi03g01602	Unknown protein	1
VIT_03s0091g00670	Vitvi03g00628	Lateral organ boundaries protein 38	1
VIT_04s0008g00180	Vitvi04g00009	NADP-dependent malic enzyme	1
VIT_04s0008g02250	Vitvi04g00192	Beta-ketoacyl-CoA synthase	1
VIT_04s0008g02510	Vitvi04g00216	Receptor kinase homolog LRK10	1
VIT_04s0008g03570	Vitvi04g00308	Unknown protein	1
VIT_04s0008g03950	Vitvi04g00342	RD22	1
VIT_04s0008g04060	Vitvi04g00352	RD22	1
VIT_04s0023g00360	Vitvi04g01156	Unknown protein	1
VIT_04s0023g01110	Vitvi04g01221	PQ-loop repeat protein	1
VIT_04s0023g02780	Vitvi04g01399	Short internodes	1
VIT_04s0023g03650	Vitvi04g01481	Galactose mutarotase-like	1
VIT_04s0043g00160	Vitvi04g00932	Receptor protein kinase	1
VIT_04s0044g00020	Vitvi04g01564	Catalase [Vitis vinifera]	1
VIT_04s0069g00970	Vitvi04g00760	WRKY DNA-binding protein 51	1
VIT_04s0079g00680	Vitvi04g02011	Phytoene synthase, chloroplast precursor	1
VIT_05s0020g00440	Vitvi05g00214	Boron transporter-like protein 1	1
VIT_05s0020g01080	Vitvi05g00272	Unknown	1
VIT_05s0020g03310	Vitvi05g01884	Diamine oxidase	1
VIT_05s0020g03970	Vitvi05g00548	Sulfate transporter 3.1 (AST12) (AtST1)	1
VIT_05s0020g04540	Vitvi05g00616	Beta-ketoacyl-CoA synthase	1
VIT_05s0020g04860	Vitvi05g00650	Zinc knuckle	1
VIT_05s0049g00550	Vitvi05g01933	No hit	1
VIT_05s0062g00610	Vitvi05g02111	Xyloglucan endotransglucosylase/hydrolase 23	1
VIT_05s0077g01670	Vitvi05g00067	Major cherry allergen Pru av 1.0202	1
VIT_05s0077g01740	Vitvi05g01748	Polygalacturonase GH28	1
VIT_05s0094g00920	Vitvi05g01638	formin protein AHF1	1
VIT_05s0094g01250	Vitvi05g01674	Allyl alcohol dehydrogenase	1
VIT_05s0102g00310	Vitvi05g01492	GUN4	1
VIT_05s0102g00450	Vitvi05g01500	MSS3 (multicopy suppressors of snf4 deficiency in yeast 3)	1
VIT_06s0004g00620	Vitvi06g00064	Accelerated cell death 1 ACD1	1
VIT_06s0004g01000	Vitvi06g01598	Dirigent protein	1
VIT_06s0004g01750	Vitvi06g00182	Polygalacturonase inhibitor protein	1
VIT_06s0004g02640	Vitvi06g00259	Receptor protein kinase PERK1	1
VIT_06s0004g04640	Vitvi06g00463	Metallothionein 2b	1
VIT_06s0004g04860	Vitvi06g00481	Alpha-expansin 6 precursor	1
VIT_06s0004g05310	Vitvi06g01712	Tropinone reductase	1
VIT_06s0004g05380	Vitvi06g01718	Tropinone reductase	1
VIT_06s0004g06820	Vitvi06g00665	Unknown protein	1
VIT_06s0009g00310	Vitvi06g00903	Unknown protein	1
VIT_06s0009g00580	Vitvi06g00937	Receptor protein kinase	1
VIT_06s0009g00810	Vitvi06g00962	Periplasmic beta-glucosidase precursor	1
VIT_06s0009g01670	Vitvi06g01061	forkhead-associated domain-containing protein	1
VIT_06s0009g01990	Vitvi06g01097	Anthocyanin 3-O-galactosyltransferase	1
VIT_06s0061g00730	Vitvi06g01346	Aquaporin GAMMA-TIP3/TIP1	1
VIT_06s0061g01230	Vitvi06g01398	Cellulose synthase CSLA02	1
VIT_06s0061g01380	Vitvi06g01410	Pop3 peptide	1
VIT_06s0080g00150	Vitvi06g01459	Subtilisin-like proteinase AIR3	1
VIT_06s0080g00570	Vitvi06g01503	Unknown protein	1
VIT_07s0005g01290	Vitvi07g00400	DnaJ homolog, subfamily C, member 7	1
VIT_07s0005g01670	Vitvi07g02229	No hit	1
VIT_07s0005g01790	Vitvi07g00445	Acyl-CoA synthetase long-chain member 2	1
VIT_07s0005g04130	Vitvi07g00667	Acid phosphatase class B	1
VIT_07s0031g00480	Vitvi07g01732	Protein kinase family	1
VIT_07s0031g00540	Vitvi07g01739	Rapid ALkalinization Factor RALFL34	1
VIT_07s0031g03220	Vitvi07g02006	Patellin-1	1
VIT_07s0104g00410	Vitvi07g02143	Endo-1,3	1
VIT_07s0129g00330	Vitvi07g01610	Lateral organ boundaries protein 39	1
VIT_07s0129g00470	Vitvi07g01625	Unknown protein	1
VIT_07s0129g00960	Vitvi07g01670	Protein kinase pto	1
VIT_08s0007g02020	Vitvi08g02238	Proton-dependent oligopeptide transport (POT) family protein	1
VIT_08s0007g03990	Vitvi08g01523	Cellulose synthase CSLA09	1
VIT_08s0007g04790	Vitvi08g01603	Zinc finger (C3HC4-type ring finger)	1
VIT_08s0007g07230	Vitvi08g01797	Myb domain protein 5	1
VIT_08s0007g07920	Vitvi08g01860	Unknown protein	1
VIT_08s0007g08020	Vitvi08g02385	No hit	1
VIT_08s0040g00820	Vitvi08g00944	CYP94A1	1
VIT_08s0040g01920	Vitvi08g01040	Crinkly4	1
VIT_08s0058g00350	Vitvi08g00754	OAS high accumulation 1 OSH1	1
VIT_08s0058g00930	Vitvi08g00816	Alanine--glyoxylate aminotransferase 2 3, mitochondrial	1
VIT_08s0058g00970	Vitvi08g00821	Cationic peroxidase	1
VIT_08s0058g01210	Vitvi08g00853	Non-specific lipid transfer protein LTP1	1
VIT_08s0058g01230	Vitvi08g00854	Non-specific lipid-transfer protein	1
VIT_09s0002g00320	Vitvi09g00017	Pectinesterase PME3	1
VIT_09s0002g02230	Vitvi09g00185	Harpin-induced 1	1
VIT_09s0002g02980	Vitvi09g00249	FRK1 (FLG22-induced receptor-like kinase 1)	1
VIT_09s0002g03140	Vitvi09g00264	Lipase GDSL	1
VIT_09s0002g04020	Vitvi09g00329	Aquaporin DELTA-TIP	1
VIT_09s0002g04130	Vitvi09g00340	Proton-dependent oligopeptide transport (POT) family protein	1
VIT_09s0018g01340	Vitvi09g01887	Cuticle protein	1
VIT_09s0054g01750	Vitvi09g02014	Unknown protein	1
VIT_10s0003g00330	Vitvi10g00503	HSL1 (HAESA-like 1)	1
VIT_10s0003g00620	Vitvi10g00524	Lipase GDSL	1
VIT_10s0003g01310	Vitvi10g00585	Unknown protein	1
VIT_10s0003g01690	Vitvi10g00626	Unknown protein	1
VIT_10s0003g01990	Vitvi10g00652	RKF1 (receptor-like kinase in flowers 1)	1
VIT_10s0003g02120	Vitvi10g00669	Lipase GDSL	1
VIT_10s0003g02840	Vitvi10g00734	Purine permease 10 PUP10	1
VIT_10s0003g04950	Vitvi10g01915	Esterase/lipase/thioesterase	1
VIT_10s0003g05210	Vitvi10g00992	Wall-associated kinase 1 (WAK1)	1
VIT_10s0003g05480	Vitvi10g01035	SEC14 cytosolic factor	1
VIT_10s0042g00960	Vitvi10g01384	DNAJ heat shock N-terminal domain-containing protein	1
VIT_10s0116g00530	Vitvi10g00027	Thiazole biosynthetic enzyme, chloroplast (ARA6)	1
VIT_10s0116g01540	Vitvi10g00078	Aminomethyltransferase	1
VIT_11s0016g00330	Vitvi11g00016	Pectinesterase family	1
VIT_11s0016g01400	Vitvi11g01345	PSBX (photosystem II subunit X)	1
VIT_11s0016g02430	Vitvi11g00199	Dual-specific kinase DSK1	1
VIT_11s0016g02920	Vitvi11g00245	Unknown protein	1
VIT_11s0016g03830	Vitvi11g00328	Protein kinase	1
VIT_11s0016g04190	Vitvi11g00360	Extensin-like protein	1
VIT_11s0016g04540	Vitvi11g00398	ABC transporter G member 22	1
VIT_11s0016g04570	Vitvi11g00401	RKL1 (Receptor-like kinase 1)	1
VIT_11s0016g05000	Vitvi11g00442	Dynein light chain LC8-type	1
VIT_11s0016g05830	Vitvi11g01450	No hit	1
VIT_11s0016g05840	Vitvi11g00518	Protease inhibitor/seed storage/lipid transfer protein (LTP)	1
VIT_11s0037g01180	Vitvi11g00831	23S ribosomal RNA	1
VIT_11s0037g01210	Vitvi11g00835	Eceriferum 1 (CER1 protein) Sterol desaturase	1
VIT_11s0052g01200	Vitvi11g01675	Xyloglucan endotransglucosylase/hydrolase 23	1
VIT_12s0034g01140	Vitvi12g01813	Plastocyanin domain-containing protein	1
VIT_12s0035g00270	Vitvi12g01968	ferredoxin, chloroplast (PETF)	1
VIT_12s0055g00310	Vitvi12g02585	UDP-glucose glucosyltransferase	1
VIT_12s0057g00630	Vitvi12g02485	LHCB2.1 (Photosystem II light harvesting complex gene 2.1)	1
VIT_12s0057g01020	Vitvi12g00721	fasciclin-like arabinogalactan protein FLA2	1
VIT_12s0059g01590	Vitvi12g00456	Lipase GDSL	1
VIT_12s0059g01870	Vitvi12g00480	GH3-like protein	1
VIT_12s0134g00160	Vitvi12g00586	Xyloglucan endotransglycosylase/hydrolase 16	1
VIT_12s0134g00170	Vitvi12g02429	No hit	1
VIT_12s0134g00560	Vitvi12g00631	Unknown protein	1
VIT_13s0019g01890	Vitvi13g01992	DVL11/RTFL8 (ROTUNDIFOLIA like 8)	1
VIT_13s0019g04390	Vitvi13g00614	GATA transcription factor 10	1
VIT_13s0019g04910	Vitvi13g00669	Pectate lyase	1
VIT_13s0047g00230	Vitvi13g01123	Pectinesterase family	1
VIT_13s0064g00460	Vitvi13g01686	Unknown protein	1
VIT_13s0064g00670	Vitvi13g02488	No hit	1
VIT_13s0064g00890	Vitvi13g01731	Cellulose synthase CESA3	1
VIT_13s0067g00110	Vitvi13g00004	CYP72A1	1
VIT_13s0067g03780	Vitvi13g00223	Leucine-rich repeat protein kinase	1
VIT_13s0067g03890	Vitvi13g00230	Beta-ketoacyl-CoA synthase	1
VIT_13s0074g00390	Vitvi13g00738	CYP77A2	1
VIT_13s0074g00540	Vitvi13g02101	Lysine histidine transporter 1	1
VIT_13s0074g00640	Vitvi13g00777	Unknown protein	1
VIT_13s0101g00520	Vitvi13g00981	Unknown protein	1
VIT_13s0106g00690	Vitvi13g02139	No hit	1
VIT_13s0156g00610	Vitvi13g01807	S-receptor kinase	1
VIT_14s0006g02570	Vitvi14g01132	Protease inhibitor/seed storage/lipid transfer protein (LTP)	1
VIT_14s0006g02990	Vitvi14g01198	3-ketoacyl-CoA synthase	1
VIT_14s0030g02310	Vitvi14g00483	Auxin-induced protein 22D	1
VIT_14s0060g00230	Vitvi14g00017	Pectinacetylesterase	1
VIT_14s0060g00790	Vitvi14g00065	Galactinol synthase	1
VIT_14s0066g00070	Vitvi14g01647	Unknown protein	1
VIT_14s0066g00160	Vitvi14g01656	Ubiquinone/menaquinone biosynthesis methyltransferase UbiE	1
VIT_14s0066g01850	Vitvi14g01821	Peroxidase	1
VIT_14s0066g02590	Vitvi14g01892	Nitrate transporter NRT1-5	1
VIT_14s0066g02610	Vitvi14g03052	Unknown	1
VIT_14s0068g00510	Vitvi14g02946	Unknown	1
VIT_14s0081g00060	Vitvi14g00489	Photosystem II reaction centre W (PsbW)	1
VIT_14s0083g00400	Vitvi14g01272	Leaf senescence protein	1
VIT_14s0083g01100	Vitvi14g01350	Alpha-1,4-glucan-protein synthase 1	1
VIT_14s0108g00830	Vitvi14g01960	Myb domain protein 94	1
VIT_14s0108g01020	Vitvi14g01977	Alpha-expansin 1 precursor	1
VIT_14s0108g01350	Vitvi14g02013	Unknown protein	1
VIT_14s0171g00170	Vitvi14g01575	Unknown protein	1
VIT_15s0021g00320	Vitvi15g00433	No hit	1
VIT_15s0046g00480	Vitvi15g00959	Wax synthase	1
VIT_15s0046g00590	Vitvi15g01579	Wax synthase	1
VIT_15s0046g01230	Vitvi15g01011	Leaf senescence protein-like	1
VIT_15s0046g01340	Vitvi15g01629	Unknown protein	1
VIT_15s0046g01360	Vitvi15g01019	No hit	1
VIT_15s0048g01050	Vitvi15g00753	Unknown	1
VIT_15s0048g01750	Vitvi15g00816	fasciclin arabinogalactan-protein (FLA8)	1
VIT_16s0022g01430	Vitvi16g00793	Phosphate-induced protein 1	1
VIT_16s0050g00100	Vitvi16g01874	Myosin-related	1
VIT_16s0050g00830	Vitvi16g01078	Beta-ketoacyl-CoA synthase	1
VIT_16s0050g01580	Vitvi16g01943	UDP-glucose: anthocyanidin 5,3-O-glucosyltransferase	1
VIT_16s0098g01640	Vitvi16g02084	No hit	1
VIT_16s0098g01900	Vitvi16g01418	Pectinesterase family	1
VIT_17s0000g00110	Vitvi17g00016	Rubredoxin	1
VIT_17s0000g00290	Vitvi17g00031	Alpha-mannosidase precursor lysosomal	1
VIT_17s0000g02370	Vitvi17g01366	Receptor protein kinase	1
VIT_17s0000g03230	Vitvi17g00278	Alpha-mannosidase	1
VIT_17s0000g05610	Vitvi17g00538	Isopiperitenol dehydrogenase	1
VIT_17s0000g06210	Vitvi17g00601	GASA like	1
VIT_17s0000g06630	Vitvi17g00645	Unknown protein	1
VIT_17s0000g07840	Vitvi17g00758	Unknown protein	1
VIT_17s0000g08240	Vitvi17g00804	HT1 (high leaf temperature 1)	1
VIT_18s0001g00370	Vitvi18g00131	Ceramidase	1
VIT_18s0001g00470	Vitvi18g00137	Monocopper oxidase SKS5 (SKU5 Similar 5)	1
VIT_18s0001g03540	Vitvi18g00310	Auxin transporter protein 4	1
VIT_18s0001g05380	Vitvi18g00390	TTL1 (tetratricopetide-repeat thioredoxin-like 1)	1
VIT_18s0001g05840	Vitvi18g00416	RNA recognition motif (RRM)-containing protein	1
VIT_18s0001g06150	Vitvi18g00432	Phosphate-induced protein 1	1
VIT_18s0001g06170	Vitvi18g02584	Phosphate-induced protein 1	1
VIT_18s0001g08320	Vitvi18g00598	IMP dehydrogenase/GMP reductase	1
VIT_18s0001g08800	Vitvi18g00639	Lecithine cholesterol acyltransferase-like protein	1
VIT_18s0001g09040	Vitvi18g00654	LIM domain protein WLIM1	1
VIT_18s0001g09360	Vitvi18g00683	Hydrogenobyrinic acid a,c-diamide synthase	1
VIT_18s0001g10830	Vitvi18g02692	Patatin	1
VIT_18s0001g11600	Vitvi18g00882	Transducin protein	1
VIT_18s0001g11830	Vitvi18g00905	Calmodulin	1
VIT_18s0001g12490	Vitvi18g00962	O-methyltransferase	1
VIT_18s0001g14450	Vitvi18g01130	Ferredoxin:nadp+ Oxidoreductase PETH	1
VIT_18s0001g14660	Vitvi18g01148	P-glycoprotein 13	1
VIT_18s0001g14780	Vitvi18g02818	Lipase 3 (EXL3) family II extracellular	1
VIT_18s0089g00010	Vitvi18g02327	Disease resistance protein	1
VIT_18s0089g00090	Vitvi18g02335	R protein L6	1
VIT_19s0014g01780	Vitvi19g00147	BZIP transcription factor	1
VIT_19s0014g02830	Vitvi19g00233	Whitefly-induced gp91-phox	1
VIT_19s0027g00200	Vitvi19g01479	Photosystem II 10 kDa polypeptide PSBR	1
VIT_19s0090g00260	Vitvi19g00484	R protein disease resistance protein	1
VIT_19s0090g00510	Vitvi19g00505	Unknown protein	1
VIT_02s0025g01790	NA	Cellulose synthase CSLG3	1
VIT_03s0038g00270	NA	Root phototropism protein 3 (Non-phototropic hypocotyl protein 3)	1
VIT_08s0040g00715	NA	NA	1
VIT_13s0158g00190	NA	R protein MLA10	1
VIT_14s0066g01465	NA	NA	1
VIT_15s0021g00260	NA	Ribonuclease H	1
VIT_17s0000g09810	NA	Pectate lyase	1
VIT_00s0125g00020	Vitvi10g01965	Reverse transcriptase	2
VIT_00s0187g00160	Vitvi10g01672	Ripening-related protein	2
VIT_00s0194g00260	Vitvi10g00231	Microtubule associated protein (MAP70-5)	2
VIT_00s0238g00020	Vitvi18g03385	Unknown protein	2
VIT_00s0301g00040	Vitvi10g01753	Glycine-rich protein	2
VIT_00s0335g00080	Vitvi07g02730	R protein MLA10	2
VIT_00s0361g00040	Vitvi10g02185	Anthocyanidin reductase	2
VIT_00s0615g00010	Vitvi07g03085	Cinnamyl alcohol dehydrogenase	2
VIT_00s0742g00040	Vitvi07g02549	Asparagine synthetase	2
VIT_01s0011g02500	Vitvi01g01907	No hit	2
VIT_01s0011g04860	Vitvi01g00411	Auxin transport protein (PIN3)	2
VIT_01s0026g00580	Vitvi01g00817	Receptor protein kinase	2
VIT_01s0026g01050	Vitvi01g00867	Myb family	2
VIT_01s0026g01090	Vitvi01g02100	Unknown	2
VIT_01s0150g00140	Vitvi01g01773	ORTH2/VIM1 (variant in methylation 1)	2
VIT_02s0025g00550	Vitvi02g00051	Unknown protein	2
VIT_02s0025g02310	Vitvi02g00202	LHW (lonesome highway)	2
VIT_02s0025g03730	Vitvi02g00344	Translation initiation factor eIF-2B alpha subunit	2
VIT_02s0025g03780	Vitvi02g00348	Remorin	2
VIT_02s0087g00410	Vitvi02g01662	Unknown protein	2
VIT_02s0087g00710	Vitvi02g01269	ABA 8'-hydroxylase CYP707A1	2
VIT_03s0038g04000	Vitvi03g00253	Cysteine endopeptidase, papain-type (XCP1)	2
VIT_03s0063g00140	Vitvi03g00524	Caffeoyl-CoA O-methyltransferase	2
VIT_03s0063g01820	Vitvi03g00395	AOS (allene oxide synthase)	2
VIT_03s0091g00230	Vitvi03g00580	Unknown protein	2
VIT_04s0008g01220	Vitvi04g00104	RKL1 (Receptor-like kinase 1)	2
VIT_04s0008g02920	Vitvi04g00259	Desiccation protein PCC13-62 precursor	2
VIT_04s0008g03990	Vitvi04g00345	Unknown	2
VIT_04s0008g06030	Vitvi04g00536	Ribosomal protein L39 (RPL39C) 60S	2
VIT_04s0023g01120	Vitvi04g01222	Galacturonosyltransferase	2
VIT_04s0023g01540	Vitvi04g02101	Acidic leucine-rich nuclear phosphoprotein 32 member B	2
VIT_04s0023g01600	Vitvi04g01274	Membrane protein	2
VIT_04s0023g03110	Vitvi04g01430	Vascular related NAC-domain protein 1	2
VIT_04s0044g00990	Vitvi04g01657	PGSIP1 (Plant glycogenin-like starch initiation protein 1)	2
VIT_05s0020g01070	Vitvi05g00271	IAA31	2
VIT_05s0020g02830	Vitvi05g01877	Unknown protein	2
VIT_05s0020g03730	Vitvi05g00527	Lipid transfer protein	2
VIT_05s0020g04420	Vitvi05g00605	Calmodulin	2
VIT_05s0020g04850	Vitvi05g00649	H1flk	2
VIT_05s0029g01420	Vitvi05g02084	Ankyrin repeat	2
VIT_05s0049g00660	Vitvi05g01940	No hit	2
VIT_05s0049g01740	Vitvi05g01981	Actin related protein 2/3 complex, subunit 2	2
VIT_05s0051g00540	Vitvi05g00948	LRR receptor-like kinase 2	2
VIT_05s0077g01250	Vitvi05g00094	Endochitinase A2 precursor	2
VIT_05s0077g01980	Vitvi05g01743	Unknown protein	2
VIT_05s0102g00140	Vitvi05g02175	No hit	2
VIT_05s0102g00750	Vitvi05g01519	Zinc finger (B-box type)	2
VIT_05s0102g00880	Vitvi05g01524	Strictosidine synthase	2
VIT_06s0004g01780	Vitvi06g00185	Serine/threonine-protein kinase OXI1	2
VIT_06s0004g02110	Vitvi06g00214	Myb domain protein 83	2
VIT_06s0004g02710	Vitvi06g00268	Drug/metabolite transporter DMT family transporter	2
VIT_06s0004g03050	Vitvi06g00303	fasciclin arabinogalactan-protein (FLA11)	2
VIT_06s0004g06090	Vitvi06g00591	Diphenol oxidase	2
VIT_06s0004g07270	Vitvi06g00712	UDP-glucoronosyl and UDP-glucosyl transferase	2
VIT_06s0004g07770	Vitvi06g00771	Peroxidase	2
VIT_06s0004g07880	Vitvi06g00780	Allergen	2
VIT_06s0009g00440	Vitvi06g00920	LHW (lonesome highway)	2
VIT_06s0061g01010	Vitvi06g01375	Prolylcarboxypeptidase	2
VIT_07s0005g00890	Vitvi07g00363	Polygalacturonase GH28	2
VIT_07s0005g01450	Vitvi07g00413	BZIP DNA-binding protein BZIP53	2
VIT_07s0005g04110	Vitvi07g00665	Cellulose synthase CESA4	2
VIT_07s0031g00110	Vitvi07g01697	Unknown protein	2
VIT_07s0031g02340	Vitvi07g01906	Amino acid permease 2	2
VIT_07s0031g02860	Vitvi07g01965	Elongation factor EF-2	2
VIT_07s0031g02900	Vitvi07g01970	Aspartyl protease	2
VIT_08s0007g00690	Vitvi08g01229	Laccase	2
VIT_08s0007g00950	Vitvi08g02206	No hit	2
VIT_08s0007g01910	Vitvi08g01335	Laccase	2
VIT_08s0007g01940	Vitvi08g01338	UDP-sulfoquinovose:DAG sulfoquinovosyltransferase	2
VIT_08s0007g02280	Vitvi08g01369	Phospholipase C	2
VIT_08s0007g03140	Vitvi08g01442	Rac GTPase activating protein 1	2
VIT_08s0007g03370	Vitvi08g01465	Unknown protein	2
VIT_08s0007g03520	Vitvi08g01476	Purple acid phosphatase 22- ATPAP22/PAP22	2
VIT_08s0007g06860	Vitvi08g01770	Pinene synthase	2
VIT_08s0007g07110	Vitvi08g01786	Unknown protein	2
VIT_08s0040g00060	Vitvi08g00883	Receptor protein kinase	2
VIT_08s0040g00550	Vitvi08g00917	Pinoresinol-lariciresinol reductase	2
VIT_08s0058g00150	Vitvi08g00725	Ammonium transporter 2	2
VIT_08s0105g00420	Vitvi08g02056	Unknown	2
VIT_09s0002g02130	Vitvi09g00178	CA-responsive protein	2
VIT_09s0002g03410	Vitvi09g00281	Phytochrome-associated protein 1 (PAP1)	2
VIT_09s0002g03640	Vitvi09g00303	ABC transporter g family pleiotropic drug resistance 7 PDR7	2
VIT_09s0002g04580	Vitvi09g00385	Unknown protein	2
VIT_10s0003g01560	Vitvi10g00613	Cellulose synthase CESA8	2
VIT_10s0003g02910	Vitvi10g00742	FLS2 (flagellin-sensitive 2)	2
VIT_10s0042g01070	Vitvi10g01359	Zinc finger (C3HC4-type ring finger)	2
VIT_10s0071g01160	Vitvi10g01582	ferredoxin-thioredoxin reductase	2
VIT_10s0116g01790	Vitvi10g00101	Unknown	2
VIT_11s0016g03500	Vitvi11g01399	Unknown protein	2
VIT_11s0016g04800	Vitvi11g01425	No hit	2
VIT_11s0016g05330	Vitvi11g00466	SPX2 (SYG1/Pho81/XPR1) domain-containing protein SPX2	2
VIT_11s0037g00040	Vitvi11g00680	Basic helix-loop-helix (bHLH) family	2
VIT_11s0037g00530	Vitvi11g00726	Cellulose synthase IRX3	2
VIT_11s0037g00950	Vitvi11g00811	S-adenosylmethionine decarboxylase proenzyme	2
VIT_11s0065g01070	Vitvi11g00977	Unknown	2
VIT_12s0028g01130	Vitvi12g02209	No hit	2
VIT_12s0028g01370	Vitvi12g00118	PMR5 (powdery mildew resistant 5)	2
VIT_12s0028g03050	Vitvi12g00255	NAC domain-containing protein 73	2
VIT_12s0035g02000	Vitvi12g02147	Arachidonic acid-induced protein DEA1	2
VIT_12s0057g01160	Vitvi12g02502	AarF domain containing kinase	2
VIT_12s0059g00030	Vitvi12g00336	Unknown protein	2
VIT_12s0059g00560	Vitvi12g00361	Fimbrin 2	2
VIT_12s0059g01750	Vitvi12g02389	Caffeic acid O-methyltransferase	2
VIT_12s0059g01960	Vitvi12g00487	Unknown protein	2
VIT_12s0059g02710	Vitvi12g00563	Pinene synthase	2
VIT_13s0019g00780	Vitvi13g00276	Histone H4	2
VIT_13s0019g01180	Vitvi13g00292	Glucan endo-1,3-beta-glucosidase precursor	2
VIT_13s0019g03610	Vitvi13g00536	RNA recognition motif (RRM)-containing protein	2
VIT_13s0019g03760	Vitvi13g00551	Lateral organ boundaries protein 11	2
VIT_13s0019g03780	Vitvi13g00552	Lateral organ boundaries protein 11	2
VIT_13s0019g04050	Vitvi13g00577	TET6 (tetraspanin6)	2
VIT_13s0064g00960	Vitvi13g01737	Myb domain protein 46	2
VIT_13s0067g01180	Vitvi13g00066	Leaf senescence related	2
VIT_13s0156g00100	Vitvi13g02576	Unknown protein	2
VIT_14s0006g02310	Vitvi14g02860	No hit	2
VIT_14s0006g02530	Vitvi14g02869	Non-specific lipid-transfer protein 2 (LTP 2)	2
VIT_14s0060g00770	Vitvi14g00064	Glycosyl transferase family 8 protein	2
VIT_14s0060g00810	Vitvi14g02461	Galactinol synthase	2
VIT_14s0060g02730	Vitvi14g02530	Germin	2
VIT_14s0066g02020	Vitvi14g01832	Proton-dependent oligopeptide transport (POT) family protein	2
VIT_14s0083g00370	Vitvi14g01268	Unknown protein	2
VIT_14s0083g00640	Vitvi14g01296	Constans 2 (COL2)	2
VIT_14s0083g01150	Vitvi14g01357	COBRA protein	2
VIT_14s0108g00980	Vitvi14g01973	Cycling DOF factor 1	2
VIT_14s0128g00160	Vitvi14g00273	Protein kinase CDG1	2
VIT_15s0021g00330	Vitvi15g00434	Proton-dependent oligopeptide transport (POT) family protein	2
VIT_15s0046g00730	Vitvi15g00973	Auxin-responsive protein	2
VIT_15s0046g01920	Vitvi15g01070	ferric reduction oxidase 2	2
VIT_15s0048g01210	Vitvi15g00771	Subtilisin serine endopeptidase (XSP1)	2
VIT_15s0048g01390	Vitvi15g00789	Gibberellin receptor GID1L3	2
VIT_16s0013g00070	Vitvi16g00253	Unknown	2
VIT_16s0013g00390	Vitvi16g01638	No hit	2
VIT_16s0013g00410	Vitvi16g01640	No hit	2
VIT_16s0013g00440	Vitvi16g01642	No hit	2
VIT_16s0013g00450	Vitvi16g01643	No hit	2
VIT_16s0022g00870	Vitvi16g01795	Invertase/pectin methylesterase inhibitor	2
VIT_16s0050g00020	Vitvi16g01011	Cullin-4	2
VIT_17s0000g01870	Vitvi17g00157	Indeterminate(ID)-domain 16	2
VIT_17s0000g02420	Vitvi17g00210	Auxin transport protein (PIN3)	2
VIT_17s0000g04030	Vitvi17g00356	Endonuclease	2
VIT_17s0000g04150	Vitvi17g00371	Leucoanthocyanidin reductase	2
VIT_17s0000g06310	Vitvi17g00611	Cycling DOF factor 2	2
VIT_17s0000g06930	Vitvi17g00678	Unfertilized embryo sac 10 UNE10	2
VIT_17s0000g08460	Vitvi17g00820	Carbonic anhydrase, chloroplast precursor	2
VIT_17s0000g09080	Vitvi17g00895	Myb domain protein 4	2
VIT_17s0119g00120	Vitvi17g01105	Alpha-amylase/subtilisin inhibitor	2
VIT_18s0001g03470	Vitvi18g02541	Flavonol synthase	2
VIT_18s0001g06580	Vitvi18g00455	Plastocyanin domain-containing protein	2
VIT_18s0001g10580	Vitvi18g02681	Glycosyl transferase family 8 protein	2
VIT_18s0072g01220	Vitvi18g01703	ABC transporter G member 3	2
VIT_18s0086g00180	Vitvi18g01376	MATE efflux family protein	2
VIT_18s0122g00390	Vitvi18g01487	Laccase	2
VIT_18s0122g00420	Vitvi18g01482	Laccase	2
VIT_19s0014g01690	Vitvi19g00141	Calmodulin-binding region IQD10	2
VIT_19s0014g04600	Vitvi19g01966	S-locus protein kinase	2
VIT_19s0014g04750	Vitvi19g00373	Glycosyl hydrolase family 1 protein	2
VIT_19s0014g04960	Vitvi19g00394	Nodulation receptor kinase	2
VIT_19s0014g05070	Vitvi19g00404	Kinesin family member C1	2
VIT_19s0014g05130	Vitvi19g00410	Glycosyl transferase family 8 protein	2
VIT_19s0015g00190	Vitvi19g02052	Zinc transporter ZIP11	2
VIT_19s0015g01130	Vitvi19g00736	Unknown protein	2
VIT_19s0090g00960	Vitvi19g02032	Unknown	2
VIT_19s0140g00120	Vitvi19g02230	Gibberellin 2-beta-dioxygenase 1	2
VIT_00s2001g00010	NA	No hit	2
VIT_07s0104g00030	NA	No hit	2
VIT_13s0064g00435	NA	NA	2
VIT_16s0013g02165	NA	NA	2
VIT_18s0122g00370	NA	Laccase	2
VIT_19s0140g00255	NA	NA	2
VIT_00s0131g00010	Vitvi13g01533	Annexin ANN3	3
VIT_00s0186g00020	Vitvi07g02776	SUM2 (small ubiquitin-like modifier 2)	3
VIT_00s0253g00080	Vitvi07g02517	Methyl jasmonate esterase	3
VIT_00s0253g00100	Vitvi07g02515	Methyl jasmonate esterase	3
VIT_00s0301g00090	Vitvi10g00399	NDA2 (alternative NAD(P)H dehydrogenase 2)	3
VIT_00s0357g00130	Vitvi07g01354	Annexin ANN6	3
VIT_00s1389g00010	Vitvi07g03130	Cinnamyl alcohol dehydrogenase	3
VIT_00s1455g00010	Vitvi00g02173	Expansin beta 1 precursor	3
VIT_00s2086g00010	Vitvi10g02409	1-aminocyclopropane-1-carboxylate oxidase 1	3
VIT_01s0011g02390	Vitvi01g01898	Unknown	3
VIT_01s0026g01460	Vitvi01g00907	Thioredoxin H-type 2 (Trx-H-2)	3
VIT_02s0025g03630	Vitvi02g00337	Cu2+-exporting ATPase HMA5 (heavy metal ATPase 5)	3
VIT_02s0025g04130	Vitvi02g00382	Rhomboid ATRBL2	3
VIT_02s0154g00310	Vitvi02g00531	Protease inhibitor/seed storage/lipid transfer protein (LTP)	3
VIT_03s0017g01460	Vitvi03g01203	No hit	3
VIT_03s0038g02880	Vitvi03g01412	Unknown	3
VIT_03s0063g01480	Vitvi03g00413	CYP82C4	3
VIT_03s0063g01650	Vitvi03g00407	CYP82C4	3
VIT_03s0063g02530	Vitvi03g00334	Unknown protein	3
VIT_03s0180g00320	Vitvi03g00568	Indole-3-acetate beta-glucosyltransferase	3
VIT_04s0008g00220	Vitvi04g00013	IAA6	3
VIT_04s0008g00860	Vitvi04g00070	Ndr family protein	3
VIT_04s0008g02760	Vitvi04g00241	Unknown protein	3
VIT_04s0008g02800	Vitvi04g01831	SAUR_D	3
VIT_04s0023g02430	Vitvi04g01363	Basic leucine-zipper 11 GBF6	3
VIT_04s0023g03600	Vitvi04g02160	SEN1 (dark inducible 1)	3
VIT_04s0079g00280	Vitvi04g00837	NAC domain-containing protein 28	3
VIT_05s0020g03360	Vitvi05g01886	Unknown	3
VIT_05s0062g00240	Vitvi05g01265	Xyloglucan endotransglucosylase/hydrolase 23	3
VIT_05s0077g00540	Vitvi05g00162	No hit	3
VIT_06s0004g02560	Vitvi06g01649	Kiwellin Ripening-related protein grip22	3
VIT_06s0004g04170	Vitvi06g00417	Methyl-CpG-binding domain-containing protein	3
VIT_07s0005g01700	Vitvi07g02230	Transcription regulator	3
VIT_07s0005g02230	Vitvi07g02247	S-adenosylmethionine synthetase 1 (SAM1)	3
VIT_07s0005g02950	Vitvi07g00563	AN3 (ANGUSITFOLIA3)	3
VIT_07s0129g00360	Vitvi07g01614	Peroxidase 73	3
VIT_08s0007g00900	Vitvi08g01252	Tropinone reductase	3
VIT_08s0007g04230	Vitvi08g01546	Unknown protein	3
VIT_08s0040g02500	Vitvi08g01083	Nodulin MtN21 family	3
VIT_09s0002g00580	Vitvi09g00041	Lipase GDSL 3	3
VIT_09s0002g04840	Vitvi09g01616	Unknown	3
VIT_09s0002g06420	Vitvi09g00559	Lactoylglutathione lyase	3
VIT_10s0116g01780	Vitvi10g00100	Cationic peroxidase	3
VIT_11s0016g00500	Vitvi11g00033	Auxin-responsive SAUR37	3
VIT_11s0016g02380	Vitvi11g00195	1-aminocyclopropane-1-carboxylate oxidase 2	3
VIT_11s0016g02760	Vitvi11g01385	No hit	3
VIT_11s0052g01180	Vitvi11g01674	Xyloglucan endotransglucosylase/hydrolase 23	3
VIT_11s0052g01190	Vitvi11g01263	Xyloglucan endotransglucosylase-hydrolase XTH3	3
VIT_11s0052g01260	Vitvi11g01676	Xyloglucan endotransglucosylase/hydrolase 23	3
VIT_11s0052g01270	Vitvi11g01677	Xyloglucan endotransglycosylase 6	3
VIT_11s0052g01300	Vitvi11g01680	Xyloglucan endotransglycosylase 6	3
VIT_11s0103g00010	Vitvi11g01072	Potassium-sodium symporter HKT2	3
VIT_11s0103g00190	Vitvi11g01098	Phospholipase A2 alpha	3
VIT_12s0028g02010	Vitvi12g00168	PMR5 (powdery mildew resistant 5)	3
VIT_12s0059g00490	Vitvi12g00355	Unknown	3
VIT_13s0019g04660	Vitvi13g00646	Amino acid permease	3
VIT_13s0047g00500	Vitvi13g01171	3-hydroxyisobutyryl-CoA hydrolase	3
VIT_13s0067g00220	Vitvi13g00012	Aquaporin TMP-C	3
VIT_13s0067g02050	Vitvi13g00122	Unknown protein	3
VIT_13s0067g02290	Vitvi13g00140	BTB/POZ domain-containing protein	3
VIT_13s0074g00110	Vitvi13g00716	Bark storage protein A precursor	3
VIT_13s0084g00090	Vitvi13g01395	Nodulin MtN21 family	3
VIT_14s0060g00350	Vitvi14g00031	Aspartic protease	3
VIT_14s0060g01910	Vitvi14g00149	Nodulin MtN3 family	3
VIT_14s0060g01990	Vitvi14g00157	ATPP2-B15 (Phloem protein 2-B15)	3
VIT_14s0066g01600	Vitvi14g01800	NHL repeat-containing protein	3
VIT_14s0108g00630	Vitvi14g01946	Amino acid permease	3
VIT_15s0048g00740	Vitvi15g00727	No hit	3
VIT_16s0050g02310	Vitvi16g01191	No hit	3
VIT_16s0148g00290	Vitvi16g02015	Ser/Thr receptor-like kinase1	3
VIT_16s0148g00370	Vitvi16g01262	Receptor serine/threonine kinase	3
VIT_17s0000g03450	Vitvi17g01397	No hit	3
VIT_18s0001g02140	Vitvi18g00242	Metal transporter Nramp1	3
VIT_18s0001g06320	Vitvi18g00441	Cupin, RmlC-type	3
VIT_18s0001g15410	Vitvi18g01223	Alcohol dehydrogenase 1	3
VIT_18s0001g15730	Vitvi18g01254	Dof zinc finger protein DOF3.5	3
VIT_18s0041g00590	Vitvi18g01994	Proton-dependent oligopeptide transport (POT) family protein	3
VIT_18s0041g01880	Vitvi18g02133	MADS-box protein SEEDSTICK	3
VIT_18s0041g02390	Vitvi18g03177	Aldehyde oxidase 1	3
VIT_18s0072g00540	Vitvi18g02981	Unknown	3
VIT_19s0014g01370	Vitvi19g00111	Curculin (mannose-binding) lectin	3
VIT_19s0014g02120	Vitvi19g00181	Metallothionein	3
VIT_19s0027g00230	Vitvi19g01484	NAC domain-containing protein 22	3
VIT_19s0085g00740	Vitvi19g01726	ZIP family transporter	3
VIT_19s0085g00790	Vitvi19g01729	Zinc transporter ZIP5	3
VIT_19s0090g00600	Vitvi19g02022	No hit	3
VIT_19s0090g01470	Vitvi19g00591	Protease inhibitor/seed storage/lipid transfer protein (LTP)	3
VIT_07s0031g01275	NA	NA	3
VIT_00s0179g00150	Vitvi07g00078	Heat shock transcription factor A6B	4
VIT_00s0179g00170	Vitvi07g00077	Indeterminate(ID)-domain 12	4
VIT_00s0181g00080	Vitvi10g01743	F-box domain containing protein	4
VIT_00s0181g00090	Vitvi10g01745	WD-repeat protein	4
VIT_00s0181g00120	Vitvi10g00365	WD-repeat protein	4
VIT_00s0194g00030	Vitvi10g00217	Heat shock protein 81-2 (HSP81-2)	4
VIT_00s0253g00030	Vitvi07g01309	BTI2 (VIRB2- interacting protein 2)	4
VIT_00s0260g00070	Vitvi07g02869	Peptidyl-prolyl cis-trans isomerase, FKBP-type	4
VIT_00s0304g00040	Vitvi07g01360	Succinate dehydrogenase iron-sulfur protein, Mitochondrial	4
VIT_00s0323g00100	Vitvi02g00505	Vacuolar processing enzyme beta	4
VIT_00s0494g00010	Vitvi07g01551	Growth-regulating factor 1	4
VIT_00s0527g00030	Vitvi10g02256	Arabinogalactan protein AGP31	4
VIT_00s0531g00060	Vitvi10g02270	Cellulose synthase CSLE1	4
VIT_00s0561g00020	Vitvi00g00794	Stem-specific protein TSJT1	4
VIT_00s0586g00030	Vitvi10g00451	Stem-specific protein TSJT1	4
VIT_00s0769g00010	Vitvi00g00922	Peptidyl-prolyl cis-trans isomerase, FKBP-type	4
VIT_00s0838g00010	Vitvi10g01766	Transcriptional corepressor LEUNIG	4
VIT_00s0908g00010	Vitvi00g00989	Unknown	4
VIT_00s1286g00010	Vitvi02g01681	Stress-induced-phosphoprotein 1	4
VIT_00s1290g00010	Vitvi04g02300	Chitinase Class I	4
VIT_01s0010g00600	Vitvi01g01299	Phosphatidylinositol 4-kinase type-II	4
VIT_01s0010g01010	Vitvi01g01352	F-box domain containing protein	4
VIT_01s0010g01840	Vitvi01g01459	GEM-like protein 5	4
VIT_01s0010g02290	Vitvi01g01512	Heat shock protein 26a, chloroplast	4
VIT_01s0010g03170	Vitvi01g02248	No hit	4
VIT_01s0010g03990	Vitvi01g01687	Unknown protein	4
VIT_01s0011g03400	Vitvi01g00277	Proton-dependent oligopeptide transport (POT) family protein	4
VIT_01s0011g04540	Vitvi01g00378	Lipase GDSL 6	4
VIT_01s0011g04810	Vitvi01g00407	Unknown protein	4
VIT_01s0011g04820	Vitvi01g00408	Molecular chaperone DnaJ	4
VIT_01s0011g04980	Vitvi01g00423	Sulfate transporter 91	4
VIT_01s0011g04990	Vitvi01g00424	Chaperonin	4
VIT_01s0011g05800	Vitvi01g00498	Dynamin-like protein 2b	4
VIT_01s0011g06040	Vitvi01g00517	Cyclin SDS (solo dancers)	4
VIT_01s0026g00430	Vitvi01g02086	Cytochrome c	4
VIT_01s0026g01890	Vitvi01g00955	UDP-galactose transporter 3	4
VIT_01s0026g02210	Vitvi01g00981	Unknown protein	4
VIT_01s0127g00250	Vitvi01g00697	Kelch repeat-containing F-box protein	4
VIT_01s0137g00330	Vitvi01g00603	Cysteine proteinase	4
VIT_01s0146g00150	Vitvi01g01708	BCL-2-associated athanogene 5	4
VIT_01s0146g00420	Vitvi01g01735	No hit	4
VIT_01s0244g00130	Vitvi01g01757	Inducer of CBF expression 1 ICE1	4
VIT_02s0012g00940	Vitvi02g01498	Late embryogenesis abundant group 1	4
VIT_02s0025g00280	Vitvi02g00025	Heat shock protein 90-1	4
VIT_02s0025g01020	Vitvi02g00089	BZip transcription factor G- box binding factor 3	4
VIT_02s0025g01390	Vitvi02g00126	Protein phosphatase 2C DBP	4
VIT_02s0025g02140	Vitvi02g00187	Heat shock protein 70	4
VIT_02s0025g04060	Vitvi02g00374	Rab/Ypt GTPase Ara4-interacting protein	4
VIT_02s0025g04390	Vitvi02g00399	SEU1 protein	4
VIT_02s0025g04950	Vitvi02g01417	No hit	4
VIT_02s0154g00480	Vitvi02g01446	Heat shock protein MTSHP	4
VIT_02s0154g00490	Vitvi02g01447	Heat shock 22 kDa protein mitochondrial	4
VIT_03s0017g01300	Vitvi03g01185	ABC transporter G member 7	4
VIT_03s0038g02330	Vitvi03g00138	CLB1 protein	4
VIT_03s0038g03850	Vitvi03g01472	PGPS/NH21	4
VIT_03s0038g04390	Vitvi03g01481	Dehydrin 1	4
VIT_03s0063g01030	Vitvi03g00457	Peptidyl-prolyl isomerase D (cyclophilin D)	4
VIT_03s0110g00300	Vitvi03g01756	Copper transporter 4	4
VIT_04s0008g01110	Vitvi04g00092	Heat shock transcription factor A6B	4
VIT_04s0008g01490	Vitvi04g01792	Heat shock protein 17.6 kDa class II	4
VIT_04s0008g01500	Vitvi04g01793	Heat shock protein 17.6 kDa class II	4
VIT_04s0008g01550	Vitvi04g01799	Small molecular heat shock protein 17.5	4
VIT_04s0008g01570	Vitvi04g01801	Heat shock protein 17.6 kDa class II	4
VIT_04s0008g01590	Vitvi04g00135	Heat shock protein 17.6 kDa class II	4
VIT_04s0008g01610	Vitvi04g00136	Heat shock protein 17.6 kDa class II	4
VIT_04s0008g04480	Vitvi04g00388	Zinc finger (C3HC4-type ring finger)	4
VIT_04s0008g05870	Vitvi04g00522	CLPB-M/CLPB4/HSP98.7	4
VIT_04s0008g06150	Vitvi04g01920	No hit	4
VIT_04s0023g00430	Vitvi04g01160	Tyrosine specific protein phosphatase	4
VIT_04s0023g00480	Vitvi04g01164	Unknown	4
VIT_04s0023g01390	Vitvi04g01248	Cupin family protein	4
VIT_04s0023g01670	Vitvi04g01282	Unknown protein	4
VIT_04s0023g03890	Vitvi04g02170	Atfp6	4
VIT_04s0023g03910	Vitvi04g02172	Metal-binding protein	4
VIT_04s0043g00300	Vitvi04g00960	Microtubule-associated protein	4
VIT_04s0043g00310	Vitvi04g00962	Ribulose-phosphate 3-epimerase	4
VIT_04s0043g00690	Vitvi04g01011	ARR22 Type A	4
VIT_04s0044g00210	Vitvi04g01586	Mannitol dehydrogenase	4
VIT_04s0044g01160	Vitvi04g01675	Aminotransferase, class V	4
VIT_04s0044g01300	Vitvi04g01692	DNA cross-link repair protein	4
VIT_05s0020g00480	Vitvi05g00218	Mitochondrial substrate carrier family protein	4
VIT_05s0020g00600	Vitvi05g00235	1-cys peroxiredoxin	4
VIT_05s0020g00840	Vitvi05g01833	No hit	4
VIT_05s0020g01120	Vitvi05g00277	Rhomboid	4
VIT_05s0020g03330	Vitvi05g00486	Heat shock protein 70	4
VIT_05s0020g03530	Vitvi05g00510	Late embryogenesis abundant protein D-34 (LEA D-34)	4
VIT_05s0029g00370	Vitvi05g02049	Cystatin	4
VIT_05s0049g00750	Vitvi05g00726	No hit	4
VIT_05s0051g00080	Vitvi05g00902	F-box protein PP2-B2	4
VIT_05s0051g00340	Vitvi05g00924	Chaperonin GroEL	4
VIT_05s0062g00810	Vitvi05g01310	Lipoprotein	4
VIT_05s0062g00820	Vitvi05g01314	Unknown protein	4
VIT_05s0077g01050	Vitvi05g00118	Unknown protein	4
VIT_05s0077g01190	Vitvi05g00102	Outer envelope protein 16	4
VIT_05s0077g01860	Vitvi05g01724	ERF (ethylene response factor) sub B-2	4
VIT_05s0077g01930	Vitvi05g00045	Sucrose synthase	4
VIT_05s0124g00230	Vitvi05g01392	F-box domain containing protein	4
VIT_06s0004g00250	Vitvi06g01575	PUMILIO 12 (APUM12)	4
VIT_06s0004g01250	Vitvi06g00119	Omega-6 fatty acid desaturase, endoplasmic reticulum (FAD2)	4
VIT_06s0004g03260	Vitvi06g00323	Cupin family protein	4
VIT_06s0004g04470	Vitvi06g00443	Heat shock protein 70	4
VIT_06s0004g06570	Vitvi06g00639	Calcium/proton exchanger CAX3	4
VIT_06s0004g06960	Vitvi06g00680	BCL2 binding anthogene	4
VIT_06s0004g08200	Vitvi06g00811	Ubiquitin-conjugating enzyme E2 D/E	4
VIT_06s0004g08270	Vitvi06g00822	Transcriptional factor B3	4
VIT_06s0061g00270	Vitvi06g01295	Chaperonin GroEL	4
VIT_06s0061g00710	Vitvi06g01344	Zinc finger (C3HC4-type ring finger)	4
VIT_06s0061g01250	Vitvi06g01400	Unknown protein	4
VIT_06s0080g00340	Vitvi06g01478	ABI5 (ABA insensitive 5)	4
VIT_06s0080g01000	Vitvi06g01539	Secoisolariciresinol dehydrogenase	4
VIT_07s0005g01080	Vitvi07g00380	Unknown protein	4
VIT_07s0005g01970	Vitvi07g00457	Galactinol synthase	4
VIT_07s0005g01980	Vitvi07g02242	Glycosyl transferase family 8 protein	4
VIT_07s0005g03060	Vitvi07g00576	1-aminocyclopropane-1-carboxylate oxidase homolog 1	4
VIT_07s0005g03400	Vitvi07g00605	Globulin 11S	4
VIT_07s0005g03410	Vitvi07g02268	Globulin 11S	4
VIT_07s0005g03420	Vitvi07g02269	Globulin isoform 3 11S	4
VIT_07s0005g03970	Vitvi07g00657	Peptide transporter protein 3	4
VIT_07s0005g05400	Vitvi07g00781	Abscisic acid-insensitive protein 3 (ABI3)	4
VIT_07s0031g01570	Vitvi07g01832	CYP78A11	4
VIT_07s0031g02670	Vitvi07g01943	Delay of germination 1	4
VIT_07s0104g01340	Vitvi07g00250	Nodulin MtN3 family	4
VIT_07s0104g01450	Vitvi07g00262	No hit	4
VIT_07s0141g00690	Vitvi07g02066	ERF/AP2 transcription factor sub B-1(ATERF-3)	4
VIT_07s0151g00630	Vitvi07g00107	Globulin-1 S allele precursor	4
VIT_07s0151g00640	Vitvi07g02127	Globulin-1 S allele precursor	4
VIT_07s0151g00840	Vitvi07g00117	Late embryogenesis abundant protein D-34 (LEA D-34)	4
VIT_07s0185g00130	Vitvi07g02767	MAP kinase phosphatase 1	4
VIT_08s0007g00130	Vitvi08g02189	Heat shock protein 70	4
VIT_08s0007g00740	Vitvi08g01234	Hsp70-interacting protein	4
VIT_08s0007g02460	Vitvi08g01382	Aspartyl protease	4
VIT_08s0007g03420	Vitvi08g01470	ABI5 (ABA insensitive 5)	4
VIT_08s0007g04200	Vitvi08g01543	Late meristem identity1 HB51/LMI1	4
VIT_08s0007g04250	Vitvi08g01548	Exostosin	4
VIT_08s0007g06160	Vitvi08g01710	BZIP transcription factor	4
VIT_08s0007g06420	Vitvi08g02343	No hit	4
VIT_08s0007g06430	Vitvi08g02344	No hit	4
VIT_08s0007g06440	Vitvi08g01734	No hit	4
VIT_08s0007g06550	Vitvi08g01743	Cation efflux family	4
VIT_08s0007g06710	Vitvi08g01757	Aha1 domain-containing protein	4
VIT_08s0007g08240	Vitvi08g02393	Unknown	4
VIT_08s0032g00590	Vitvi08g00199	Universal stress protein (USP) family protein	4
VIT_08s0040g00920	Vitvi08g00957	Glutathione S-transferase 25 GSTU7	4
VIT_08s0040g01340	Vitvi08g00988	Cellulose synthase CSLA09	4
VIT_08s0040g02610	Vitvi08g02168	Unknown	4
VIT_08s0040g02660	Vitvi08g02170	RARE-cold-inducible 2A	4
VIT_08s0040g02960	Vitvi08g02176	Unknown	4
VIT_08s0058g00120	Vitvi08g00720	Phosphatidylethanolamine-binding	4
VIT_08s0058g00210	Vitvi08g00731	Chaperone	4
VIT_08s0058g00650	Vitvi08g00789	Aldose reductase	4
VIT_08s0105g00600	Vitvi08g00679	Late embryogenesis abundant protein B19.3	4
VIT_08s0217g00090	Vitvi08g00689	DnaJ homolog, subfamily B, member 9	4
VIT_09s0002g00630	Vitvi09g02017	No hit	4
VIT_09s0002g01370	Vitvi09g00108	AP2 AINTEGUMENTA	4
VIT_09s0002g02440	Vitvi09g00206	ABC transporter C member 12	4
VIT_09s0002g02450	Vitvi09g01542	Phosphatase	4
VIT_09s0002g02490	Vitvi09g00210	Dof zinc finger protein 1	4
VIT_09s0002g04490	Vitvi09g00375	PDX1 (pyridoxine biosynthesis 1.3)	4
VIT_09s0002g04710	Vitvi09g01611	No hit	4
VIT_09s0002g04850	Vitvi09g01617	No hit	4
VIT_09s0002g06070	Vitvi09g00524	Late embryogenesis abundant protein	4
VIT_09s0002g06430	Vitvi09g00560	Lactoylglutathione lyase	4
VIT_09s0002g06790	Vitvi09g00599	Small heat shock protein (HSP26.5-P) 26.5 kDa class I	4
VIT_09s0002g08110	Vitvi09g01708	Unknown	4
VIT_09s0018g01680	Vitvi09g01273	Unknown protein	4
VIT_09s0054g01040	Vitvi09g01409	Unknown protein	4
VIT_09s0070g00060	Vitvi09g00969	CCR4-NOT transcription complex subunit 7/8	4
VIT_09s0070g00380	Vitvi09g01808	Unknown protein	4
VIT_10s0003g00020	Vitvi10g00478	Unknown	4
VIT_10s0003g00260	Vitvi10g00496	DnaJ homolog, subfamily B, member 4	4
VIT_10s0003g00490	Vitvi10g00514	Unknown protein	4
VIT_10s0003g02040	Vitvi10g00660	Unknown protein	4
VIT_10s0003g03510	Vitvi10g00798	HSP20 chaperone	4
VIT_10s0003g05390	Vitvi10g01017	FAD-linked oxidoreductase 1	4
VIT_10s0042g00560	Vitvi10g01423	Unknown protein	4
VIT_10s0116g01820	Vitvi10g01642	Unknown protein	4
VIT_11s0016g00490	Vitvi11g00032	CAAX amino terminal protease	4
VIT_11s0016g00670	Vitvi11g00046	AP2 domain-containing transcription factor	4
VIT_11s0016g00800	Vitvi11g00060	Unknown protein	4
VIT_11s0016g01110	Vitvi11g00078	Unknown protein	4
VIT_11s0016g01480	Vitvi11g00109	Nuclear transcription factor Y subunit A-3	4
VIT_11s0016g01740	Vitvi11g00133	Zinc finger (C2H2 type) family	4
VIT_11s0016g02000	Vitvi11g00159	No hit	4
VIT_11s0016g02010	Vitvi11g00160	Acid phosphatase survival protein SurE	4
VIT_11s0016g02520	Vitvi11g00207	Unknown protein	4
VIT_11s0016g03950	Vitvi11g00340	Dehydration-responsive protein (RD22)	4
VIT_11s0016g04080	Vitvi11g00351	Multiprotein-bridging factor 1c MBF1C	4
VIT_11s0016g04750	Vitvi11g00420	Potassium channel AKT1	4
VIT_11s0016g05010	Vitvi11g00443	Lactoylglutathione lyase	4
VIT_11s0016g05640	Vitvi11g00497	IAA29	4
VIT_11s0037g00510	Vitvi11g00724	Heat shock protein 70	4
VIT_11s0052g01230	Vitvi11g01266	Xyloglucan endotransglucosylase/hydrolase 23	4
VIT_11s0078g00260	Vitvi11g01041	Unknown protein	4
VIT_11s0118g00020	Vitvi11g00525	Exostosin-like	4
VIT_11s0118g00060	Vitvi11g01456	Exostosin-like	4
VIT_12s0028g01180	Vitvi12g00103	Non-specific lipid-transfer protein	4
VIT_12s0028g03240	Vitvi12g02300	Tyrosine aminotransferase	4
VIT_12s0035g02100	Vitvi12g02758	Glutathione S-transferase Z1 GSTZ1	4
VIT_12s0057g01090	Vitvi12g02497	Nudix hydrolase 2	4
VIT_12s0057g01520	Vitvi12g02510	No hit	4
VIT_12s0059g00470	Vitvi12g00354	Unknown protein	4
VIT_12s0059g00480	Vitvi12g02354	No hit	4
VIT_12s0059g02350	Vitvi12g00526	Isocitrate lyase (Isocitrase) (Isocitratase) (ICL)	4
VIT_12s0059g02360	Vitvi12g00527	Myb caprice CPC	4
VIT_13s0019g00500	Vitvi13g00264	Nodulin MtN21 family	4
VIT_13s0019g00790	Vitvi13g02417	Early-responsive to dehydration	4
VIT_13s0019g01130	Vitvi13g01972	DC1 domain-containing protein	4
VIT_13s0019g01550	Vitvi13g02429	Protease inhibitor/seed storage/lipid transfer protein (LTP)	4
VIT_13s0019g02040	Vitvi13g00332	Lectin protein kinase	4
VIT_13s0019g02740	Vitvi13g02014	Heat shock protein 17.6 kDa class I	4
VIT_13s0019g02760	Vitvi13g02016	Heat shock protein 17.6 kDa class I	4
VIT_13s0019g02770	Vitvi13g02017	Heat shock protein 17.6 kDa class I	4
VIT_13s0019g02820	Vitvi13g00405	Heat shock protein 18.2 kDa class I	4
VIT_13s0019g02840	Vitvi13g00409	Heat shock protein 18.2 kDa class I	4
VIT_13s0019g02850	Vitvi13g00410	Heat shock protein 17.6 kDa class I	4
VIT_13s0019g02930	Vitvi13g02024	Heat shock protein 17.6 kDa class I	4
VIT_13s0019g03000	Vitvi13g00451	Heat shock protein 17.6 kDa class I	4
VIT_13s0019g03090	Vitvi13g00471	Heat shock protein class I (HSP17.8-CI)	4
VIT_13s0019g03160	Vitvi13g00490	Heat shock protein 17.6 kDa class I	4
VIT_13s0019g03170	Vitvi13g00491	Heat shock protein 16.9 kDa class I	4
VIT_13s0019g05120	Vitvi13g00688	Cysteine proteinase precursor	4
VIT_13s0047g00110	Vitvi13g01107	Ripening regulated protein DDTFR8	4
VIT_13s0047g00340	Vitvi13g01862	Ethylene-responsive transcription factor WRINKLED 1	4
VIT_13s0047g01230	Vitvi13g01236	flavonoid 1-2 rhamnosyltransferase	4
VIT_13s0064g00910	Vitvi13g02505	Unknown	4
VIT_13s0064g01760	Vitvi13g01792	Amygdalin hydrolase isoform AH I	4
VIT_13s0067g00430	Vitvi13g01306	GTB1 (global transcription factor group B1)	4
VIT_13s0067g00500	Vitvi13g01304	Transcription elongation factor SPT6	4
VIT_13s0067g01240	Vitvi13g00070	Em protein GEA6 (EM6)	4
VIT_13s0067g01250	Vitvi13g01893	Em protein GEA6 (EM6)	4
VIT_13s0067g01910	Vitvi13g00112	Unknown protein	4
VIT_13s0074g00090	Vitvi13g00714	Glycosyl transferase family 47 protein	4
VIT_13s0074g00610	Vitvi13g00772	UDP-glucose:sesaminol 2'-O-glucoside-O-glucosyltransferase	4
VIT_13s0158g00130	Vitvi13g01628	Lactoylglutathione lyase	4
VIT_13s0158g00340	Vitvi13g01613	Glycerol-3-phosphate dehydrogenase	4
VIT_14s0006g03250	Vitvi14g02890	AWPM-19	4
VIT_14s0030g01470	Vitvi14g00400	Late embryogenesis abundant protein D-34 (LEA D-34)	4
VIT_14s0036g00930	Vitvi14g00658	Polyubiquitin (UBQ4)	4
VIT_14s0036g01020	Vitvi14g00672	Polyubiquitin (UBQ4)	4
VIT_14s0060g00860	Vitvi14g00070	Beta-fructofuranosidase	4
VIT_14s0060g02020	Vitvi14g00158	ATPP2-B15 (Phloem protein 2-B15)	4
VIT_14s0066g00710	Vitvi14g01708	Oleosin H-isoform	4
VIT_14s0066g01880	Vitvi14g01824	Zf AN1 domain-containing stress-associated protein 12 (SAP12)	4
VIT_14s0066g02190	Vitvi14g01846	CW14	4
VIT_14s0066g02350	Vitvi14g01868	Galactinol synthase	4
VIT_14s0068g01500	Vitvi14g01500	Glycerophosphoryl diester phosphodiesterase	4
VIT_14s0108g00590	Vitvi14g01942	FtsH protease	4
VIT_14s0108g01500	Vitvi14g02026	APG6/CLPB-P/CLPB3	4
VIT_14s0128g00200	Vitvi14g00269	7S globulin precursor, basic	4
VIT_14s0128g00340	Vitvi14g00257	Seed maturation protein PM34	4
VIT_14s0128g00350	Vitvi14g02560	GPI-anchored protein-like protein II	4
VIT_15s0021g02790	Vitvi15g00653	ATELC/ELC	4
VIT_15s0046g01040	Vitvi15g00995	Lipase class 3	4
VIT_15s0046g01110	Vitvi15g01621	Histone H3.2	4
VIT_15s0046g01440	Vitvi15g01027	BZip transcription factor G- box binding factor 3	4
VIT_15s0046g02380	Vitvi15g01106	CYP86A8	4
VIT_15s0048g01060	Vitvi15g00754	UDP-galactose transporter 2 ATUTR2/UTR2	4
VIT_15s0048g01070	Vitvi15g00758	Vacuolar iron transporter 1	4
VIT_16s0013g00740	Vitvi16g01656	Fe2+ dioxygenase-like	4
VIT_16s0013g00870	Vitvi16g00346	Zinc finger (CCCH-type) family protein	4
VIT_16s0013g00880	Vitvi16g00347	Oleosin OLE-4	4
VIT_16s0013g02030	Vitvi16g00504	Unknown protein	4
VIT_16s0022g00510	Vitvi16g00681	Heat shock 22 kDa protein	4
VIT_16s0022g01450	Vitvi16g00797	UDP-D- glcucuronate 4-epimerase 2 GAE2	4
VIT_16s0022g02120	Vitvi16g00870	Metalloendopeptidase OMA1	4
VIT_16s0022g02210	Vitvi16g00879	Protein phosphatase 2CA AHG1 PP2CA	4
VIT_16s0039g00220	Vitvi16g00010	Aquaporin BETA-TIP	4
VIT_16s0039g02140	Vitvi16g00149	Phosphoribulokinase	4
VIT_16s0050g00120	Vitvi16g01022	B57	4
VIT_16s0050g01150	Vitvi16g01103	Heat shock protein 90-1	4
VIT_16s0050g02270	Vitvi16g01187	Unknown protein	4
VIT_16s0050g02360	Vitvi16g01197	Carrier protein CGI-69, Mitochondrial	4
VIT_16s0050g02650	Vitvi16g01231	Unknown protein	4
VIT_16s0098g01060	Vitvi16g01352	Heat shock protein 26a, chloroplast	4
VIT_16s0100g00720	Vitvi16g00982	Heat shock transcription factor B2A	4
VIT_17s0000g00070	Vitvi17g01318	Unknown protein	4
VIT_17s0000g02050	Vitvi17g00173	Nudix hydrolase 17	4
VIT_17s0000g02630	Vitvi17g00229	TFL1 (Terminal flower 1)	4
VIT_17s0000g04840	Vitvi17g01433	Sterile alpha motif (SAM) domain-containing	4
VIT_17s0000g05270	Vitvi17g01447	Unknown protein	4
VIT_17s0000g05280	Vitvi17g01448	UPF0737 protein AFP3	4
VIT_17s0000g07190	Vitvi17g00695	Heat shock protein 101	4
VIT_17s0000g08950	Vitvi17g00884	D111/G-patch	4
VIT_17s0000g09000	Vitvi17g01554	Oleosin OLE-2	4
VIT_17s0000g10420	Vitvi17g01050	DNA-binding protein GT-1-related	4
VIT_17s0053g00020	Vitvi17g01140	Unknown	4
VIT_18s0001g00700	Vitvi18g00153	Mechanosensitive ion channel	4
VIT_18s0001g01570	Vitvi18g01510	Seed maturation protein PM31	4
VIT_18s0001g01610	Vitvi18g01511	Heat shock protein 16.9 kDa class I	4
VIT_18s0001g02120	Vitvi18g00241	Metal transporter Nramp6	4
VIT_18s0001g02690	Vitvi18g00268	Unknown protein	4
VIT_18s0001g02840	Vitvi18g01935	Late embryogenesis abundant proteins	4
VIT_18s0001g02880	Vitvi18g03082	Seed maturation protein PM27	4
VIT_18s0001g02920	Vitvi18g03080	Late embryogenesis abundant proteins	4
VIT_18s0001g03990	Vitvi18g00330	Stearoyl-ACP desaturase	4
VIT_18s0001g04290	Vitvi18g02553	No hit	4
VIT_18s0001g04750	Vitvi18g02557	Acetylcholinesterase	4
VIT_18s0001g05300	Vitvi18g00384	Trehalose-6-phosphate phosphatase	4
VIT_18s0001g07260	Vitvi18g00501	Chaperone protein dnaJ	4
VIT_18s0001g09250	Vitvi18g00677	Lateral organ boundaries protein 38	4
VIT_18s0001g09540	Vitvi18g00700	MADS-box agamous-like 67	4
VIT_18s0001g13320	Vitvi18g01029	Dehydration-responsive element-binding protein 2D	4
VIT_18s0001g15250	Vitvi18g01207	Unknown	4
VIT_18s0041g00280	Vitvi18g01966	T-complex protein 11	4
VIT_18s0041g01090	Vitvi18g02050	F-box domain containing protein	4
VIT_18s0041g01230	Vitvi18g02066	Heat shock protein 70	4
VIT_18s0072g00480	Vitvi18g01636	Hydroxyproline-rich glycoprotein family protein	4
VIT_18s0089g00940	Vitvi18g02393	Lipase GDSL	4
VIT_18s0089g01270	Vitvi18g02423	Heat shock protein precursor 22.0 kDa class IV	4
VIT_18s0117g00210	Vitvi18g01868	Myb domain protein 4	4
VIT_18s0122g00180	Vitvi18g02468	Calmodulin CML37	4
VIT_18s0122g00620	Vitvi18g02476	Cinnamoyl-CoA reductase	4
VIT_18s0122g01210	Vitvi18g00087	Cuticular water permeability	4
VIT_19s0014g01220	Vitvi19g01837	Delay of germination 1	4
VIT_19s0014g01450	Vitvi19g00120	Delay of germination 1	4
VIT_19s0014g02900	Vitvi19g00239	Ring finger protein 185	4
VIT_19s0015g00540	Vitvi19g02065	No hit	4
VIT_19s0085g00060	Vitvi19g01671	ABC transporter B member 11	4
VIT_19s0085g01050	Vitvi19g01760	Heat shock protein 17.6 kDa class I	4
VIT_19s0085g01170	Vitvi19g02356	Seed maturation protein PM41	4
VIT_19s0090g00420	Vitvi19g00498	Translation initiation factor eIF-1	4
VIT_19s0090g01480	Vitvi19g00592	Na+/H+ exchanger 4	4
VIT_19s0093g00310	Vitvi19g01326	Glutathione S-transferase 8 GSTU19	4
VIT_19s0177g00080	Vitvi19g01995	Retrotransposon	4
VIT_19s0177g00090	Vitvi19g00435	Albumin, 2S	4
VIT_00s0181g00085	NA	NA	4
VIT_00s0198g00020	NA	ATP binding	4
VIT_00s0366g00010	NA	No hit	4
VIT_00s1569g00010	NA	Heat shock protein 81-2 (HSP81-2)	4
VIT_05s0136g00230	NA	No hit	4
VIT_06s0004g03615	NA	NA	4
VIT_07s0005g04395	NA	NA	4
VIT_10s0003g01335	NA	NA	4
VIT_10s0003g01405	NA	NA	4
VIT_12s0028g02445	NA	NA	4
VIT_16s0022g02140	NA	CYP704A2	4
VIT_00s0203g00020	Vitvi10g01737	No hit	5
VIT_00s0203g00050	Vitvi10g00327	Receptor-interacting protein	5
VIT_00s0304g00080	Vitvi07g01365	Trehalose-6-phosphate phosphatase	5
VIT_00s0347g00080	Vitvi10g02321	Curculin (mannose-binding) lectin	5
VIT_00s0374g00050	Vitvi10g00313	U-box domain containing protein	5
VIT_00s0415g00030	Vitvi07g01524	Molecular chaperone DnaK	5
VIT_00s0616g00010	Vitvi02g01806	Glycerol-3-phosphate permease	5
VIT_00s0958g00020	Vitvi00g01011	FK506-binding protein 4/5 ROF1 (rotamase FKBP 1)	5
VIT_00s2526g00010	Vitvi08g02465	Endo-1,4-beta-glucanase korrigan (KOR)	5
VIT_01s0010g02000	Vitvi01g01472	Peroxidase	5
VIT_01s0010g02260	Vitvi01g01508	Esterase	5
VIT_01s0010g02460	Vitvi01g01538	Glyceraldehyde-3-phosphate dehydrogenase, cytosolic 3	5
VIT_01s0011g01160	Vitvi01g00091	Haloacid dehalogenase hydrolase	5
VIT_01s0011g01170	Vitvi01g00092	No hit	5
VIT_01s0011g05580	Vitvi01g00475	Atypical receptor kinase MARK	5
VIT_01s0026g02540	Vitvi01g01023	Zinc finger (C3HC4-type ring finger)	5
VIT_02s0012g00280	Vitvi02g00614	Senescence-associated protein	5
VIT_02s0012g01240	Vitvi02g00691	PHD finger transcription factor	5
VIT_02s0012g01640	Vitvi02g00724	Inositol 1,3,4-trisphosphate 5/6-kinase.	5
VIT_02s0025g02490	Vitvi02g00219	Unknown protein	5
VIT_02s0025g03520	Vitvi02g00324	Haloacid dehalogenase hydrolase	5
VIT_02s0025g04170	Vitvi02g00387	Heat shock transcription factor B2B	5
VIT_02s0025g05120	Vitvi02g00467	ACT domain-containing protein (ACR8)	5
VIT_02s0033g00450	Vitvi02g01024	Myb VvMYBA3 [Vitis vinifera]	5
VIT_02s0087g00750	Vitvi02g01273	Proteinase inhibitor I4, serpin	5
VIT_02s0234g00110	Vitvi02g01778	Oleosin OLE-4	5
VIT_02s0241g00100	Vitvi02g00481	Unknown protein	5
VIT_03s0017g00650	Vitvi03g01092	GTP cyclohydrolase II	5
VIT_03s0017g01410	Vitvi03g01199	No hit	5
VIT_03s0038g03920	Vitvi03g00246	Glutamate receptor 2 GLUR2	5
VIT_03s0038g04120	Vitvi03g00264	Cellulose synthase CSLD4	5
VIT_03s0063g00630	Vitvi03g00488	Transcriptional factor B3	5
VIT_03s0063g01220	Vitvi03g00441	Nodulin 1A, senescence-associated	5
VIT_03s0063g01290	Vitvi03g00435	Gibberellin 20 oxidase 2	5
VIT_03s0063g01310	Vitvi03g00432	Oxidoreductase, 2OG-Fe(II) oxygenase family	5
VIT_03s0063g01330	Vitvi03g00431	Nodulin 1A, senescence-associated	5
VIT_03s0063g01380	Vitvi03g00426	Unknown protein	5
VIT_03s0063g01760	Vitvi03g01521	No hit	5
VIT_03s0063g02700	Vitvi03g00317	CPL4 (C-Terminal Domain Phosphatase-like 4)	5
VIT_03s0091g00810	Vitvi03g00645	Beta-1,4-xylosidase	5
VIT_03s0097g00530	Vitvi03g00845	Molecular chaperone DnaK	5
VIT_04s0008g01130	Vitvi04g00093	Solute carrier family 25	5
VIT_04s0008g01510	Vitvi04g01794	Heat shock protein 17.6 kDa class II	5
VIT_04s0008g01660	Vitvi04g01805	Carrier protein, Mitochondrial	5
VIT_04s0008g06730	Vitvi04g00607	Import inner membrane translocase subunit Tim17/Tim22/Tim23	5
VIT_04s0023g00220	Vitvi04g01136	Zfwd2 protein (ZFWD2)	5
VIT_04s0023g01480	Vitvi04g01261	Dimethylaniline monooxygenase, N-oxide-forming	5
VIT_04s0023g01800	Vitvi04g01296	Maf, septum formation protein	5
VIT_04s0044g00970	Vitvi04g01654	Unknown protein	5
VIT_04s0079g00610	Vitvi04g00871	Early nodulin ENOD18 protein	5
VIT_04s0079g00810	Vitvi04g02017	Cold induced protein	5
VIT_05s0020g02270	Vitvi05g01871	Unknown	5
VIT_05s0049g00740	Vitvi05g01945	No hit	5
VIT_05s0049g01780	Vitvi05g00819	Caleosin	5
VIT_05s0049g02240	Vitvi05g00857	AWPM-19	5
VIT_05s0049g02310	Vitvi05g00866	Biopterin transport-related protein BT1	5
VIT_05s0077g01850	Vitvi05g01745	Glycine-rich protein	5
VIT_05s0102g00330	Vitvi05g01493	On-specific serine/threonine protein kinase	5
VIT_06s0004g08330	Vitvi06g00829	No hit	5
VIT_06s0009g02560	Vitvi06g01152	Pectinesterase family	5
VIT_07s0005g00140	Vitvi07g00298	Peripheral-type benzodiazepine receptor	5
VIT_07s0005g00820	Vitvi07g00357	AP2-like ethylene-responsive transcription factor	5
VIT_07s0005g02740	Vitvi07g00539	Peptide chain release factor	5
VIT_07s0031g02610	Vitvi07g01929	NAC domain containing protein 2	5
VIT_07s0104g00850	Vitvi07g00209	Pto kinase interactor	5
VIT_08s0007g00160	Vitvi08g01184	Glycosyltransferase family 14	5
VIT_08s0007g00390	Vitvi08g01201	Eceriferum 3 (CER3)	5
VIT_08s0007g02330	Vitvi08g01373	Unknown	5
VIT_08s0007g02360	Vitvi08g01377	Harpin inducing protein 1-like 9	5
VIT_08s0007g04180	Vitvi08g01540	Retrotransposon protein, Ty1-copia subclass	5
VIT_08s0007g04240	Vitvi08g01547	Late embryogenesis abundant protein	5
VIT_08s0007g04800	Vitvi08g01604	Carbonic anhydrase precursor	5
VIT_08s0007g05390	Vitvi08g02307	ARR3 typeA	5
VIT_08s0007g06800	Vitvi08g01767	Chromomethylase	5
VIT_08s0007g08170	Vitvi08g02391	Unknown protein	5
VIT_08s0040g01860	Vitvi08g01036	Unknown protein	5
VIT_08s0040g02260	Vitvi08g01061	Protamine P1	5
VIT_08s0040g02700	Vitvi08g01097	Heavy-metal-associated domain-containing protein	5
VIT_08s0056g01300	Vitvi08g00117	Cupin, RmlC-type	5
VIT_08s0058g00400	Vitvi08g02076	No hit	5
VIT_08s0058g00410	Vitvi08g00761	ferritin 1 (FER1)	5
VIT_08s0058g00430	Vitvi08g00763	ferritin	5
VIT_08s0058g00440	Vitvi08g00764	ferritin	5
VIT_08s0058g01000	Vitvi08g00824	Aspartate aminotransferase	5
VIT_09s0002g00650	Vitvi09g00046	Auxin-induced protein	5
VIT_09s0002g00690	Vitvi09g00049	DnaJ homolog, subfamily B, member 6	5
VIT_09s0002g03510	Vitvi09g00288	ELF7 (early flowering 7)	5
VIT_09s0002g04780	Vitvi09g00399	Sulfate transporter 3.4	5
VIT_09s0002g04930	Vitvi09g01621	Kelch repeat-containing F-box family protein	5
VIT_09s0002g05080	Vitvi09g00427	Kelch repeat-containing F-box family protein	5
VIT_09s0002g06970	Vitvi09g00616	Palmitoyl-monogalactosyldiacylglycerol delta-7 desaturase, chloroplast	5
VIT_09s0002g07010	Vitvi09g00619	SNF4	5
VIT_09s0002g08540	Vitvi09g00772	Serine-rich protein	5
VIT_09s0070g00140	Vitvi09g00981	CBL-interacting protein kinase 6 (CIPK6)	5
VIT_10s0003g01890	Vitvi10g01804	RKF1 (receptor-like kinase in flowers 1)	5
VIT_10s0071g01060	Vitvi10g01568	Pyruvate kinase	5
VIT_10s0092g00250	Vitvi10g01124	Alpha-glucosidase 1 (AGLU1)	5
VIT_11s0016g00690	Vitvi11g00048	Senescence-associated protein	5
VIT_11s0016g02790	Vitvi11g00229	Zinc finger (CCCH-type) family protein	5
VIT_11s0016g02910	Vitvi11g00244	Acid phosphatase class B	5
VIT_11s0016g04220	Vitvi11g00365	Copper-binding family protein	5
VIT_11s0016g04920	Vitvi11g01427	Early nodulin 93	5
VIT_11s0037g00890	Vitvi11g00805	Glutamine amidotransferase class-I domain-containing protein	5
VIT_11s0065g00730	Vitvi11g01567	F-box protein	5
VIT_11s0065g01210	Vitvi11g00990	Zinc finger (C3HC4-type ring finger)	5
VIT_11s0118g00570	Vitvi11g00582	Tristeza Virus Resistance Gene (Ctv)	5
VIT_12s0028g01000	Vitvi12g00085	Unknown protein	5
VIT_12s0028g03560	Vitvi12g00298	Unknown protein	5
VIT_12s0028g03640	Vitvi12g00305	Ripening induced protein	5
VIT_12s0028g03790	Vitvi12g00315	No hit	5
VIT_12s0034g01900	Vitvi12g02658	Globulin-like protein	5
VIT_12s0035g01770	Vitvi12g02119	DNA (cytosine-5)-methyltransferase AthI	5
VIT_12s0055g00900	Vitvi12g01613	RAE1 RNA export 1 homolog	5
VIT_12s0057g00070	Vitvi12g02457	Wound-induced	5
VIT_12s0057g00080	Vitvi12g02458	Wound-induced	5
VIT_12s0057g00090	Vitvi12g02459	Wound-induced	5
VIT_12s0057g00100	Vitvi12g02460	Wound-responsive	5
VIT_12s0057g00110	Vitvi12g02461	Wound-induced	5
VIT_12s0057g00120	Vitvi12g02462	Wound-induced	5
VIT_12s0057g00150	Vitvi12g02465	Wound-induced	5
VIT_12s0057g00170	Vitvi12g02466	Wound-induced	5
VIT_12s0057g00180	Vitvi12g02467	Wound-induced	5
VIT_12s0057g00190	Vitvi12g02468	Unknown	5
VIT_12s0057g00250	Vitvi12g00641	NDB3 (alternative NAD(P)H dehydrogenase 32)	5
VIT_12s0057g00670	Vitvi12g00683	Heat shock protein 90C	5
VIT_12s0059g00310	Vitvi12g02337	Unknown	5
VIT_12s0059g00370	Vitvi12g02342	EF hand	5
VIT_12s0142g00110	Vitvi12g00913	Splicing factor, arginine/serine-rich 2	5
VIT_13s0019g00860	Vitvi13g00278	Small heat-shock protein HSP17.5 Cytosolic class I	5
VIT_13s0019g03910	Vitvi13g02053	Unknown	5
VIT_13s0067g01650	Vitvi13g00097	Glutaredoxin	5
VIT_13s0067g02130	Vitvi13g01900	Dehydration-induced protein (ERD15)	5
VIT_13s0067g02300	Vitvi13g01902	Hypoxia-responsive	5
VIT_13s0158g00090	Vitvi13g02457	Unknown	5
VIT_13s0158g00320	Vitvi13g01614	FAD linked oxidase, N-terminal	5
VIT_14s0006g02950	Vitvi14g01193	Lateral organ boundaries protein 41	5
VIT_14s0036g00420	Vitvi14g00605	Phosphoenolpyruvate carboxylase kinase	5
VIT_14s0060g01300	Vitvi14g02476	Universal stress protein (USP) family protein	5
VIT_14s0060g02000	Vitvi14g02502	ATPP2-B14	5
VIT_14s0060g02300	Vitvi14g02510	Hypoxia-responsive	5
VIT_14s0060g02320	Vitvi14g00183	Respiratory burst oxidase protein B (ATRBOHB)	5
VIT_14s0060g02340	Vitvi14g00185	Heat shock protein 70	5
VIT_14s0060g02390	Vitvi14g00193	SRC2/SRC2 (soybean gene regulated BY cold-2)	5
VIT_14s0066g00700	Vitvi14g03008	Oleosin H-isoform	5
VIT_14s0066g01150	Vitvi14g01757	Cinnamoyl-CoA reductase	5
VIT_14s0066g02180	Vitvi14g01845	Myb domain protein 35	5
VIT_14s0068g00970	Vitvi14g02950	RPK1 (receptor-like protein kinase 1)	5
VIT_14s0083g01020	Vitvi14g01340	Regulator of chromosome condensation (RCC1)	5
VIT_14s0083g01130	Vitvi14g01353	MAP3K-like protein kinase, putative, expressed	5
VIT_14s0083g01140	Vitvi14g01354	B12D	5
VIT_14s0108g00090	Vitvi14g01906	Cupin, RmlC-type	5
VIT_14s0108g00100	Vitvi14g03060	Serine carboxypeptidase S10	5
VIT_15s0045g00370	Vitvi15g01346	Phosphatidylglycerol specific phospholipase C	5
VIT_15s0046g01970	Vitvi15g01073	Anthocyanidine rhamnosyl-transferase	5
VIT_15s0048g01320	Vitvi15g00782	Gibberellin 20-oxidase	5
VIT_15s0048g02260	Vitvi15g00859	Calcium-binding EF hand	5
VIT_15s0048g02970	Vitvi15g01565	Extensin	5
VIT_16s0098g00250	Vitvi16g01279	Zinc finger (C3HC4-type ring finger)	5
VIT_16s0098g00360	Vitvi16g01289	CCT motif constans-like	5
VIT_16s0100g00290	Vitvi16g01858	L-idonate dehydrogenase	5
VIT_16s0100g00470	Vitvi16g00952	BCL2 binding anthogene	5
VIT_17s0000g01820	Vitvi17g00151	Malate synthase, glyoxysomal	5
VIT_17s0000g03790	Vitvi17g00331	Unknown protein	5
VIT_17s0000g06000	Vitvi17g00578	Basic helix-loop-helix (bHLH) family	5
VIT_17s0000g06920	Vitvi17g00677	Remorin	5
VIT_17s0000g07670	Vitvi17g01527	Betaine-aldehyde dehydrogenase	5
VIT_17s0000g08370	Vitvi17g00814	RCD one 2 (SRO2)	5
VIT_17s0000g09190	Vitvi17g00906	Octicosapeptide/Phox/Bem1p (PB1) domain-containing protein	5
VIT_18s0001g01060	Vitvi18g00181	Zinc finger (C3HC4-type ring finger)	5
VIT_18s0001g02750	Vitvi18g02532	Unknown protein	5
VIT_18s0001g08160	Vitvi18g02620	No hit	5
VIT_18s0001g08810	Vitvi18g02636	Unknown protein	5
VIT_18s0001g09010	Vitvi18g00651	Unknown	5
VIT_18s0001g11610	Vitvi18g02724	No hit	5
VIT_18s0001g13210	Vitvi18g02773	Lectin jacalin	5
VIT_18s0001g14440	Vitvi18g01129	Molecular chaperone DnaJ	5
VIT_18s0072g00260	Vitvi18g01617	Ethylene-responsive transcription factor related to APETALA2 6	5
VIT_18s0086g00410	Vitvi18g01405	Auxin-binding protein ABP19	5
VIT_18s0089g01030	Vitvi18g02398	Ethylene-responsive transcription factor	5
VIT_19s0014g01360	Vitvi19g00109	Curculin (mannose-binding) lectin	5
VIT_19s0014g01640	Vitvi19g00138	Malate dehydrogenase	5
VIT_19s0015g01370	Vitvi19g00775	Molecular chaperone DnaJ	5
VIT_19s0090g01190	Vitvi19g00567	Chaperone GrpE type 2	5
VIT_19s0090g01790	Vitvi19g00625	Armadillo/beta-catenin repeat	5
VIT_19s0177g00110	Vitvi19g01996	Translation initiation factor eIF-1	5
VIT_19s0177g00160	Vitvi19g00442	Phytochelatin synthetase	5
VIT_00s1466g00010	NA	No hit	5
VIT_02s0012g01235	NA	NA	5
VIT_06s0004g03610	NA	Cytochrome c oxidase subunit 3	5
VIT_07s0031g01830	NA	Unknown protein	5
VIT_10s0092g00260	NA	Alpha-glucosidase 1 (AGLU1)	5
VIT_10s0116g00490	NA	Microtubule organization 1 protein (MOR1)	5
VIT_11s0052g00175	NA	NA	5
VIT_12s0035g01755	NA	NA	5
VIT_12s0035g01765	NA	NA	5
VIT_12s0057g00060	NA	No hit	5
VIT_13s0019g00285	NA	NA	5
VIT_13s0019g01440	NA	No hit	5
VIT_14s0060g01700	NA	fumarase	5
VIT_14s0108g00406	NA	NA	5
VIT_17s0000g01825	NA	NA	5
VIT_18s0082g00018	NA	NA	5
VIT_00s0131g00130	Vitvi13g02402	Annexin ANN3	6
VIT_00s0211g00120	Vitvi07g02608	Glycine hydroxymethyltransferase	6
VIT_00s0214g00150	Vitvi04g01104	F-box protein PP2-B1 (Protein phloem protein 2-like B1)	6
VIT_00s0226g00100	Vitvi05g01556	Regulator of chromosome condensation (RCC1)	6
VIT_00s0333g00040	Vitvi07g01139	Early tobacco anther 1, putative	6
VIT_00s0394g00040	Vitvi01g00673	Alliinase EGF	6
VIT_00s0454g00030	Vitvi10g02298	Subtilisin protease	6
VIT_00s0463g00030	Vitvi10g00274	Ca2+-transporting ATPase type 2 isoform 8	6
VIT_00s0652g00010	Vitvi10g00444	Dof zinc finger protein DOF1.4	6
VIT_00s0732g00010	Vitvi07g03056	Homeobox-leucine zipper protein 22	6
VIT_00s0780g00040	Vitvi10g00214	RGLG2 (ring Domain LIGASE2)	6
VIT_00s1286g00020	Vitvi02g01680	Elongation factor EF-G	6
VIT_00s1927g00020	Vitvi00g02237	Ubiquitin-conjugating enzyme E2 O	6
VIT_00s2710g00010	Vitvi06g01988	No hit	6
VIT_01s0010g00790	Vitvi01g01328	No hit	6
VIT_01s0010g00800	Vitvi01g02178	Unknown	6
VIT_01s0010g01240	Vitvi01g02188	Argonaute (AGO1)	6
VIT_01s0010g01850	Vitvi01g02201	Regulator of nonsense transcripts 1	6
VIT_01s0010g02910	Vitvi01g01578	ATP binding protein	6
VIT_01s0011g00760	Vitvi01g00067	Beta-glucosidase	6
VIT_01s0011g01300	Vitvi01g00104	Polygalacturonase QRT3	6
VIT_01s0011g02600	Vitvi01g01915	No hit	6
VIT_01s0011g02730	Vitvi01g00211	ABC transporter G member 3	6
VIT_01s0011g02860	Vitvi01g00224	CHUP1 (chloroplast unusual positioning 1)	6
VIT_01s0011g03430	Vitvi01g01934	No hit	6
VIT_01s0011g03440	Vitvi01g01935	DNA mismatch repair protein	6
VIT_01s0011g04840	Vitvi01g01972	No hit	6
VIT_01s0011g06610	Vitvi01g02013	Glutamate decarboxylase	6
VIT_01s0026g01340	Vitvi01g00889	Glutathione S-transferase 29 GSTU18	6
VIT_01s0026g02590	Vitvi01g01027	Calcium-binding protein CML	6
VIT_01s0127g00540	Vitvi01g02057	Protein disulfide isomerase	6
VIT_01s0127g00560	Vitvi01g02058	Protein disulfide isomerase	6
VIT_01s0150g00380	Vitvi01g01798	Unknown protein	6
VIT_02s0025g00260	Vitvi02g00022	Polygalacturonase GH28	6
VIT_02s0025g01710	Vitvi02g00160	Unknown	6
VIT_02s0025g02500	Vitvi02g01365	Metal-nicotianamine transporter YSL1	6
VIT_02s0025g02640	Vitvi02g00235	Unknown protein	6
VIT_02s0025g03310	Vitvi02g00301	Arsenite transport protein (ArsB)	6
VIT_02s0025g04210	Vitvi02g00390	UDP-glucose 4-epimerase	6
VIT_02s0025g04730	Vitvi02g00436	Glyoxylate reductase	6
VIT_02s0033g00130	Vitvi02g00983	Cis-zeatin O-beta-D-glucosyltransferase	6
VIT_02s0087g01010	Vitvi02g01299	CRK10 (cysteine-rich RLK10)	6
VIT_02s0154g00090	Vitvi02g00512	Vacuolar invertase 2, GIN2	6
VIT_02s0241g00020	Vitvi02g01423	Unknown	6
VIT_03s0017g00920	Vitvi03g01819	R protein PRF disease resistance protein	6
VIT_03s0038g02170	Vitvi03g00124	Thaumatin	6
VIT_03s0063g02090	Vitvi03g00369	Unknown protein	6
VIT_03s0091g00310	Vitvi03g00586	Indole-3-acetic acid-amido synthetase GH3.8	6
VIT_04s0008g00870	Vitvi04g00071	Phosphoethanolamine/phosphocholine phosphatase	6
VIT_04s0023g02280	Vitvi04g02122	S-adenosyl-L-methionine:salicylic acid carboxyl methyltransferase	6
VIT_04s0023g03530	Vitvi04g02156	No hit	6
VIT_04s0023g03540	Vitvi04g01470	Thaumatin SCUTL1	6
VIT_04s0023g03550	Vitvi04g01471	Thaumatin	6
VIT_04s0044g01490	Vitvi04g01711	2-oxoisovalerate dehydrogenase alpha subunit, mitochondrial precursor	6
VIT_04s0044g01500	Vitvi04g01714	NAC domain containing protein 104	6
VIT_04s0079g00790	Vitvi04g00890	Acyl-CoA synthetases (Acyl-activating enzyme 11)	6
VIT_05s0020g02280	Vitvi05g00385	Unknown protein	6
VIT_05s0020g04210	Vitvi05g00576	Sulfate adenylyltransferase 3	6
VIT_05s0020g04260	Vitvi05g00582	Calcium-transporting ATPase 13 ACA13	6
VIT_05s0020g04270	Vitvi05g00584	Ca2+-ATPase 13 ACA13, plasma membrane	6
VIT_05s0029g00140	Vitvi05g01073	Ethylene-responsive transcription factor ERF062	6
VIT_05s0049g00780	Vitvi05g01948	No hit	6
VIT_05s0049g00970	Vitvi05g01957	No hit	6
VIT_05s0049g01050	Vitvi05g01958	Unknown	6
VIT_05s0049g01970	Vitvi05g00838	IAA13	6
VIT_05s0077g01650	Vitvi05g01752	Major allergen Pru ar 1	6
VIT_06s0004g01050	Vitvi06g01606	Calcineurin phosphoesterase	6
VIT_06s0004g01180	Vitvi06g00111	Peroxidase	6
VIT_06s0004g03400	Vitvi06g01665	Myosin heavy chain	6
VIT_06s0009g03740	Vitvi06g01261	Serine-glyoxylate aminotransferase	6
VIT_06s0061g01540	Vitvi06g01429	KCBP- interacting protein kinase	6
VIT_07s0005g01090	Vitvi07g00381	ATP binding protein	6
VIT_07s0031g01070	Vitvi07g01784	Ascorbate oxidase	6
VIT_07s0031g01130	Vitvi07g01791	Ascorbate oxidase	6
VIT_07s0130g00220	Vitvi07g02029	Peroxidase ATP32, class III	6
VIT_07s0151g00340	Vitvi07g00091	Sulfate transporter 3.1 (AST12) (AtST1)	6
VIT_07s0151g00760	Vitvi07g02132	Lipid transfer protein	6
VIT_08s0007g02100	Vitvi08g01349	Alpha-1,4-glycosyltransferase	6
VIT_08s0007g02370	Vitvi08g02246	Unknown	6
VIT_08s0007g02940	Vitvi08g01426	NAC domain containing protein 90	6
VIT_08s0007g05180	Vitvi08g01639	Unknown	6
VIT_08s0007g05570	Vitvi08g01669	Embryo-abundant protein	6
VIT_08s0007g06060	Vitvi08g01702	Beta 1-3 glucanase	6
VIT_08s0007g07670	Vitvi08g01843	NAC domain containing protein 47	6
VIT_08s0032g00300	Vitvi08g00175	Annexin A3	6
VIT_08s0040g00680	Vitvi08g00931	Phosphatidylinositol 4-kinase type-II	6
VIT_08s0040g01290	Vitvi08g00986	F-box family protein	6
VIT_08s0040g03280	Vitvi08g01156	HCF152 (high chlorophyll fluorescence 152)	6
VIT_08s0056g00630	Vitvi08g00054	Acid phosphatase	6
VIT_08s0058g01090	Vitvi08g00835	CBL-interacting protein kinase 14 (CIPK14)	6
VIT_08s0058g01390	Vitvi08g00868	WRKY DNA-binding protein 70	6
VIT_09s0002g00410	Vitvi09g00028	No hit	6
VIT_09s0002g01170	Vitvi09g00095	Hydrolase, alpha/beta fold family protein	6
VIT_09s0002g02940	Vitvi09g00246	Myo-inositol oxygenase 1	6
VIT_09s0054g00910	Vitvi09g01399	Chaperone BCS1 mitochondrial	6
VIT_10s0003g01220	Vitvi10g00576	Copper-binding family protein	6
VIT_10s0003g01260	Vitvi10g00581	Dof zinc finger protein DOF1.5	6
VIT_10s0003g03750	Vitvi10g00821	9-cis-epoxycarotenoid dioxygenase 2	6
VIT_10s0071g00150	Vitvi10g02048	R protein disease resistance protein	6
VIT_10s0071g00390	Vitvi10g02065	GRAM domain-containing protein / ABA-responsive	6
VIT_10s0071g00430	Vitvi10g02067	GRAM domain-containing protein / ABA-responsive	6
VIT_10s0092g00570	Vitvi10g01162	Leucine-rich repeat family	6
VIT_11s0016g00070	Vitvi11g00004	Zinc finger (C3HC4-type ring finger)	6
VIT_11s0016g00570	Vitvi11g00039	Dimethylaniline monooxygenase (N-oxide forming) 2	6
VIT_11s0016g01300	Vitvi11g00097	TT2 (transparent testa 2)	6
VIT_11s0016g04160	Vitvi11g00356	Sulfate transporter 3.5	6
VIT_11s0016g04200	Vitvi11g00362	MEE55 (maternal effect embryo arrest 55)	6
VIT_11s0016g04360	Vitvi11g00380	Glycosyl hydrolase family 17 protein	6
VIT_11s0016g05320	Vitvi11g01442	Peroxidase	6
VIT_11s0016g05630	Vitvi11g00496	Acetylglucosaminyltransferase	6
VIT_11s0037g00840	Vitvi11g00795	Tetratricopeptide repeat (TPR)-containing	6
VIT_11s0052g01460	Vitvi11g01281	Receptor kinase TRKe	6
VIT_11s0118g00080	Vitvi11g01457	Disease resistance protein	6
VIT_11s0118g00650	Vitvi11g01468	Unknown	6
VIT_12s0028g00320	Vitvi12g00050	LHB1B1	6
VIT_12s0028g00940	Vitvi12g00082	Electron transfer flavoprotein alpha-subunit precursor (Alpha-ETF)	6
VIT_12s0028g03030	Vitvi12g00252	Zinc finger (C2H2 type) MAGPIE	6
VIT_12s0034g01030	Vitvi12g01802	R protein MLA10	6
VIT_12s0059g00760	Vitvi12g00381	Adenosine 5' phosphosulfate reductase	6
VIT_13s0019g01220	Vitvi13g01556	Scarecrow transcription factor 3 (SCL3)	6
VIT_13s0019g01360	Vitvi13g01980	Unknown	6
VIT_13s0019g03350	Vitvi13g00507	Sedoheptulose-1,7-bisphosphatase (SBPase), Chloroplast	6
VIT_13s0019g05170	Vitvi13g00694	Zinc finger (C2H2 type) family	6
VIT_13s0067g03140	Vitvi13g01916	WRKY DNA-binding protein 70	6
VIT_14s0006g01910	Vitvi14g02841	Unknown	6
VIT_14s0006g02600	Vitvi14g01138	Wall-associated kinase 4	6
VIT_14s0006g02970	Vitvi14g01195	CYP735A1	6
VIT_14s0030g02110	Vitvi14g00461	Ca2+-transporting ATPase type 2 isoform 8	6
VIT_14s0060g00330	Vitvi14g00029	Aspartyl protease	6
VIT_14s0066g00810	Vitvi14g01717	Raffinose synthase	6
VIT_14s0068g00730	Vitvi14g01429	Unknown protein	6
VIT_14s0068g00740	Vitvi14g02948	Avr9/Cf-9 rapidly elicited protein 146	6
VIT_14s0068g01210	Vitvi14g01474	Sex determination protein tasselseed-2	6
VIT_14s0068g02160	Vitvi14g01557	Ribosomal protein S21	6
VIT_14s0083g00120	Vitvi14g01247	Myb domain protein 91	6
VIT_14s0108g00110	Vitvi14g03061	Serine carboxypeptidase S10	6
VIT_15s0024g00440	Vitvi15g00020	R protein PRF disease resistance protein	6
VIT_15s0046g01590	Vitvi15g01038	Acidic chitinase III	6
VIT_15s0048g01490	Vitvi15g00795	Geraniol 10-hydroxylase	6
VIT_15s0048g01860	Vitvi15g00826	No hit	6
VIT_15s0048g02290	Vitvi15g01541	No apical meristem cup-shaped cotyledon2	6
VIT_15s0048g02320	Vitvi15g01544	No apical meristem cup-shaped cotyledon2	6
VIT_16s0039g00570	Vitvi16g00028	10-deacetylbaccatin III 10-O-acetyltransferase	6
VIT_16s0050g00060	Vitvi16g01016	Vesicle trafficking protein	6
VIT_16s0050g01780	Vitvi16g01160	Unknown protein	6
VIT_16s0098g00510	Vitvi16g01302	Lipase class 3	6
VIT_16s0098g00860	Vitvi16g01336	Flavanone 3-hydroxylase	6
VIT_16s0098g00890	Vitvi16g01339	Harpin-induced protein	6
VIT_16s0098g00970	Vitvi16g01344	Subtilisin serine protease	6
VIT_16s0098g01160	Vitvi16g02072	Subtilisin protease	6
VIT_17s0000g00770	Vitvi17g00066	NAC domain-containing protein 83	6
VIT_17s0000g01400	Vitvi17g01348	Nucleotide pyrophosphatase	6
VIT_17s0000g02360	Vitvi17g01365	Receptor protein kinase	6
VIT_17s0000g03390	Vitvi17g00293	Calmodulin binding protein	6
VIT_17s0000g06360	Vitvi17g00616	Alpha-expansin 3	6
VIT_17s0000g07250	Vitvi17g00702	Accumulation of photosystem one 3 (APO3)	6
VIT_17s0000g07560	Vitvi17g01523	EDS1 (Enhanced disease susceptibility 1)	6
VIT_18s0001g00170	Vitvi18g00119	Unknown protein	6
VIT_18s0001g01160	Vitvi18g00191	Alcohol dehydrogenase	6
VIT_18s0001g06060	Vitvi18g02581	UDP-glycosyltransferase 85A1	6
VIT_18s0001g06400	Vitvi18g02585	No hit	6
VIT_18s0001g08710	Vitvi18g00628	BZIP transcription factor BZIP4	6
VIT_18s0001g12390	Vitvi18g00955	Glucan endo-1,3-beta-glucosidase 7 precursor	6
VIT_18s0001g12690	Vitvi18g00979	Isoflavone reductase protein 4	6
VIT_18s0001g12700	Vitvi18g02755	No hit	6
VIT_18s0001g12990	Vitvi18g01001	Anthranilate N-benzoyltransferase protein 1	6
VIT_18s0001g13360	Vitvi18g01034	Nodulin MtN21 family	6
VIT_18s0001g13780	Vitvi18g02784	Cytochrome P450, family 83, subfamily B, polypeptide 1	6
VIT_18s0001g15640	Vitvi18g02836	Pathogenesis-related	6
VIT_18s0001g15650	Vitvi18g01248	Pathogenesis related protein	6
VIT_18s0089g01020	Vitvi18g03267	Ethylene-responsive transcription factor	6
VIT_18s0122g00360	Vitvi18g02473	DC1 domain-containing protein	6
VIT_18s0122g00830	Vitvi18g00054	PMI1 (plastid movement impaired1)	6
VIT_18s0122g00960	Vitvi18g00068	Glyceraldehyde-3-phosphate dehydrogenase B, chloroplast precursor	6
VIT_19s0014g05430	Vitvi19g00430	NDR1 (non race-specific disease resistance)	6
VIT_19s0015g00860	Vitvi19g00713	Oligopeptide transporter 1	6
VIT_19s0085g00480	Vitvi19g01701	No hit	6
VIT_19s0090g01390	Vitvi19g00585	Acyltransferase	6
VIT_19s0093g00510	Vitvi19g01352	S-2-hydroxy-acid oxidase, peroxisomal	6
VIT_00s0199g00070	NA	Pleckstriny (PH) domain-containing protein	6
VIT_02s0025g00200	NA	BEL1 (BELL 1)	6
VIT_02s0025g03405	NA	NA	6
VIT_05s0102g01055	NA	NA	6
VIT_05s0102g01068	NA	NA	6
VIT_06s0004g06935	NA	NA	6
VIT_07s0031g02055	NA	NA	6
VIT_09s0002g01780	NA	Retrovirus Pol polyprotein	6
VIT_11s0037g00850	NA	Tetratricopeptide repeat (TPR)-containing	6
VIT_12s0028g00565	NA	NA	6
VIT_13s0019g01366	NA	NA	6
VIT_13s0064g01455	NA	NA	6
VIT_17s0000g06325	NA	NA	6
VIT_18s0001g10605	NA	NA	6
VIT_19s0015g02955	NA	NA	6
VIT_00s0225g00050	Vitvi01g00653	MATE efflux family protein	7
VIT_00s0265g00090	Vitvi10g00459	Unknown protein	7
VIT_00s0471g00050	Vitvi07g01555	ACT domain repeat 1 (ACR1) uridylyltransferase	7
VIT_00s2679g00010	Vitvi00g02333	No hit	7
VIT_01s0011g02260	Vitvi01g00181	Metal-nicotianamine transporter YSL7	7
VIT_01s0011g03230	Vitvi01g00260	Basic/Leu zipper protein HBP-1b	7
VIT_01s0011g05150	Vitvi01g01979	Bet v I allergen	7
VIT_01s0011g05670	Vitvi01g00483	Nudix hydrolase 18	7
VIT_01s0127g00050	Vitvi01g00680	SOUL heme-binding	7
VIT_01s0137g00460	Vitvi01g00614	RGLG2 (ring Domain LIGASE2)	7
VIT_01s0146g00440	Vitvi01g01737	Unknown protein	7
VIT_02s0012g02340	Vitvi02g00805	CYP76C4	7
VIT_02s0025g00350	Vitvi02g00031	Heavy-metal-associated domain-containing protein	7
VIT_02s0025g00430	Vitvi02g00040	Cellulase	7
VIT_02s0025g00610	Vitvi02g00056	Glycoside hydrolase, family 5	7
VIT_02s0025g04180	Vitvi02g00388	Unknown protein	7
VIT_02s0033g00670	Vitvi02g01609	Nitrilase 4B	7
VIT_02s0087g00910	Vitvi02g01286	9-cis-epoxycarotenoid dioxygenase	7
VIT_03s0038g04330	Vitvi03g01479	Unknown	7
VIT_03s0063g01400	Vitvi03g00423	Cell division cycle associated 7 CDCA7	7
VIT_03s0088g01090	Vitvi03g01666	Zinc finger (C3HC4-type ring finger)	7
VIT_03s0091g00450	Vitvi03g00601	Progesterone 5-beta-reductase	7
VIT_03s0091g00540	Vitvi03g00612	Prolyl 4-hydroxylase	7
VIT_04s0008g05700	Vitvi04g00506	ACT domain-containing protein	7
VIT_04s0044g01880	Vitvi04g01748	Auxin Efflux Carrier	7
VIT_05s0020g03140	Vitvi05g00468	Sugar transporter 13	7
VIT_05s0020g05000	Vitvi05g01910	Inhibitor of trypsin and hageman factor (CMTI-V)	7
VIT_05s0020g05020	Vitvi05g01911	Inhibitor of trypsin and hageman factor (CMTI-V)	7
VIT_05s0051g00680	Vitvi05g02017	Unknown protein	7
VIT_05s0077g00870	Vitvi05g00136	Lipase GDSL	7
VIT_05s0077g01140	Vitvi05g00108	BZIP transcription factor BZIP53	7
VIT_05s0094g00200	Vitvi05g01573	Chitinase class IV	7
VIT_06s0004g01140	Vitvi06g01608	GRIK1 (geminivirus rep interacting kinase 1)	7
VIT_06s0004g04590	Vitvi06g00455	Epsin N-terminal homology (ENTH) domain-containing	7
VIT_06s0004g04830	Vitvi06g00476	Subtilisin protease C1	7
VIT_06s0004g06830	Vitvi06g00666	Asparagine synthetase	7
VIT_06s0080g01060	Vitvi06g01542	Calcium-binding EF hand	7
VIT_07s0005g00170	Vitvi07g00301	Rubber elongation factor (REF)	7
VIT_07s0005g04050	Vitvi07g02291	Leucine Rich Repeat receptor-like kinase	7
VIT_07s0005g05680	Vitvi07g00807	Tetratricopeptide repeat domain male sterility MS5	7
VIT_07s0005g05960	Vitvi07g02355	Cytokinin dehydrogenase 5 precursor	7
VIT_07s0031g01260	Vitvi07g02681	No hit	7
VIT_08s0007g00330	Vitvi08g01196	Metallothionein	7
VIT_08s0007g03240	Vitvi08g01454	Carbonic anhydrase precursor	7
VIT_08s0040g00490	Vitvi08g00911	Caspase	7
VIT_08s0058g01130	Vitvi08g00843	WNK5 (Arabidopsis WNK kinase 5)	7
VIT_09s0002g03340	Vitvi09g00275	Unknown	7
VIT_09s0002g03450	Vitvi09g00284	Taurine dioxygenase	7
VIT_09s0002g05610	Vitvi09g00480	Unknown	7
VIT_09s0002g06010	Vitvi09g00518	Phospholipase/carboxylesterase	7
VIT_10s0003g00470	Vitvi10g01778	Isoflavone methyltransferase/ Orcinol O-methyltransferase 1 oomt1	7
VIT_10s0003g01830	Vitvi10g00639	Aquaporin NIP1	7
VIT_10s0003g03490	Vitvi10g00796	GA 2-oxidase	7
VIT_10s0116g01620	Vitvi10g00083	Lyase	7
VIT_11s0016g00930	Vitvi11g00069	Unknown protein	7
VIT_11s0016g02800	Vitvi11g00231	Myo-inositol oxygenase	7
VIT_12s0028g00560	Vitvi12g02197	Unknown	7
VIT_12s0028g00920	Vitvi12g00080	Glutathione S-transferase 9 GSTF9	7
VIT_12s0028g01360	Vitvi12g00117	PMR5 (powdery mildew resistant 5)	7
VIT_13s0019g05190	Vitvi13g02070	RAB GTPase RAB_ALPHA	7
VIT_13s0158g00160	Vitvi13g01625	Unknown protein	7
VIT_14s0006g02590	Vitvi14g01136	Glutamine amidotransferase	7
VIT_14s0036g00990	Vitvi14g00668	Polyubiquitin (UBQ4)	7
VIT_14s0060g00240	Vitvi14g00018	Myb domain protein 61	7
VIT_14s0066g01420	Vitvi14g01783	Nodulin MtN3 family	7
VIT_14s0108g00520	Vitvi14g01937	Protease inhibitor/seed storage/lipid transfer protein (LTP)	7
VIT_14s0108g00530	Vitvi14g03080	No hit	7
VIT_14s0128g00600	Vitvi14g02551	Germin-like protein 3 [Vitis vinifera]	7
VIT_14s0219g00040	Vitvi14g01614	Zinc finger (C3HC4-type ring finger)	7
VIT_16s0022g01980	Vitvi16g00851	Zf A20 and AN1 domain-containing stress-associated protein 1	7
VIT_16s0022g02150	Vitvi16g00874	Lectin	7
VIT_16s0039g01070	Vitvi16g01501	Glutathione S-transferase 25 GSTU7	7
VIT_16s0098g00940	Vitvi16g01342	Plastid-specific 30S ribosomal protein 1	7
VIT_16s0100g00800	Vitvi16g00988	Stilbene synthase 4	7
VIT_16s0100g01000	Vitvi16g01469	Stilbene synthase 4	7
VIT_16s0148g00360	Vitvi16g02021	PR5K (PR5-like receptor kinase)	7
VIT_17s0000g09570	Vitvi17g01571	CYP71A26	7
VIT_17s0000g09770	Vitvi17g00973	Cysteine proteinase	7
VIT_17s0119g00150	Vitvi17g01613	Alpha-amylase/subtilisin inhibitor	7
VIT_18s0001g00740	Vitvi18g00156	Ornithine decarboxylase	7
VIT_18s0001g01380	Vitvi18g01501	Oxidoreductase N-terminal domain-containing	7
VIT_18s0001g02230	Vitvi18g00246	Beta-galactosidase / lactase	7
VIT_18s0001g04080	Vitvi18g02442	Sesquiterpene synthase	7
VIT_18s0001g04280	Vitvi18g02446	(-)-germacrene D synthase	7
VIT_18s0001g06910	Vitvi18g00480	Purine permease 1 PUP1	7
VIT_18s0001g11520	Vitvi18g02720	flavonoid 3-monooxygenase	7
VIT_18s0001g11640	Vitvi18g00887	Unknown protein	7
VIT_18s0001g14260	Vitvi18g02796	No hit	7
VIT_18s0001g14270	Vitvi18g02797	Gibberellin-regulated protein 1 (GASA1)	7
VIT_18s0001g14920	Vitvi18g01168	Unknown protein	7
VIT_18s0001g15130	Vitvi18g02824	WD40 repeat protein	7
VIT_18s0041g02010	Vitvi18g02138	12-oxophytodienoate reductase 1	7
VIT_18s0086g00520	Vitvi18g02881	No hit	7
VIT_18s0086g00680	Vitvi18g02889	No hit	7
VIT_18s0122g00690	Vitvi18g02906	Laccase	7
VIT_19s0014g03130	Vitvi19g00255	Stem-specific protein TSJT1	7
VIT_19s0015g01350	Vitvi19g00768	Stachyose synthase precursor	7
VIT_19s0015g01750	Vitvi19g00908	WD-40 repeat	7
VIT_19s0090g01380	Vitvi19g02041	No hit	7
VIT_02s0025g01485	NA	NA	7
VIT_04s0043g00255	NA	NA	7
VIT_06s0004g02583	NA	NA	7
VIT_06s0004g04736	NA	NA	7
VIT_00s0194g00330	Vitvi10g01700	Proline-rich family protein	8
VIT_00s0207g00210	Vitvi07g01275	Photosystem II PsbO protein	8
VIT_00s0214g00040	Vitvi04g01095	Lectin phloem protein 2-like B1 PP2-B1	8
VIT_00s0214g00130	Vitvi04g01103	F-box family protein	8
VIT_00s0218g00220	Vitvi07g01415	UDP-glucoronosyl/UDP-glucosyl transferase	8
VIT_00s0259g00120	Vitvi10g00247	Oligopeptide transporter OPT3	8
VIT_00s0267g00030	Vitvi07g02904	Unknown	8
VIT_00s0286g00130	Vitvi10g02151	S-locus lectin protein kinase	8
VIT_00s0286g00140	Vitvi10g02152	Serine/threonine-protein kinase receptor ARK3	8
VIT_00s0294g00040	Vitvi16g02119	Receptor serine/threonine kinase	8
VIT_00s0370g00070	Vitvi10g02347	Epoxide hydrolase	8
VIT_00s0389g00030	Vitvi02g01727	CYP72A54	8
VIT_00s0396g00010	Vitvi00g00610	Photosystem II PsbC	8
VIT_00s0397g00010	Vitvi14g03128	HcrVf1 protein	8
VIT_00s0407g00010	Vitvi07g02579	Pleckstriny (PH) domain-containing protein	8
VIT_00s0409g00070	Vitvi10g01730	No hit	8
VIT_00s0429g00040	Vitvi10g00298	Aspartic proteinase nepenthesin-1 precursor	8
VIT_00s0480g00070	Vitvi10g02337	Polyphenol oxidase II, chloroplast precursor	8
VIT_00s0533g00020	Vitvi02g01811	Zeaxanthin epoxidase, chloroplast precursor	8
VIT_00s0904g00010	Vitvi10g02212	Photosystem II oxygen-evolving enhancer protein PSBQ	8
VIT_00s2015g00020	Vitvi18g03398	F-box family protein	8
VIT_01s0010g00710	Vitvi01g01313	Armadillo/beta-catenin repeat protein / U-box domain-containing protein,	8
VIT_01s0010g01830	Vitvi01g01458	Regulator of nonsense transcripts 1	8
VIT_01s0010g02870	Vitvi01g02227	AAA-type ATPase	8
VIT_01s0010g03540	Vitvi01g01641	Microtubule associated protein (MAP65-6)	8
VIT_01s0010g03620	Vitvi01g01648	LHCA2 (Photosystem I light harvesting complex gene 2)	8
VIT_01s0010g03630	Vitvi01g01650	Zinc finger (MYND type)	8
VIT_01s0010g03710	Vitvi01g01660	Squamosa promoter-binding protein 2 (SPL2)	8
VIT_01s0011g00120	Vitvi01g00012	Unknown protein	8
VIT_01s0011g00600	Vitvi01g00053	Acclimation of photosynthesis to environment	8
VIT_01s0011g00750	Vitvi01g00066	Glycosyl hydrolase family 1	8
VIT_01s0011g00930	Vitvi01g00081	FK506-binding protein 1 (FKBP13)	8
VIT_01s0011g02520	Vitvi01g00203	EXS family protein / ERD1/XPR1/SYG1	8
VIT_01s0011g03490	Vitvi01g00284	3-ketoacyl-CoA synthase	8
VIT_01s0011g04720	Vitvi01g00397	Multi copper oxidase type 1	8
VIT_01s0011g04740	Vitvi01g00398	LPR1 (Low Phosphate Root1) multicopper oxidase	8
VIT_01s0011g05470	Vitvi01g00465	PGPS/D12	8
VIT_01s0011g05870	Vitvi01g00503	RDR1 (RNA-dependent RNA polymerase 1)	8
VIT_01s0011g06080	Vitvi01g00521	Lectin protein kinase family	8
VIT_01s0011g06200	Vitvi01g00529	Zinc finger protein 4	8
VIT_01s0026g01120	Vitvi01g00875	R protein L6	8
VIT_01s0026g01250	Vitvi01g00883	Unknown protein	8
VIT_01s0026g01300	Vitvi01g00886	Unknown protein	8
VIT_01s0026g01490	Vitvi01g00911	Proton-dependent oligopeptide transport (POT) family protein	8
VIT_01s0026g01570	Vitvi01g00921	Nitrate transporter 1:2	8
VIT_01s0026g02480	Vitvi01g01017	CP12-2	8
VIT_01s0137g00210	Vitvi01g00589	Photosystem II core complex proteins psbY, chloroplast precursor	8
VIT_01s0137g00360	Vitvi01g00608	Transducin family protein / WD-40 repeat	8
VIT_01s0150g00060	Vitvi01g01764	SOUL heme-binding	8
VIT_01s0150g00390	Vitvi01g01799	Minichromosome maintenance protein 2	8
VIT_01s0244g00060	Vitvi01g01749	C-Terminal Domain Phosphatase-like 3	8
VIT_02s0012g01120	Vitvi02g00680	Glycine cleavage system H protein, mitochondrial	8
VIT_02s0012g02810	Vitvi02g01537	CYP76C4	8
VIT_02s0025g01260	Vitvi02g00112	NADPH HC toxin reductase	8
VIT_02s0025g01470	Vitvi02g00133	Unknown protein	8
VIT_02s0025g02540	Vitvi02g00223	Unknown protein	8
VIT_02s0025g02620	Vitvi02g00232	BDG1 (BODYGUARD1) hydrolase	8
VIT_02s0025g02970	Vitvi02g00271	flavanone 3-beta-hydroxylase	8
VIT_02s0025g03140	Vitvi02g01375	Nodulin MtN21 family	8
VIT_02s0025g03330	Vitvi02g00304	H(+)-ATPase 4 AHA4	8
VIT_02s0025g05110	Vitvi02g00466	MATE efflux family protein	8
VIT_02s0109g00080	Vitvi02g00915	Phosphoribulokinase	8
VIT_02s0154g00040	Vitvi02g00509	Thylakoid lumenal protein	8
VIT_02s0241g00060	Vitvi02g00477	Unknown protein	8
VIT_03s0038g00670	Vitvi03g00048	fructose-bisphosphate aldolase, chloroplast precursor	8
VIT_03s0038g01320	Vitvi03g00076	Crp1 protein	8
VIT_03s0038g03410	Vitvi03g00207	NAC domain containing protein 36	8
VIT_03s0038g04730	Vitvi03g00312	Polyphenol oxidase	8
VIT_03s0063g00200	Vitvi03g00517	Histidinol-phosphatase	8
VIT_03s0063g01930	Vitvi03g00381	DC1 domain-containing protein	8
VIT_03s0063g02020	Vitvi03g00375	Tic Complex Tic62 Subunit	8
VIT_03s0063g02040	Vitvi03g00373	Caffeine synthase	8
VIT_03s0088g00290	Vitvi03g00712	Phytosulfokines PSK2	8
VIT_03s0088g01190	Vitvi03g00785	Malate dehydrogenase, glyoxysomal precursor	8
VIT_03s0091g01060	Vitvi03g00675	Cyclin delta-2	8
VIT_03s0091g01130	Vitvi03g01614	Meprin and TRAF homology domain-containing protein	8
VIT_03s0110g00190	Vitvi03g00938	Cytochrome oxidase subunit 1	8
VIT_03s0110g00200	Vitvi03g01752	Apocytochrome b	8
VIT_03s0132g00090	Vitvi03g01724	ATHVA22A (Arabidopsis thaliana HVA22 homologue A)	8
VIT_03s0180g00110	Vitvi03g00549	Stress enhanced protein 1 (SEP1)	8
VIT_04s0008g00370	Vitvi04g00029	Clavata1 receptor kinase (CLV1)	8
VIT_04s0008g01070	Vitvi04g00088	Calmodulin-binding region IQD6	8
VIT_04s0008g01730	Vitvi04g01806	PSBX (photosystem II subunit X)	8
VIT_04s0008g02670	Vitvi04g00232	Cryptochrome DASH	8
VIT_04s0008g03560	Vitvi04g01849	Lactoylglutathione lyase	8
VIT_04s0008g03930	Vitvi04g00341	RD22	8
VIT_04s0008g05430	Vitvi04g00477	RDR6 (RNA-dependent RNA polymerase 6)	8
VIT_04s0008g06650	Vitvi04g01928	NA	8
VIT_04s0008g07250	Vitvi04g01941	Aspartyl protease	8
VIT_04s0023g00410	Vitvi04g02063	Photosystem I subunit XI (PSAL)	8
VIT_04s0023g00720	Vitvi04g01189	Unknown protein	8
VIT_04s0023g01100	Vitvi04g01220	Calmodulin	8
VIT_04s0023g01140	Vitvi04g01224	GNS1/SUR4 membrane protein	8
VIT_04s0023g02290	Vitvi04g02123	S-adenosyl-L-methionine:salicylic acid carboxyl methyltransferase	8
VIT_04s0023g03010	Vitvi04g01421	fructose-bisphosphate aldolase, chloroplast precursor	8
VIT_04s0023g03040	Vitvi04g01424	Lactoylglutathione lyase	8
VIT_04s0023g03180	Vitvi04g01436	Zinc finger (CCCH-type) family protein	8
VIT_04s0023g03680	Vitvi04g01483	Histidine kinase 1 (AHK1)	8
VIT_04s0044g00720	Vitvi04g01635	S-receptor kinase	8
VIT_04s0044g01010	Vitvi04g02247	Pectinesterase family	8
VIT_04s0044g01130	Vitvi04g01671	Alcohol dehydrogenase 2 [Vitis vinifera]	8
VIT_04s0044g01740	Vitvi04g01740	3-hydroxy-3-methylglutaryl-coenzyme A reductase 3	8
VIT_04s0069g00260	Vitvi04g01953	Glutamate receptor 2.8	8
VIT_05s0020g00680	Vitvi05g00243	ABC transporter G member 21	8
VIT_05s0020g00930	Vitvi05g01835	Soluble diacylglycerol acyltransferase	8
VIT_05s0020g01090	Vitvi05g00274	BZIP protein HY5 (HY5)	8
VIT_05s0020g01820	Vitvi05g00349	Integral membrane family protein UPF0497	8
VIT_05s0020g02480	Vitvi05g00403	Glutamine synthetase	8
VIT_05s0020g03180	Vitvi05g00474	Photosystem I reaction center subunit II, chloroplast precursor	8
VIT_05s0020g03490	Vitvi05g00505	ferredoxin	8
VIT_05s0029g00480	Vitvi05g01116	Eceriferum 2 (CER2)	8
VIT_05s0029g01540	Vitvi05g02096	Ankyrin repeat	8
VIT_05s0049g00300	Vitvi05g01924	1-aminocyclopropane-1-carboxylate oxidase homolog 1	8
VIT_05s0049g00950	Vitvi05g00736	Phosphoenolpyruvate carboxylase kinase	8
VIT_05s0049g00980	Vitvi05g00739	Cofilin	8
VIT_05s0062g00740	Vitvi05g02116	UDP-glucoronosyl/UDP-glucosyl transferase UGT75C1	8
VIT_05s0077g00840	Vitvi05g00139	Galactinol-raffinose galactosyltransferase	8
VIT_05s0077g01920	Vitvi05g00046	No hit	8
VIT_05s0102g00370	Vitvi05g01494	Receptor protein kinase (ACR4)	8
VIT_05s0102g00610	Vitvi05g02186	No hit	8
VIT_05s0102g00660	Vitvi05g02190	No hit	8
VIT_06s0004g01390	Vitvi06g00136	S-receptor kinase	8
VIT_06s0004g03020	Vitvi06g00300	Beta-galactosidase	8
VIT_06s0004g03130	Vitvi06g00311	Auxin response factor 4	8
VIT_06s0004g03700	Vitvi06g00374	Phototropin-1	8
VIT_06s0004g05180	Vitvi06g00513	Ribulose bisphosphate carboxylase/oxygenase activase, chloroplast	8
VIT_06s0004g05230	Vitvi06g00517	Plastid transcriptionally active18	8
VIT_06s0004g05330	Vitvi06g01714	Tropinone reductase	8
VIT_06s0004g05400	Vitvi06g00526	Tropinone reductase	8
VIT_06s0004g07680	Vitvi06g00761	Nodulin	8
VIT_06s0009g01110	Vitvi06g00999	Cation exchanger (CAX7)	8
VIT_06s0009g03630	Vitvi06g01251	CYP86A2	8
VIT_06s0061g00230	Vitvi06g01288	ABC transporter G member 7	8
VIT_06s0061g00240	Vitvi06g01289	ABC transporter G member 7	8
VIT_06s0061g01040	Vitvi06g01378	Argonaute protein	8
VIT_06s0080g00920	Vitvi06g01531	Photosystem I subunit O (PSAO)	8
VIT_07s0005g00830	Vitvi07g00358	Subtilisin protease	8
VIT_07s0005g01470	Vitvi07g00415	Unknown protein	8
VIT_07s0005g02070	Vitvi07g02243	No hit	8
VIT_07s0005g02080	Vitvi07g02244	No hit	8
VIT_07s0005g02130	Vitvi07g00476	TolB protein-related	8
VIT_07s0005g04920	Vitvi07g02309	Photosystem I reaction center subunit IV B (PSAE B)	8
VIT_07s0031g01710	Vitvi07g01847	WRKY DNA-binding protein 51	8
VIT_07s0031g03000	Vitvi07g01982	Ribulose 1,5-bisphosphate carboxylase large subunit	8
VIT_07s0104g00180	Vitvi07g00146	Nectarin IV NEC4	8
VIT_07s0104g00470	Vitvi07g00174	Unknown protein	8
VIT_07s0104g00890	Vitvi07g00213	IMK2 (inflorescence meristem receptor-like kinase 2)	8
VIT_07s0129g00560	Vitvi07g01636	No hit	8
VIT_07s0129g01090	Vitvi07g01682	ADP-ribosylation factor	8
VIT_07s0141g00570	Vitvi07g00035	Photosystem II reaction centre W (PsbW)	8
VIT_07s0141g00920	Vitvi07g00011	CYP94A1	8
VIT_07s0151g00960	Vitvi07g02133	WD repeat domain 5	8
VIT_08s0007g00020	Vitvi08g01172	Cation/hydrogen exchanger 20 (CHX20)	8
VIT_08s0007g00920	Vitvi08g01253	Tropinone reductase	8
VIT_08s0007g01040	Vitvi08g02210	Aldo-keto reductase	8
VIT_08s0007g01300	Vitvi08g01276	Glyoxal oxidase	8
VIT_08s0007g01380	Vitvi08g01282	Rho guanyl-nucleotide exchange factor ROPGEF7	8
VIT_08s0007g01570	Vitvi08g01301	fructose 1,6-bisphosphatase	8
VIT_08s0007g01590	Vitvi08g02231	fructose 1,6-bisphosphatase	8
VIT_08s0007g01850	Vitvi08g01327	Glycine-rich protein	8
VIT_08s0007g02030	Vitvi08g01346	AUX1 protein	8
VIT_08s0007g02190	Vitvi08g01360	LHCB4 chlorophyll A-B binding protein CP29	8
VIT_08s0007g05010	Vitvi08g01621	Unknown protein	8
VIT_08s0007g07480	Vitvi08g01821	Aldose 1-epimerase	8
VIT_08s0007g08540	Vitvi08g01915	Mg-chelatase subunit XANTHA-F	8
VIT_08s0007g09000	Vitvi08g01950	Glycerol-3-phosphate dehydrogenase	8
VIT_08s0032g00150	Vitvi08g02007	F-box family protein	8
VIT_08s0032g00190	Vitvi08g02008	F-box family protein	8
VIT_08s0040g00710	Vitvi08g00933	3'-5' exonuclease domain-containing protein	8
VIT_08s0040g00800	Vitvi08g00942	Nodulin MtN21	8
VIT_08s0040g01060	Vitvi08g02121	Serine carboxypeptidase S10	8
VIT_08s0040g02820	Vitvi08g01110	Unknown protein	8
VIT_08s0040g02900	Vitvi08g01117	Aluminum sensitive 3	8
VIT_08s0056g01290	Vitvi08g00115	Receptor-like kinase 17	8
VIT_08s0058g00640	Vitvi08g00788	Patellin-5	8
VIT_08s0105g00380	Vitvi08g00656	Leucoanthocyanidin dioxygenase	8
VIT_09s0002g01090	Vitvi09g00086	flavonoid 3-monooxygenase	8
VIT_09s0002g04330	Vitvi09g01600	Ribosomal protein S17 30S	8
VIT_09s0002g05990	Vitvi09g00517	6-4 photolyase	8
VIT_09s0018g00290	Vitvi09g01126	Unknown protein	8
VIT_09s0018g01220	Vitvi09g01233	Zinc finger (C3HC4-type ring finger)	8
VIT_09s0018g01360	Vitvi09g01889	Cuticle protein	8
VIT_09s0018g01650	Vitvi09g01269	Wrinkled1 (AP2/ERBP)	8
VIT_09s0018g01780	Vitvi09g01280	ACT domain repeat 1 (ACR1) uridylyltransferase	8
VIT_09s0054g01220	Vitvi09g01427	Cycloartenol synthase	8
VIT_09s0054g01760	Vitvi09g01471	Unknown protein	8
VIT_09s0070g00710	Vitvi09g01036	Isopentenyltransferase	8
VIT_10s0003g00300	Vitvi10g00499	Acclimation of photosynthesis to environment	8
VIT_10s0003g00420	Vitvi10g00510	Auxin response factor 3	8
VIT_10s0003g01400	Vitvi10g00597	MRH1 (morphogenesis of root hair 1)	8
VIT_10s0003g02680	Vitvi10g00715	Phytochrome E	8
VIT_10s0003g02890	Vitvi10g01839	LHCII type I CAB-1	8
VIT_10s0003g02900	Vitvi10g00740	LHCII type I CAB-1	8
VIT_10s0003g04470	Vitvi10g00888	Glutathione S-conjugate ABC transporter (MRP2)	8
VIT_10s0116g00410	Vitvi10g00020	Gibberellin 2-beta-dioxygenase 7	8
VIT_10s0116g00560	Vitvi10g00442	Polyphenol oxidase II, chloroplast precursor	8
VIT_10s0116g01650	Vitvi10g00086	5'-adenylylsulfate reductase (APR1)	8
VIT_11s0016g00110	Vitvi11g00671	Potassium channel tetramerisation domain-containing protein	8
VIT_11s0016g00300	Vitvi11g00014	Pectinesterase family	8
VIT_11s0016g00560	Vitvi11g00038	Peroxiredoxin bcp	8
VIT_11s0016g00590	Vitvi11g00040	Invertase/pectin methylesterase inhibitor	8
VIT_11s0016g00960	Vitvi11g00071	Subtilase	8
VIT_11s0016g01020	Vitvi11g00074	flavonoid 3-monooxygenase	8
VIT_11s0016g01850	Vitvi11g00145	Anthocyanidin-3-glucoside rhamnosyltransferase	8
VIT_11s0016g01880	Vitvi11g00148	Lycopene epsilon cyclase, chloroplast precursor	8
VIT_11s0016g02110	Vitvi11g01371	FAD linked oxidase, N-terminal	8
VIT_11s0016g02350	Vitvi11g00192	Ubiquinone/menaquinone biosynthesis methyltransferase UbiE	8
VIT_11s0016g03210	Vitvi11g00272	NADP-dependent malic enzyme	8
VIT_11s0016g03220	Vitvi11g00273	RNA-directed RNA polymerase	8
VIT_11s0016g03540	Vitvi11g00301	Auxin-responsive protein IAA27	8
VIT_11s0016g03710	Vitvi11g00317	Abl interactor protein 1 (ABIL1)	8
VIT_11s0037g00570	Vitvi11g00730	Anthranilate N-benzoyltransferase	8
VIT_11s0052g00160	Vitvi11g01162	ATP binding , related	8
VIT_11s0065g00130	Vitvi11g00900	Taxane 10-beta-hydroxylase	8
VIT_11s0118g00770	Vitvi11g00598	Unknown protein	8
VIT_12s0028g01080	Vitvi12g00092	Photosystem II oxygen-evolving complex precursor, 23kda PSBP	8
VIT_12s0028g01950	Vitvi12g02247	Protein kinase Xa21	8
VIT_12s0028g02370	Vitvi12g00202	Methyltransferase type 11	8
VIT_12s0028g02450	Vitvi12g00211	Cytochrome oxidase, subunit I	8
VIT_12s0034g00910	Vitvi12g01792	R protein L6	8
VIT_12s0034g01270	Vitvi12g02639	RPS4 (resistant to p. syringae 4)	8
VIT_12s0034g01350	Vitvi12g02643	R protein L6	8
VIT_12s0034g02570	Vitvi12g02681	Leucine Rich Repeat receptor-like kinase	8
VIT_12s0035g00010	Vitvi12g02685	DNA (cytosine-5)-methyltransferase (ATHIM)	8
VIT_12s0035g00990	Vitvi12g02037	Big apical meristem 1 BAM1	8
VIT_12s0035g01820	Vitvi12g02125	Proton-dependent oligopeptide transport (POT) family protein	8
VIT_12s0055g01110	Vitvi12g01553	LHCB6 (light harvesting complex PSII)	8
VIT_12s0057g00950	Vitvi12g02493	No hit	8
VIT_12s0057g01030	Vitvi12g00722	Glucose-6-phosphate 1-dehydrogenase 2, chloroplast precursor	8
VIT_12s0059g01240	Vitvi12g00429	Nitrate transporter (NTP3)	8
VIT_12s0059g01810	Vitvi12g00475	Photosystem II psbZ	8
VIT_13s0019g00730	Vitvi13g01537	Annexin ANN3	8
VIT_13s0019g01280	Vitvi13g00296	DC1 domain-containing protein	8
VIT_13s0019g02050	Vitvi13g01994	Ribulose bisphosphate carboxylase/oxygenase activase, chloroplast	8
VIT_13s0019g02300	Vitvi13g00351	Wall-associated receptor kinase-like 20	8
VIT_13s0019g04140	Vitvi13g00590	LHCA1	8
VIT_13s0047g00210	Vitvi13g01119	flavonol synthase	8
VIT_13s0067g00910	Vitvi13g02272	R protein MLA10	8
VIT_13s0067g02560	Vitvi13g00155	Unknown protein	8
VIT_13s0067g03050	Vitvi13g00182	Leucine-rich repeat transmembrane protein kinase	8
VIT_13s0074g00660	Vitvi13g00779	ABC transporter G member 22	8
VIT_13s0074g00680	Vitvi13g00783	ABC transporter G member 22	8
VIT_13s0074g00700	Vitvi13g00786	ABC transporter G member 22	8
VIT_13s0139g00270	Vitvi13g01490	R protein MLA10	8
VIT_13s0156g00440	Vitvi13g02561	R protein disease resistance protein	8
VIT_14s0006g01930	Vitvi14g02845	Unknown protein	8
VIT_14s0006g02850	Vitvi14g01181	BEE1 (BR Enhanced expression 1)	8
VIT_14s0030g00190	Vitvi14g00303	Unknown protein	8
VIT_14s0036g01180	Vitvi14g02749	RPS2 (resistant to p. syringae 2)	8
VIT_14s0060g00440	Vitvi14g00040	Glucan endo-1,3-beta-glucosidase-related	8
VIT_14s0060g00990	Vitvi14g00080	Unknown	8
VIT_14s0060g01190	Vitvi14g02474	Nicotianamine synthase	8
VIT_14s0060g01940	Vitvi14g00152	Epoxide hydrolase	8
VIT_14s0060g02090	Vitvi14g00163	Copper chaperone (CCH)	8
VIT_14s0066g00400	Vitvi14g01683	Chalcone isomerase	8
VIT_14s0066g01810	Vitvi14g03030	SAG101 (senescence-associated gene 101)	8
VIT_14s0066g01820	Vitvi14g03031	SAG101 (senescence-associated gene 101)	8
VIT_14s0066g01830	Vitvi14g03032	SAG101 (senescence-associated gene 101)	8
VIT_14s0066g02660	Vitvi14g03055	Hcr2-p1.2	8
VIT_14s0068g00010	Vitvi14g01373	feronia receptor-like kinase	8
VIT_14s0068g00030	Vitvi14g01375	feronia receptor-like kinase	8
VIT_14s0068g00360	Vitvi14g01401	LNG1 (LONGIFOLIA1)	8
VIT_14s0068g00680	Vitvi14g01424	Glyceraldehyde-3-phosphate dehydrogenase A, chloroplast precursor	8
VIT_14s0068g01830	Vitvi14g02965	Unknown protein	8
VIT_14s0108g01080	Vitvi14g01987	Myb domain protein 106	8
VIT_14s0108g01420	Vitvi14g02018	DEFENSE NO death 1	8
VIT_15s0021g00890	Vitvi15g01417	Ring-H2 zinc finger protein ATL4	8
VIT_15s0024g00040	Vitvi15g00004	LHCA3 (Photosystem I light harvesting complex gene 3)	8
VIT_15s0046g00500	Vitvi15g00961	Wax synthase	8
VIT_15s0046g00510	Vitvi15g00962	Wax synthase	8
VIT_15s0046g01470	Vitvi15g01030	Unknown protein	8
VIT_15s0048g02430	Vitvi15g00871	Naringenin,2-oxoglutarate 3-dioxygenase	8
VIT_15s0048g02500	Vitvi15g01549	Thylakoid membrane phosphoprotein 14 kda, chloroplast precursor	8
VIT_15s0048g02720	Vitvi15g00896	fatty acid elongase	8
VIT_16s0013g00330	Vitvi16g00291	Ribulose 1,5-bisphosphate carboxylase [Vitis aestivalis]	8
VIT_16s0022g00160	Vitvi16g00638	Apocytochrome b	8
VIT_16s0022g00470	Vitvi16g00673	Peroxisomal biogenesis factor 11 (PEX11)	8
VIT_16s0022g00670	Vitvi16g00713	Vacuolar invertase 1, GIN1	8
VIT_16s0022g01390	Vitvi16g00789	flavonoid 3-monooxygenase	8
VIT_16s0022g01640	Vitvi16g00810	Receptor serine/threonine kinase	8
VIT_16s0022g02200	Vitvi16g00878	Subtilase	8
VIT_16s0039g00010	Vitvi16g00002	ABC transporter G member 7	8
VIT_16s0039g00900	Vitvi16g00043	CYP89A28	8
VIT_16s0039g00910	Vitvi16g01496	CYP89A28	8
VIT_16s0039g01670	Vitvi16g00095	Cinnamoyl-CoA reductase	8
VIT_16s0039g02530	Vitvi16g00181	No hit	8
VIT_16s0050g00370	Vitvi16g01894	Receptor Like Protein 47	8
VIT_16s0050g00710	Vitvi16g01904	Unknown protein	8
VIT_16s0050g00870	Vitvi16g01082	Acyltransferase	8
VIT_16s0050g01830	Vitvi16g01957	AAA-type ATPase	8
VIT_16s0050g01930	Vitvi16g01962	EIX receptor 2	8
VIT_16s0050g02100	Vitvi16g01176	Disease resistance	8
VIT_16s0050g02320	Vitvi16g01192	Regulator of nonsense transcripts 1	8
VIT_16s0050g02330	Vitvi16g01193	Regulator of nonsense transcripts 1	8
VIT_16s0050g02340	Vitvi16g01194	Regulator of nonsense transcripts 1	8
VIT_16s0050g02480	Vitvi16g01210	ABC transporter C member 15	8
VIT_16s0148g00260	Vitvi16g01257	Ser/Thr receptor-like kinase1	8
VIT_17s0000g00130	Vitvi17g00018	SEC14 cytosolic factor	8
VIT_17s0000g00710	Vitvi17g00061	DNA-binding protein	8
VIT_17s0000g00730	Vitvi17g00062	ATP binding / DNA binding	8
VIT_17s0000g00820	Vitvi17g00069	Nodulin MtN3 family	8
VIT_17s0000g02700	Vitvi17g00237	Alpha-dioxygenase 2	8
VIT_17s0000g03370	Vitvi17g00291	Calmodulin-binding protein	8
VIT_17s0000g03670	Vitvi17g00318	Unknown protein	8
VIT_17s0000g03690	Vitvi17g00320	Ribulose-1,5-bisphophate carboxylase/oxygenase small subunit	8
VIT_17s0000g05020	Vitvi17g00473	Squamosa promoter-binding protein 6 (SPL6)	8
VIT_17s0000g05250	Vitvi17g00497	Unknown protein	8
VIT_17s0000g06280	Vitvi17g00608	Geranylgeranyl reductase	8
VIT_17s0000g06350	Vitvi17g00615	LHCA4 (Photosystem I light harvesting complex gene 4)	8
VIT_17s0000g07580	Vitvi17g00732	ARR6 typeA	8
VIT_17s0000g09370	Vitvi17g00928	Elongation factor EF-Tu RABE1B	8
VIT_17s0000g09710	Vitvi17g00964	Leucine-rich repeat transmembrane protein kinase	8
VIT_18s0001g00820	Vitvi18g02503	Thioredoxin-like protein CDSP32	8
VIT_18s0001g02740	Vitvi18g00272	Photosystem II 22 kDa protein PSBS	8
VIT_18s0001g04800	Vitvi18g02559	Hyperosmotically inducible periplasmic protein	8
VIT_18s0001g05030	Vitvi18g02570	Glucan 1,3-beta-glucosidase precursor	8
VIT_18s0001g06160	Vitvi18g03200	TIR-NBS-LRR-TIR disease resistance protein	8
VIT_18s0001g06280	Vitvi18g02222	TIR-NBS-LRR disease resistance	8
VIT_18s0001g06340	Vitvi18g02221	RPS4 (resistant to p. syringae 4)	8
VIT_18s0001g06720	Vitvi18g02192	Rieske [2Fe-2S] domain	8
VIT_18s0001g08240	Vitvi18g00589	Leucine-rich repeat transmembrane protein kinase	8
VIT_18s0001g08430	Vitvi18g02625	Branched-chain-amino-acid aminotransferase 2, chloroplast (Atbcat-2)	8
VIT_18s0001g09140	Vitvi18g00667	Esterase	8
VIT_18s0001g09920	Vitvi18g00731	Cyclin delta-3 (CYCD3_1)	8
VIT_18s0001g10040	Vitvi18g00743	LRX1 (leucine-rich repeat/extensin 1)	8
VIT_18s0001g10350	Vitvi18g00773	Subtilase family protein	8
VIT_18s0001g10610	Vitvi18g02683	No hit	8
VIT_18s0001g10620	Vitvi18g02684	No hit	8
VIT_18s0001g10640	Vitvi18g02686	No hit	8
VIT_18s0001g11370	Vitvi18g00867	Cytochrome b6f complex subunit (petM)	8
VIT_18s0001g11580	Vitvi18g00879	CYP82A3	8
VIT_18s0001g11710	Vitvi18g00894	Photosystem II PsbO protein	8
VIT_18s0001g12000	Vitvi18g00922	Geranylgeranyl pyrophosphate synthetase 1, chloroplast precursor	8
VIT_18s0001g12860	Vitvi18g00992	Unknown protein	8
VIT_18s0001g13200	Vitvi18g01019	Cytokinin dehydrogenase 5 precursor	8
VIT_18s0001g14910	Vitvi18g01167	Mannitol dehydrogenase	8
VIT_18s0001g15310	Vitvi18g01213	Thioredoxin M-type	8
VIT_18s0041g00560	Vitvi18g01988	Proton-dependent oligopeptide transport (POT) family protein	8
VIT_18s0041g01220	Vitvi18g02063	GCN5 N-acetyltransferase (GNAT)	8
VIT_18s0086g00270	Vitvi18g02868	Gag-pol polyprotein	8
VIT_18s0089g01010	Vitvi18g02396	Nitrate transporter NTL1	8
VIT_18s0089g01170	Vitvi18g02408	LHCB5 (light harvesting complex of photosystem ii 5)	8
VIT_18s0164g00030	Vitvi18g01431	ATP synthase delta chain, chloroplast precursor	8
VIT_19s0014g00750	Vitvi19g01820	Leucine-rich repeat protein kinase	8
VIT_19s0014g01890	Vitvi19g00158	Reticulon-4-interacting protein 1	8
VIT_19s0014g02240	Vitvi19g01784	Ethylene responsive element binding factor 4	8
VIT_19s0014g03660	Vitvi19g00298	LHCII type III, chloroplast precursor	8
VIT_19s0014g03770	Vitvi19g01914	Retrotransposon	8
VIT_19s0015g01760	Vitvi19g00909	Photosystem I reaction center subunit V (PSAG)	8
VIT_19s0015g02910	Vitvi19g01058	CYP72A1	8
VIT_19s0027g01230	Vitvi19g02292	CF4	8
VIT_19s0027g01810	Vitvi19g02320	Invertase/pectin methylesterase inhibitor	8
VIT_19s0085g00650	Vitvi19g01715	Cation efflux family	8
VIT_19s0093g00550	Vitvi19g01356	9-cis-epoxycarotenoid dioxygenase 2	8
VIT_00s0525g00055	NA	NA	8
VIT_00s1206g00010	NA	Aspartic proteinase nepenthesin-1 precursor	8
VIT_01s0026g00520	NA	Nodulin MtN21 family	8
VIT_02s0012g00250	NA	Vacuolar protein sorting 13C protein	8
VIT_02s0012g00270	NA	Pleckstriny (PH) domain-containing protein	8
VIT_03s0038g01050	NA	Phenylalanine-tRNA ligase	8
VIT_03s0038g01600	NA	ABA-responsive protein (HVA22a)	8
VIT_04s0043g00600	NA	Translational activator	8
VIT_07s0151g00440	NA	AP2 domain containing protein	8
VIT_08s0032g00496	NA	NA	8
VIT_08s0058g00104	NA	NA	8
VIT_09s0002g01165	NA	NA	8
VIT_10s0071g00375	NA	NA	8
VIT_10s0116g01735	NA	NA	8
VIT_11s0016g02126	NA	NA	8
VIT_12s0034g01320	NA	TIR-NBS-LRR disease resistance	8
VIT_13s0019g01291	NA	NA	8
VIT_14s0006g01925	NA	NA	8
VIT_14s0006g02595	NA	NA	8
VIT_14s0083g01195	NA	NA	8
VIT_17s0000g00720	NA	DNA-binding protein	8
VIT_17s0000g07375	NA	NA	8
VIT_19s0014g05170	NA	Polyprotein	8
VIT_00s0181g00010	Vitvi10g00358	Sugar transporter 1	9
VIT_00s0225g00230	Vitvi01g00672	Alliin lyase precursor	9
VIT_00s0233g00030	Vitvi02g01701	Trehalose-6-phosphate phosphatase	9
VIT_00s0270g00120	Vitvi04g00798	Alpha-amylase/subtilisin inhibitor	9
VIT_00s0274g00080	Vitvi10g01734	Benzoquinone reductase	9
VIT_00s0301g00100	Vitvi10g00400	BFN1 (bifunctional nuclease I)	9
VIT_00s0323g00070	Vitvi02g00501	Pectin methylesterase inhibitor	9
VIT_00s0324g00050	Vitvi07g01394	UDP-glucose glucosyltransferase	9
VIT_00s0375g00040	Vitvi10g00437	NAC domain-containing protein 25	9
VIT_00s0391g00070	Vitvi07g03049	3-deoxy-D-arabino-heptulosonate 7-phosphate synthase	9
VIT_00s0480g00030	Vitvi10g02335	Polyphenol oxidase	9
VIT_00s0480g00060	Vitvi10g02336	Polyphenol oxidase [Vitis vinifera]	9
VIT_00s0768g00040	Vitvi07g02570	Receptor protein kinase PERK1	9
VIT_00s0772g00010	Vitvi07g01423	Protein kinase	9
VIT_00s0929g00020	Vitvi07g03110	Receptor protein kinase PERK1	9
VIT_00s1241g00010	Vitvi02g01823	Myb domain protein 85	9
VIT_00s1291g00030	Vitvi07g02571	Receptor protein kinase PERK1	9
VIT_01s0010g02450	Vitvi01g01537	B12D	9
VIT_01s0011g02080	Vitvi01g00163	Ribosomal protein L36a/L44 (RPL36aB) 60S	9
VIT_01s0011g02480	Vitvi01g00199	Phospholipid-transporting ATPase	9
VIT_01s0011g03540	Vitvi01g00291	Lateral organ boundaries protein 41	9
VIT_01s0011g04040	Vitvi01g01954	No hit	9
VIT_01s0011g05930	Vitvi01g02001	S-adenosyl-L-methionine:carboxyl methyltransferase	9
VIT_01s0011g06450	Vitvi01g00556	Deoxymugineic acid synthase	9
VIT_01s0127g00470	Vitvi01g00714	Galactinol synthase	9
VIT_01s0127g00670	Vitvi01g00728	Proline extensin-like receptor kinase 1 (PERK1)	9
VIT_01s0127g00700	Vitvi01g00732	Unknown protein	9
VIT_01s0137g00790	Vitvi01g02031	No hit	9
VIT_02s0012g00300	Vitvi02g00615	Unknown protein	9
VIT_02s0025g00240	Vitvi02g00020	Beta-carotene hydroxylase	9
VIT_02s0025g00650	Vitvi02g00060	AAA-type ATPase	9
VIT_02s0025g01560	Vitvi02g00143	UDP-glucose 4-epimerase GEPI48	9
VIT_02s0025g02560	Vitvi02g00225	O-succinylhomoserine sulfhydrylase	9
VIT_02s0025g02960	Vitvi02g00270	Naringenin,2-oxoglutarate 3-dioxygenase	9
VIT_02s0025g03320	Vitvi02g00303	CYP86A2	9
VIT_02s0025g04250	Vitvi02g00393	Osmotin	9
VIT_02s0025g04260	Vitvi02g01403	Osmotin [Vitis vinifera]	9
VIT_02s0025g04270	Vitvi02g01404	Thaumatin	9
VIT_02s0025g04280	Vitvi02g01405	Osmotin	9
VIT_02s0025g04340	Vitvi02g01409	Osmotin	9
VIT_02s0033g00270	Vitvi02g01001	Pinoresinol-lariciresinol reductase	9
VIT_02s0033g00870	Vitvi02g01621	Nitrilase 4B	9
VIT_02s0033g01340	Vitvi02g01172	Unknown protein	9
VIT_02s0033g01390	Vitvi02g01640	No hit	9
VIT_02s0154g00110	Vitvi02g00514	Trehalose-6-phosphate phosphatase (AtTPPA)	9
VIT_03s0017g01400	Vitvi03g01198	Adhesive/proline-rich protein	9
VIT_03s0017g01450	Vitvi03g01202	No hit	9
VIT_03s0017g02000	Vitvi03g01265	Anthocyanidin 3-O-glucosyltransferase	9
VIT_03s0038g00220	Vitvi03g00015	Purple acid phosphatase 10 ATPAP10/PAP10	9
VIT_03s0038g02140	Vitvi03g00122	Auxin transporter protein 2	9
VIT_03s0038g02890	Vitvi03g00183	F-box family protein	9
VIT_03s0038g03400	Vitvi03g00206	Endochitinase 1, basic	9
VIT_03s0063g01150	Vitvi03g01543	Nodulin 1A, Senescence-associated	9
VIT_03s0063g01210	Vitvi03g01542	Nodulin 1A, senescence-associated	9
VIT_03s0088g00690	Vitvi03g01649	Pathogenesis-related protein 1 precursor (PRP 1)	9
VIT_03s0088g00700	Vitvi03g01650	Pathogenesis related protein 1 precursor (pr1 gene)	9
VIT_03s0088g00710	Vitvi03g01651	Pathogenesis-related protein 1 precursor (PRP 1)	9
VIT_03s0091g00160	Vitvi03g01597	NtPRp27 secretory protein	9
VIT_04s0008g00540	Vitvi04g00042	Oleosin OLE-3	9
VIT_04s0008g02070	Vitvi04g00179	Avr9/Cf-9 induced kinase 1	9
VIT_04s0008g05390	Vitvi04g01907	Carboxyesterase17 CXE17	9
VIT_04s0008g06930	Vitvi04g00625	Transposase, IS4	9
VIT_04s0023g01890	Vitvi04g01306	Unknown protein	9
VIT_04s0023g02480	Vitvi04g01368	Dehydrin 1b	9
VIT_04s0023g02900	Vitvi04g01412	Ferulate-5-hydroxylase	9
VIT_04s0044g00040	Vitvi04g01566	Dirigent	9
VIT_04s0044g00270	Vitvi04g02210	Monooxygenase (MO3)	9
VIT_04s0044g01230	Vitvi04g01685	Unknown	9
VIT_04s0069g01010	Vitvi04g00764	Harpin-induced protein	9
VIT_05s0020g03200	Vitvi05g00476	Spermine synthase	9
VIT_05s0020g03280	Vitvi05g00483	Copper amine oxidase	9
VIT_05s0020g03300	Vitvi05g01883	S-receptor kinase	9
VIT_05s0020g04280	Vitvi05g00585	Ca2+-ATPase 13 ACA13, plasma membrane	9
VIT_05s0020g04800	Vitvi05g00642	Histone H1	9
VIT_05s0020g05040	Vitvi05g00670	Proteinase inhibitor 1 PPI3B2	9
VIT_05s0049g01420	Vitvi05g00787	Peroxisomal membrane protein PMP22	9
VIT_05s0077g00520	Vitvi05g00163	Gibberellin 2-oxidase	9
VIT_05s0077g01150	Vitvi05g00107	Beta-1,3-glucanase	9
VIT_05s0077g01300	Vitvi05g01769	Aldo-keto reductase	9
VIT_05s0077g01530	Vitvi05g01760	Pathogenesis protein 10 [Vitis vinifera]	9
VIT_05s0077g01540	Vitvi05g00072	Bet v I allergen	9
VIT_05s0077g01550	Vitvi05g01759	Pathogenesis protein 10.3 [Vitis quinquangularis]	9
VIT_05s0077g01560	Vitvi05g01758	Pathogenesis protein 10.3 [Vitis quinquangularis]	9
VIT_05s0077g01570	Vitvi05g00071	Pathogenesis protein 10 [Vitis vinifera]	9
VIT_05s0094g00220	Vitvi05g01575	Chitinase class IV	9
VIT_05s0094g00360	Vitvi05g02251	Chitinase class IV	9
VIT_05s0102g00710	Vitvi05g01516	fructokinase-1	9
VIT_06s0004g00960	Vitvi06g01594	Unknown	9
VIT_06s0004g01010	Vitvi06g01599	Dirigent protein pDIR9	9
VIT_06s0004g01020	Vitvi06g01601	Dirigent protein	9
VIT_06s0004g01030	Vitvi06g01604	Dirigent protein	9
VIT_06s0004g01480	Vitvi06g00155	Lipoxygenase LOX1	9
VIT_06s0004g01990	Vitvi06g01629	No hit	9
VIT_06s0004g03100	Vitvi06g00308	MLO1	9
VIT_06s0004g03890	Vitvi06g00385	Histone H4	9
VIT_06s0004g04180	Vitvi06g01682	Zinc finger (C2H2 type) protein (ZAT11)	9
VIT_06s0004g04440	Vitvi06g00440	Osmotin	9
VIT_06s0004g04820	Vitvi06g00474	Salt stress-inducible protein kinase	9
VIT_06s0004g05700	Vitvi06g01727	Glutathione S-transferase 8 GSTU8	9
VIT_06s0009g01140	Vitvi06g01010	Amino acid permease	9
VIT_06s0009g03120	Vitvi06g01203	Cytochrome P450, family 79, subfamily A, polypeptide 2	9
VIT_06s0061g00120	Vitvi06g01917	Beta-1,3-glucanase [Vitis riparia]	9
VIT_06s0061g00170	Vitvi06g01282	R protein MLA10	9
VIT_06s0061g00760	Vitvi06g01350	Zinc finger (C2H2 type) family	9
VIT_06s0080g01200	Vitvi06g01559	Harpin-induced family protein	9
VIT_07s0005g03140	Vitvi07g00586	Aspartyl protease	9
VIT_07s0031g01270	Vitvi07g01805	Ring-H2 finger A2A	9
VIT_07s0031g01980	Vitvi07g01874	Ethylene-responsive transcription factor aba repressor 1 abr1/erf111	9
VIT_07s0104g00650	Vitvi07g02149	No hit	9
VIT_07s0104g01260	Vitvi07g00242	flavin-containing monooxygenase	9
VIT_07s0129g00520	Vitvi07g01631	Protein phosphatase 2C	9
VIT_07s0129g01010	Vitvi07g02650	Unknown	9
VIT_07s0141g00270	Vitvi07g00043	Auxin-induced protein 22D	9
VIT_07s0141g00890	Vitvi07g00012	CYP94A1	9
VIT_07s0151g01070	Vitvi07g00130	Copalyl diphosphate synthase	9
VIT_07s0191g00050	Vitvi07g01502	Peroxidase 17	9
VIT_07s0255g00110	Vitvi07g01286	WD40	9
VIT_08s0007g00030	Vitvi08g01174	Cation/hydrogen exchanger 20 (CHX20)	9
VIT_08s0007g00040	Vitvi08g01175	Histone H4	9
VIT_08s0007g01810	Vitvi08g01325	ANTR2 (anion transporter 2	9
VIT_08s0007g04770	Vitvi08g01600	Zinc finger (C2H2 type) family	9
VIT_08s0007g04860	Vitvi08g01611	Nodulin family protein	9
VIT_08s0007g05260	Vitvi08g01646	Glutamate synthase (GLU1), ferredoxin-dependent	9
VIT_08s0007g05830	Vitvi08g02329	No hit	9
VIT_08s0007g06470	Vitvi08g01736	VQ motif-containing protein	9
VIT_08s0007g07780	Vitvi08g02376	Polygalacturonase PG1	9
VIT_08s0007g08750	Vitvi08g01931	Heat shock transcription factor B3	9
VIT_08s0032g00950	Vitvi08g00243	Unknown protein	9
VIT_08s0040g00960	Vitvi08g00959	CXE carboxylesterase	9
VIT_08s0040g01370	Vitvi08g00992	Heavy-metal-associated domain-containing protein	9
VIT_08s0058g00860	Vitvi08g02085	Unknown protein	9
VIT_09s0002g01310	Vitvi09g01510	Unknown protein	9
VIT_09s0002g02320	Vitvi09g00193	Cell wall apoplastic invertase	9
VIT_09s0002g02570	Vitvi09g01546	No hit	9
VIT_09s0002g02950	Vitvi09g01553	No hit	9
VIT_09s0002g02970	Vitvi09g01554	Unknown	9
VIT_09s0002g04720	Vitvi09g00394	Coatomer protein complex, subunit beta 2	9
VIT_09s0002g05560	Vitvi09g00476	ABC transporter g family pleiotropic drug resistance 12 PDR12	9
VIT_09s0002g06890	Vitvi09g01664	Dicyanin blue copper protein	9
VIT_09s0002g09140	Vitvi09g00837	Ethylene-responsive transcription factor ERF003	9
VIT_09s0018g01490	Vitvi09g01895	Anthraniloyal-CoA: methanol anthraniloyal transferase	9
VIT_09s0054g00900	Vitvi09g01398	Chaperone BCS1 mitochondrial	9
VIT_10s0003g01040	Vitvi10g00561	Lipase class 3	9
VIT_10s0003g01470	Vitvi10g00603	Auxin-independent growth promoter (axi 1)	9
VIT_10s0003g03790	Vitvi10g01879	Jasmonate ZIM domain-containing protein 8	9
VIT_10s0003g03800	Vitvi10g00826	Jasmonate ZIM domain-containing protein 8	9
VIT_10s0003g04080	Vitvi10g00852	Unknown	9
VIT_10s0003g05430	Vitvi10g01023	Reticuline oxidase precursor	9
VIT_10s0003g05450	Vitvi10g01029	Reticuline oxidase precursor	9
VIT_10s0003g05550	Vitvi10g01046	Carbohydrate oxidase	9
VIT_10s0003g05580	Vitvi10g01056	Carbohydrate oxidase	9
VIT_10s0003g05620	Vitvi10g01062	Carbohydrate oxidase	9
VIT_10s0092g00640	Vitvi10g01173	Unknown protein	9
VIT_10s0116g01860	Vitvi10g00107	MATE efflux family protein	9
VIT_10s0405g00040	Vitvi10g00286	Auxin-responsive protein	9
VIT_11s0016g00710	Vitvi11g00050	Jasmonate ZIM-domain protein 1	9
VIT_11s0016g02220	Vitvi11g00181	Transducin family protein / WD-40 repeat	9
VIT_11s0016g02410	Vitvi11g00197	MYB divaricata	9
VIT_11s0016g03080	Vitvi11g00261	Clavata1 receptor kinase (CLV1)	9
VIT_11s0016g03190	Vitvi11g01393	Unknown	9
VIT_11s0016g03580	Vitvi11g00304	Catalytic	9
VIT_11s0016g04990	Vitvi11g01429	Unknown protein	9
VIT_11s0016g05430	Vitvi11g00477	Unknown protein	9
VIT_11s0016g05770	Vitvi11g00513	Alkaline alpha galactosidase 2	9
VIT_11s0052g01600	Vitvi11g01290	UDP-glucose flavonoid 3-O-glucosyltransferase 7	9
VIT_11s0052g01630	Vitvi11g01294	Anthocyanidin 3-O-glucosyltransferase	9
VIT_11s0052g01730	Vitvi11g01303	1-deoxy-D-xylulose-5-phosphate synthase	9
VIT_11s0065g00350	Vitvi11g00924	Trans-cinnamate 4-monooxygenase	9
VIT_11s0065g01170	Vitvi11g00985	Unknown protein	9
VIT_11s0078g00290	Vitvi11g01045	Cinnamate 4-hydroxylase	9
VIT_12s0028g00670	Vitvi12g02200	Zinc knuckle	9
VIT_12s0028g01770	Vitvi12g00153	FAD-linked oxidoreductase 1	9
VIT_12s0028g02140	Vitvi12g02250	F-box/LRR-repeat MAX2	9
VIT_12s0028g02440	Vitvi12g00209	Unknown protein	9
VIT_12s0028g02530	Vitvi12g00220	Zinc finger (C3HC4-type ring finger)	9
VIT_12s0034g01870	Vitvi12g01874	Cupin	9
VIT_12s0034g01890	Vitvi12g01876	Cupin region	9
VIT_12s0034g01930	Vitvi12g01878	Globulin-like protein	9
VIT_12s0034g01950	Vitvi12g02659	Legumin	9
VIT_12s0034g01970	Vitvi12g01880	Cupin	9
VIT_12s0035g01000	Vitvi12g02039	Serine protease inhibitor, serine-type	9
VIT_12s0035g01050	Vitvi12g02044	Octicosapeptide/Phox/Bem1p (PB1) domain-containing protein	9
VIT_12s0055g00180	Vitvi12g02588	UDP-glucose glucosyltransferase	9
VIT_12s0055g00340	Vitvi12g01676	WRKY DNA-binding protein 9	9
VIT_12s0055g00400	Vitvi12g01669	Unknown	9
VIT_12s0055g00920	Vitvi12g01610	Aspartate aminotransferase	9
VIT_12s0057g00420	Vitvi12g00649	Auxin-responsive protein AIR12	9
VIT_12s0059g01400	Vitvi12g00446	Tyrosine specific protein phosphatase	9
VIT_12s0134g00400	Vitvi12g02441	Zinc finger (B-box type)	9
VIT_12s0134g00470	Vitvi12g00624	No hit	9
VIT_13s0019g00760	Vitvi13g01964	Histone H4	9
VIT_13s0019g01040	Vitvi13g00285	Unknown protein	9
VIT_13s0019g03930	Vitvi13g02055	No hit	9
VIT_13s0019g04440	Vitvi13g00620	Zinc finger (C3HC4-type ring finger)	9
VIT_13s0019g05070	Vitvi13g00683	Nodulin family protein	9
VIT_13s0019g05370	Vitvi13g00706	Histone H2B	9
VIT_13s0064g01110	Vitvi13g02509	No hit	9
VIT_13s0067g00330	Vitvi13g00019	AUX1 auxin influx carrier protein	9
VIT_13s0067g00890	Vitvi13g00047	Phosphoinositide-specific phospholipase C	9
VIT_13s0067g02840	Vitvi13g01409	Phosphatidylinositol-4-phosphate 5-kinase	9
VIT_13s0084g00670	Vitvi13g02295	Unknown protein	9
VIT_13s0101g00460	Vitvi13g00974	No hit	9
VIT_13s0320g00030	Vitvi13g01852	Unknown protein	9
VIT_14s0006g01610	Vitvi14g00973	PMI2 (plastid movement impaired 2)	9
VIT_14s0006g02610	Vitvi14g01141	Unknown protein	9
VIT_14s0006g03050	Vitvi14g01211	Unknown protein	9
VIT_14s0030g01610	Vitvi14g00413	Cytidine/deoxycytidylate deaminase	9
VIT_14s0030g01890	Vitvi14g00438	Unknown	9
VIT_14s0060g00040	Vitvi14g02431	Retrotransposon	9
VIT_14s0060g00570	Vitvi14g00050	Global transcription factor group C 102	9
VIT_14s0066g01090	Vitvi14g01750	Myb domain protein 24	9
VIT_14s0066g01190	Vitvi14g01761	Unknown protein	9
VIT_14s0066g01710	Vitvi14g01811	Leaf senescence protein	9
VIT_14s0066g01950	Vitvi14g03035	Metalloendoproteinase 1 precursor	9
VIT_14s0066g02320	Vitvi14g01865	ABC transporter B member 11	9
VIT_14s0068g01360	Vitvi14g01485	GEM-like protein 5	9
VIT_14s0068g01400	Vitvi14g01489	UPF0497 family	9
VIT_14s0083g00670	Vitvi14g02907	No hit	9
VIT_14s0108g00540	Vitvi14g01938	Phosphofructokinase	9
VIT_14s0108g00930	Vitvi14g01967	Unknown protein	9
VIT_14s0108g00990	Vitvi14g03089	No hit	9
VIT_14s0128g00520	Vitvi14g02557	Alpha-L-fucosidase 2 precursor	9
VIT_14s0128g00570	Vitvi14g02553	Germin	9
VIT_14s0171g00100	Vitvi14g01568	Blue (type 1) copper domain	9
VIT_14s0219g00130	Vitvi14g01625	PQ-loop repeat / transmembrane	9
VIT_15s0021g00540	Vitvi15g00459	Invertase/pectin methylesterase inhibitor	9
VIT_15s0021g00650	Vitvi15g00478	Purine permease 11 PUP11	9
VIT_15s0021g02070	Vitvi15g01455	Unknown protein	9
VIT_15s0021g02700	Vitvi15g00643	Beta-expansin (EXPB4)	9
VIT_15s0046g00170	Vitvi15g00938	MYBPA1 protein [Vitis vinifera]	9
VIT_15s0046g02220	Vitvi15g01093	ACC synthase	9
VIT_15s0046g02400	Vitvi15g01108	Glycerol-3-phosphate acyltransferase 8	9
VIT_15s0046g03190	Vitvi15g01161	Myb domain protein 17	9
VIT_15s0048g00500	Vitvi15g00703	Pectinesterase family	9
VIT_15s0048g00510	Vitvi15g00704	Pectinesterase family	9
VIT_15s0048g00880	Vitvi15g01500	No hit	9
VIT_15s0048g01080	Vitvi15g01505	Unknown	9
VIT_16s0013g00810	Vitvi16g01659	Unknown	9
VIT_16s0013g00890	Vitvi16g00349	Ethylene-responsive element binding factor	9
VIT_16s0022g00440	Vitvi16g00671	Dynein light chain LC8-type	9
VIT_16s0022g01740	Vitvi16g00826	Unknown protein	9
VIT_16s0039g00920	Vitvi16g00044	CYP89A28	9
VIT_16s0050g00400	Vitvi16g01037	Photoassimilate-responsive protein PAR-1a	9
VIT_16s0050g00790	Vitvi16g01074	Hydroxyproline-rich glycoprotein	9
VIT_16s0050g01110	Vitvi16g01920	Polygalacturonase GH28	9
VIT_16s0098g01790	Vitvi16g01406	Calmodulin-binding region IQD21	9
VIT_16s0100g00700	Vitvi16g00977	TFL1 (Terminal flower 1)	9
VIT_16s0100g00740	Vitvi16g00985	Unknown	9
VIT_16s0100g00750	Vitvi16g01485	Stilbene synthase	9
VIT_16s0100g00770	Vitvi16g01486	Stilbene synthase	9
VIT_16s0100g00780	Vitvi16g01457	Stilbene synthase	9
VIT_16s0100g00830	Vitvi16g00991	Stilbene synthase	9
VIT_16s0100g00910	Vitvi16g01464	Stilbene synthase - grape	9
VIT_16s0100g00950	Vitvi16g00993	Stilbene synthase 3	9
VIT_16s0100g00990	Vitvi16g01468	Stilbene synthase 2	9
VIT_16s0100g01010	Vitvi16g01470	Stilbene synthase	9
VIT_16s0100g01020	Vitvi16g01471	Stilbene synthase [Vitis pseudoreticulata]	9
VIT_16s0100g01040	Vitvi16g00995	Stilbene synthase - grape	9
VIT_16s0100g01070	Vitvi16g01474	Resveratrol synthase [Vitis vinifera]	9
VIT_16s0100g01100	Vitvi16g01475	Stilbene synthase	9
VIT_16s0100g01120	Vitvi16g01477	Stilbene synthase	9
VIT_16s0100g01130	Vitvi16g01478	Stilbene synthase [Vitis vinifera]	9
VIT_16s0100g01140	Vitvi16g01479	Stilbene synthase 2	9
VIT_16s0100g01150	Vitvi16g01480	Stilbene synthase [Vitis vinifera]	9
VIT_16s0100g01170	Vitvi16g01482	Stilbene synthase 1 [Vitis vinifera]	9
VIT_16s0115g00170	Vitvi16g01729	Seed maturation protein PM28	9
VIT_17s0000g00680	Vitvi17g01328	No hit	9
VIT_17s0000g03780	Vitvi17g01409	No hit	9
VIT_17s0000g04880	Vitvi17g00450	Dirigent protein	9
VIT_17s0000g07540	Vitvi17g01522	paired amphipathic helix protein Sin3a	9
VIT_17s0000g10090	Vitvi17g01016	Xanthine/uracil/vitamin C permease	9
VIT_17s0119g00280	Vitvi17g01121	Alpha-amylase/subtilisin inhibitor	9
VIT_18s0001g01850	Vitvi18g00228	Amino acid permease	9
VIT_18s0001g02760	Vitvi18g02533	Lipase GDSL	9
[truncated: 137 more rows]
