# Supplementary material for: Single berry reconstitution prior to RNA-sequencing reveals novel insights into transcriptomic remodeling by leafroll virus infections in grapevines
Source: Sci Rep. 2020 Jul 31;10:12905. doi: 10.1038/s41598-020-69779-1 (PMC7395792; doi:10.1038/s41598-020-69779-1)
Supplement: Supplementary file 7 — Supplementary Table S4. [file 41598_2020_69779_MOESM7_ESM.xlsx]

## Sheet: Supp._Table S4
Functional categories/CL	Odds ratio (log e)
CL1
Pectin modification	1.90532
Xyloglucan	2.77946
Lipid transport	2.73288
CL3
Xyloglucan	4.08052
CL4
Protein kinase	-2.6258
HSP-mediated protein folding	3.58192
ABA-mediated Signaling pathway	1.67873
Desiccation stress response	3.34417
bZIP family transcription factor	2.64156
Storage proteins	2.20846
Oil body organization and biogenesis	3.77873
CL6
NAC family transcription factor	2.67
CL8
Photosystem I	3.07978
Antenna proteins	3.83528
Photosystem II	3.04612
Multidrug ABC transport	1.36938
Flavonoid biosynthesis	1.70978
tRNA processing	2.9541
Proton-dependent Oligopeptide Transporter	2.10327
Carbon fixation	3.06538
CL9
Biotic stress response	1.93692
Chromatin assembly	2.37033
Phenylpropanoid biosynthesis	2.42686
Tyrosine catabolism	2.96271
Jasmonate-mediated Signaling pathway	2.32299
Starch catabolism inhibitor	4.00132
Nitrogen assimilation	3.31427
Osmotic stress response	3.54066
