# Supplementary material for: Single berry reconstitution prior to RNA-sequencing reveals novel insights into transcriptomic remodeling by leafroll virus infections in grapevines
Source: Sci Rep. 2020 Jul 31;10:12905. doi: 10.1038/s41598-020-69779-1 (PMC7395792; doi:10.1038/s41598-020-69779-1)
Supplement: Supplementary file 8 — Supplementary Table S5. [file 41598_2020_69779_MOESM8_ESM.xlsx]

## Sheet: Supp._Table S5
Unique_ID	Cost_v3_ID	Functional.annotation	S1_C	S1_T1	S1_T2	S2_C	S2_T1	S2_T2	X	S1_C_sd	S1_T1_sd	S1_T2_sd	S2_C_sd	S2_T1_sd	S2_T2_sd
VIT_00s0324g00050	Vitvi07g01394	UDP-glucose glucosyltransferase	8.66945	8.49009	8.13563	10.4278	10.3201	10.2386	NA	0.165315	0.0803666	0.516532	0.0605514	0.136858	0.129195
VIT_00s0361g00040	Vitvi10g02185	Anthocyanidin reductase	7.26307	6.14209	6.17919	5.95905	5.74161	6.40418	NA	0.000322311	0.0164756	0.00255323	0.00113498	0.00152275	0.00147275
VIT_01s0010g03460	Vitvi01g01635	Caffeoyl-CoA O-methyltransferase	5.48575	5.2776	5.52225	5.25046	4.93022	5.26163	NA	0.189998	0.178678	0.252065	0.128371	0.172969	0.132695
VIT_01s0010g03490	Vitvi01g02263	Anthocyanin O-Methyltransferase (AOMT2)	5.74728	5.9324	5.74906	5.52346	5.40521	5.56723	NA	0.17683	0.153615	0.204747	0.0949574	0.0701521	0.122396
VIT_01s0010g03510	Vitvi01g02265	Anthocyanin O-Methyltransferase (AOMT1)	10.139	9.96964	9.94933	9.64307	9.42426	9.45573	NA	0.274841	0.106636	0.227677	0.197973	0.106207	0.152769
VIT_01s0011g02960	Vitvi01g00234	Leucoanthocyanidin reductase 1	4.58344	4.16972	4.08918	3.85117	3.8297	4.01515	NA	0.234442	0.328113	0.508891	0.141574	0.102272	0.139102
VIT_02s0025g03660	Vitvi02g00338	4-coumarate-CoA ligase	7.74283	7.60262	7.83005	8.35226	8.33523	8.54688	NA	0	0	0	0	0	0
VIT_02s0025g04720	Vitvi02g00435	Leucoanthocyanidin dioxgenase	12.5921	12.386	12.4441	12.6206	12.4624	12.4694	NA	0.13643	0.0815491	0.218795	0.0701087	0.0136982	0.056696
VIT_02s0033g00390	Vitvi02g01015	Myb domain protein 113	10.1423	9.88904	9.60418	10.0482	10.2961	10.0349	NA	0	0	0	0	0	0
VIT_02s0033g00410	Vitvi02g01019	Myb VvMYBA1	7.52685	7.34482	7.57518	7.29646	7.47763	7.46411	NA	0.0979817	0.908803	1.23203	0.15543	0.0583589	0.0848552
VIT_03s0017g00870	Vitvi03g01816	Transferase family ACT	6.98601	7.30688	7.41122	7.41893	7.0834	7.37155	NA	0.0912194	0.406088	0.0576166	0.0813174	0.0376163	0.0198673
VIT_03s0017g02000	Vitvi03g01265	Anthocyanidin 3-O-glucosyltransferase	2.87546	2.96833	3.06313	3.81219	3.33002	3.23652	NA	0.134313	0.102143	0.187522	0.226459	0.131031	0.085078
VIT_03s0063g00140	Vitvi03g00524	Caffeoyl-CoA O-methyltransferase	6.5753	5.53517	5.6265	5.70915	5.6942	6.06268	NA	0.00376065	0.0350195	0.0692147	0.0262895	0.0257346	0.0171766
VIT_04s0023g03370	Vitvi04g01454	Flavonone- 3-hydroxylase	10.7988	10.4557	10.2437	11.3077	11.2089	11.0748	NA	0.139116	0.171219	0.299887	0.113897	0.0514052	0.108264
VIT_05s0136g00260	Vitvi05g01044	Chalcone synthase	14.6853	14.0907	14.0683	14.7132	14.6017	14.6686	NA	0.00471747	0.00098066	0.00140924	0.000626443	0.000840474	0.000812876
VIT_06s0004g02620	Vitvi06g00256	Phenylalanine ammonia-lyase	10.7002	10.0535	10.4948	10.7165	10.7885	10.8016	NA	0.0605075	0.218942	0.14834	0.0756178	0.0265119	0.0205233
VIT_06s0004g08150	Vitvi06g00803	Trans-cinnamate 4-monooxygenase	11.3544	10.9492	11.3721	12.5198	12.3381	12.3106	NA	0.292944	0.217104	0.167088	0.0661701	0.0096554	0.0266126
VIT_06s0009g01990	Vitvi06g01097	Anthocyanin 3-O-galactosyltransferase	4.75754	3.90871	4.81469	3.31644	3.28414	3.39885	NA	0.103562	0.0916444	0.0719047	0.0710856	0.0182873	0.0601328
VIT_06s0009g02810	Vitvi06g01882	Flavonoid 3',5'-hydroxylase	3.48798	3.40848	3.49283	3.6549	3.74509	3.66143	NA	0.0330906	0.00295541	0.0467111	0.0394468	0.0688465	0.0794913
VIT_06s0009g02830	Vitvi06g01884	Flavonoid 3',5'-hydroxylase	4.18707	4.06406	4.41096	4.26482	4.03806	4.27061	NA	0.000169799	0.000936018	0.00134508	0.00410551	0.000802213	0.000775871
VIT_06s0009g02840	Vitvi06g01885	Flavonoid 3',5'-hydroxylase	6.64853	6.44668	6.78214	6.32016	6.27413	6.63903	NA	0.000711101	0.00391994	0.0516569	0.0167688	0.00335958	0.00324927
VIT_06s0009g02880	Vitvi06g01183	Flavonoid 3',5'-hydroxylase	5.39429	5.52154	5.95177	6.4758	6.2427	6.40734	NA	0.000251408	0.00138589	0.00199156	0.000885301	0.00788627	0.00114877
VIT_06s0009g02970	Vitvi06g01192	Flavonoid 3',5'-hydroxylase	4.2348	4.45852	4.72504	5.1084	5.00374	5.07397	NA	0.229113	0.304679	0.0317262	0.0814025	0.16066	0.011165
VIT_06s0009g03000	Vitvi06g01894	Flavonoid 3',5'-hydroxylase	5.31982	5.59162	5.78815	6.07742	5.97349	5.94935	NA	0	0	0	0	0	0
VIT_06s0009g03010	Vitvi06g01895	flavonoid 3',5'-hydroxylase [Vitis vinifera]	6.85068	6.98261	7.33682	7.57087	7.48876	7.61561	NA	0	0	0	0	0	0
VIT_06s0061g00450	Vitvi06g01318	4-coumarate-CoA ligase	10.4783	10.306	10.6639	10.3852	10.3318	10.4909	NA	0.177664	0.265453	0.105353	0.0617127	0.0894452	0.0369656
VIT_07s0031g00350	Vitvi07g01723	Caffeoyl-CoA O-methyltransferase 1	10.9974	10.902	10.9342	12.1389	11.9706	11.9765	NA	0.0516601	0.127962	0.0334737	0.0490584	0.0590873	0.0201306
VIT_08s0040g01710	Vitvi08g01022	Phenylalanine ammonia-lyase	10.6516	10.2408	10.198	11.8649	11.6274	11.6142	NA	0.238142	0.269061	0.275716	0.0469324	0.142747	0.0171671
VIT_11s0052g01090	Vitvi11g01257	4-coumarate-CoA ligase 2	9.78586	9.3912	9.53184	11.0729	11.0332	10.8681	NA	0.0198011	0.0843881	0.252532	0.157788	0.0248309	0.0696238
VIT_11s0052g01600	Vitvi11g01290	UDP-glucose flavonoid 3-O-glucosyltransferase 7	6.59209	5.72115	6.6982	6.81452	6.88962	6.77344	NA	0.163477	0.17092	0.36526	0.166955	0.0994522	0.16352
VIT_11s0065g00350	Vitvi11g00924	Trans-cinnamate 4-monooxygenase	7.1915	6.89256	6.72537	8.59254	7.43622	7.63261	NA	0.0752556	0.187208	0.0738911	0.0243243	0.0378622	0.0357555
VIT_12s0055g00180	Vitvi12g02588	UDP-glucose glucosyltransferase	5.33378	4.63604	5.05315	5.20171	5.40773	5.31879	NA	0.181145	0.375676	0.127359	0.187766	0.0855493	0.0507
VIT_12s0055g00310	Vitvi12g02585	UDP-glucose glucosyltransferase	5.76507	6.18956	6.3694	5.22906	4.91115	4.69137	NA	0.0599895	0.357656	0.0260645	0.020844	0.0256764	0.156907
VIT_12s0059g01750	Vitvi12g02389	Caffeic acid O-methyltransferase	3.87729	2.25189	2.47801	2.27181	2.31892	2.19997	NA	0.115128	0.0296622	0.0529207	0.0504987	0.133562	0.0520413
VIT_12s0059g01790	Vitvi12g02393	Caffeic acid O-methyltransferase	3.37047	3.10935	3.15392	2.95479	2.75121	2.97862	NA	0	0	0	0	0	0
VIT_13s0019g04460	Vitvi13g00622	Phenylalanine ammonia-lyase 2 (PAL2)	11.4844	11.1945	11.3306	12.4916	12.4084	12.2453	NA	0.000171862	0.000947392	0.00136143	0.000605191	0.00405096	0.000785299
VIT_13s0067g02870	Vitvi13g01911	Chalcone-flavanone isomerase	12.273	11.8953	11.874	11.771	11.5428	11.7537	NA	0.0626563	0.18239	0.0893668	0.0775012	0.0869092	0.14735
VIT_13s0067g03820	Vitvi13g00225	Chalcone--flavonone isomerase (Chalcone isomerase)	11.1625	10.9628	10.8949	11.7026	11.514	11.5927	NA	0.141565	0.0643231	0.0987071	0.161531	0.09793	0.122453
VIT_14s0068g00920	Vitvi14g01448	Chalcone synthase (CHS)	11.9712	11.5142	12.1385	12.4656	12.5112	12.3837	NA	0.178988	0.307488	0.273069	0.119551	0.0604825	0.186796
VIT_15s0048g02200	Vitvi15g00855	Caffeoyl-CoA O-methyltransferase	8.19764	8.02708	7.94245	7.69233	7.80002	7.83487	NA	0.0631159	0.17423	0.126107	0.040959	0.0773878	0.0182917
VIT_16s0039g01170	Vitvi16g00057	Phenylalanine ammonium lyase	3.62142	3.517	3.40562	3.85939	3.71463	3.94406	NA	0.119258	0.138525	0.0936526	0.140358	0.0110981	0.0340939
VIT_16s0039g02040	Vitvi16g00139	4-coumarate-CoA ligase 3	7.77484	7.54108	7.87889	8.55063	8.3245	8.52097	NA	0.0344818	0.0913667	0.00568324	0.0359723	0.0591196	0.127379
VIT_16s0039g02230	Vitvi16g00156	UDP-glucose:flavonoid 3-O-glucosyltransferase	10.9795	10.9582	11.254	11.5875	11.3772	11.5274	NA	0.0349449	0.0389741	0.199793	0.220988	0.147493	0.139603
VIT_16s0039g02350	Vitvi16g01548	Dihydroflavonol 4-reductase	9.67491	9.46145	9.75006	8.9238	8.70776	9.2593	NA	0.122303	0.194524	0.173234	0.11029	0.102776	0.0796861
VIT_16s0050g00900	Vitvi16g01911	AnthoMATE3, anthocyanin permease AM3	6.13529	5.74593	6.28241	5.46709	5.46328	5.25866	NA	0.179759	0.297061	0.181184	0.0980063	0.0525307	0.183127
VIT_16s0050g00930	Vitvi16g01915	AnthoMATE1, anthocyanin permease AM1	11.1345	10.574	10.9072	10.6246	10.5304	10.5066	NA	0.000352342	0.00194228	0.00279112	0.00124073	0.00787901	0.00160997
VIT_16s0050g01580	Vitvi16g01943	UDP-glucose: anthocyanidin 5,3-O-glucosyltransferase	7.86622	7.48517	7.7508	6.95759	7.29688	7.75244	NA	0.0562955	0.026951	0.106575	0.0357682	0.0359325	0.111636
VIT_16s0098g00850	Vitvi16g01334	Caffeic acid O-methyltransferase	11.1877	10.7305	10.9649	10.5897	10.6168	10.6694	NA	0.106067	0.24572	0.100976	0.0655872	0.00706877	0.0305752
VIT_17s0000g01790	Vitvi17g00148	4-coumarate-CoA ligase 2	4.7627	4.43327	4.66985	4.66629	4.19615	4.19457	NA	0.0920476	0.423419	0.0460317	0.275487	0.090004	0.0805365
VIT_17s0000g04150	Vitvi17g00371	Leucoanthocyanidin reductase	7.44093	6.58217	7.23879	6.79336	6.97073	6.96975	NA	0.144379	0.198784	0.821181	0.103699	0.417758	0.199721
VIT_17s0000g07210	Vitvi17g00700	flavonoid 3'-hydroxylase [Vitis vinifera]	6.45832	6.33936	6.59582	6.82629	6.90949	7.17013	NA	0.10399	0.0850819	0.169076	0.0254861	0.0672873	0.0212788
VIT_18s0001g12800	Vitvi18g00988	Dihydroflavonol 4-reductase	10.9319	10.9372	10.718	10.8276	10.7469	10.9497	NA	0.0340703	0.00461947	0.0357742	0.0706659	0.0307947	0.00455678
VIT_18s0001g14310	Vitvi18g01119	Flavonone- 3-hydroxylase	12.478	12.079	12.3137	12.055	12.128	12.391	NA	0.03693	0.0805799	0.0942085	0.0539375	0.0134212	0.13394
