# Supplementary material for: Single berry reconstitution prior to RNA-sequencing reveals novel insights into transcriptomic remodeling by leafroll virus infections in grapevines
Source: Sci Rep. 2020 Jul 31;10:12905. doi: 10.1038/s41598-020-69779-1 (PMC7395792; doi:10.1038/s41598-020-69779-1)
Supplement: Supplementary file 9 — Supplementary Table S6. [file 41598_2020_69779_MOESM9_ESM.xlsx]

## Sheet: Supp._Table S6
Unique_ID	cost_v3_ID	Functiol.annotation	S1_C	S1_T1	S1_T2	S2_C	S2_T1	S2_T2	S1_C_sd	S1_T1_sd	S1_T2_sd	S2_C_sd	S2_T1_sd	S2_T2_sd
Sucrose transporters
VIT_18s0001g08210	Vitvi18g00584	VVSUC11/SUT1 (sucrose transporter 1)	10.694	10.6858	10.8292	10.7624	10.7318	10.6771	0.198024	0.120694	0.135093	0.0888433	0.141903	0.0987092
VIT_01s0026g01960	Vitvi01g00959	VvSUC12	10.0993	9.91824	9.82351	9.98157	10.1107	9.985	0	0	0	0	0	0
VIT_18s0076g00250	Vitvi18g01315	VvSUC27	5.35897	5.72728	5.95077	5.33658	5.02221	5.04935	0.0576772	0.427556	0.499594	0.211051	0.195233	0.123213
Hexoses transporters
VIT_00s0181g00010	Vitvi10g00358	Hexose transporter HT1	7.71915	7.00504	7.45061	7.54311	7.56884	8.00607	0.106201	0.12378	0.0752906	0.104019	0.0924369	0.101988
VIT_18s0001g05570	Vitvi18g00397	Hexose transporter HT2	10.3149	9.88379	9.99445	9.35343	9.35446	9.22193	0.207589	0.0263195	0.121503	0.113074	0.0547509	0.0437768
VIT_11s0149g00050	Vitvi11g00611	Hexose transporter 3/7	10.2105	10.1982	10.4555	10.5297	10.1292	10.7317	0.060323	0.0561995	0.0681587	0.105624	0.0646065	0.176209
VIT_16s0013g01950	Vitvi16g00479	Hexose transporter HT4	5.27659	5.18707	5.51517	5.3456	5.13615	5.38575	0.0880867	0.13226	0.0831157	0.0741902	0.15478	0.204296
VIT_05s0020g03140	Vitvi05g00468	Hexose transporter HT5	7.40383	9.81377	6.90365	9.608	8.84573	9.94232	0.134541	0.174583	0.104974	0.15644	0.181	0.180492
cytoplasmatic neutral invertases
VIT_03s0038g01480	Vitvi03g00088	Beta-fructofuranosidase	8.70677	8.63355	8.74953	8.68007	8.72131	8.61781	0.00526702	0.00104405	0.00150033	0.000666935	0.0008948	0.000865418
VIT_05s0077g00510	Vitvi05g00164	Beta-fructofuranosidase	9.18107	9.40111	8.99464	9.53224	9.24688	9.45227	0.0557184	0.157453	0.0942211	0.073667	0.0605524	0.0241524
VIT_13s0074g00720	Vitvi13g00792	Neutral/alkaline invertase	10.7035	10.4582	10.4547	10.6147	10.5876	10.688	0.00526702	0.00104405	0.00150033	0.000666935	0.0008948	0.000865418
VIT_18s0072g01040	Vitvi18g01682	Invertase, neutral/alkaline	8.08854	8.103	8.32679	8.29372	8.08836	7.91257	0.160619	0.158402	0.145499	0.0521151	0.0887925	0.0393073
cell wall invertase
VIT_09s0002g02320	Vitvi09g00193	Cell wall apoplastic invertase	7.11531	6.42362	6.551	7.68591	7.26015	7.61766	0.204233	0.088529	0.0674781	0.0394216	0.0338156	0.010935
Vacuolar invertase
VIT_02s0154g00090	Vitvi02g00512	Vacuolar invertase 2, GIN2	8.1628	8.23288	8.82455	8.55207	8.29408	8.44689	0.0742611	0.217366	0.110043	0.0708804	0.00978492	0.149794
VIT_16s0022g00670	Vitvi16g00713	Vacuolar invertase 1, GIN1	8.89504	9.00553	10.2843	8.17059	7.81382	7.7104	0	0	0	0	0	0
Sucrose and sucrose-phosphate synthase
VIT_04s0079g00230	Vitvi04g00831	Sucrose synthase	4.87087	5.12643	5.23878	4.30759	4.0747	4.01979	0	0	0	0	0	0
VIT_05s0077g01930	Vitvi05g00045	Sucrose synthase	2.11947	4.51045	2.09541	2.076	2.01677	2.01962	0.304728	0.141701	0.265942	0.185327	0.0675156	0.00698748
VIT_07s0005g00750	Vitvi07g00353	Sucrose synthase	15.9926	16.1174	15.6915	15.9831	15.8413	15.848	0.415881	0.078351	0.406911	0.158364	0.139319	0.119636
VIT_11s0016g00470	Vitvi11g00030	Sucrose synthase	11.7039	11.7272	12.2816	12.1073	11.9649	12.3915	0.0664147	0.0884825	0.251716	0.154589	0.0540827	0.106419
VIT_17s0053g00700	Vitvi17g01221	Sucrose synthase 2	5.93553	5.99041	5.98286	4.79435	4.57738	4.56552	0	0	0	0	0	0
VIT_05s0029g01140	Vitvi05g01193	Sucrose-phosphate synthase	10.9035	10.6718	11.1633	10.3325	10.75	10.7534	0.0356615	0.0917124	0.178831	0.00171578	0.0332985	0.067164
VIT_11s0118g00200	Vitvi11g00542	Sucrose-phosphate synthase	14.5634	14.7316	14.5762	14.97	14.8443	14.6403	0.123414	0.116981	0.223889	0.0644191	0.0509871	0.102725
VIT_18s0075g00330	Vitvi18g01745	Sucrose-phosphate synthase	2.97466	2.82579	3.13678	2.68629	2.6794	2.80595	0.112607	0.138339	0.192181	0.117883	0.0656101	0.0597868
VIT_18s0075g00340	Vitvi18g03014	Sucrose-phosphate synthase - like protein	4.92718	4.78785	4.87223	4.62864	4.7253	4.77985	0.0745001	0.118319	0.0300442	0.0139748	0.0635815	0.0865894
VIT_18s0075g00350	Vitvi18g03015	Sucrose-phosphate synthase isoform C	4.58883	4.53514	4.59788	4.48641	4.46072	4.25369	0.373495	0.0737075	0.328506	0.142873	0.295924	0.0802912
VIT_18s0089g00410	Vitvi18g02365	Sucrose-phosphate synthase 1	12.9926	12.8478	12.6854	13.1233	13.0921	13.1498	0.0156891	0.0421499	0.017732	0.0196158	0.0110078	0.00915503
Tonoplast monosaccharide transporter
VIT_18s0122g00850	Vitvi18g00056	Hexose transporter HT6/VvTMT1	13.9516	13.8745	14.227	13.1133	13.0925	12.9896	0.0462995	0.424175	0.168693	0.0575544	0.0527529	0.0436993
VIT_03s0038g03940	Vitvi03g00247	Tonoplast monosaccharide transporter2	12.4881	12.3644	12.4434	12.1488	12.3556	11.7724	0.183947	0.279869	0.0444355	0.025883	0.0703499	0.0449289
Inositol transporter
VIT_10s0003g03930	Vitvi10g00839	Inositol transporter 2	9.52661	8.94301	9.52321	9.81321	9.55845	10.0219	0.0593882	0.286216	0.0517046	0.0181449	0.038691	0.0482889
VIT_10s0405g00050	Vitvi10g00288	Inositol transporter 4	4.60785	4.4774	4.63155	4.63049	4.77735	4.63331	0.26781	0.142457	0.151347	0.066421	0.0952823	0.0107483
Polyol transporter
VIT_03s0063g02250	Vitvi03g00359	Polyol transporter 5	6.63119	6.49551	7.06079	6.42919	6.53508	6.42663	0.000166532	0.00408738	0.0013192	0.000586421	0.000786778	0.000760943
VIT_11s0016g03920	Vitvi11g00336	Polyol transporter 5	5.31008	5.04988	4.97422	5.21081	5.08951	5.36711	0.0991516	0.328748	0.134955	0.104723	0.186017	0.121462
VIT_12s0059g00250	Vitvi12g00344	Polyol transporter 5	8.00097	8.03363	8.22764	7.89068	7.9042	7.68374	0.0368137	0.175656	0.00690692	0.0752896	0.00425068	0.0380936
Galactinol synthase
VIT_01s0127g00470	Vitvi01g00714	Galactinol synthase	9.85624	9.39488	8.32679	10.2686	10.5634	11.7027	0.0312482	0.0465283	0.0470488	0.00301777	0.0476427	0.00479258
VIT_05s0077g00430	Vitvi05g00170	Galactinol synthase	2.16655	2.20542	1.98964	2.06822	2.36644	2.34814	0.0625055	0.183465	0.361964	0.0889347	0.17992	0.0935659
VIT_07s0005g01970	Vitvi07g00457	Galactinol synthase	6.03725	9.51366	6.94305	7.95418	6.95803	7.40251	0.0251631	0.00510539	0.0176084	0.00326131	0.00437557	0.00423189
VIT_14s0060g00790	Vitvi14g00065	Galactinol synthase	8.0276	7.13089	7.67695	6.69371	6.55098	6.76864	0.0984349	0.0371509	0.167785	0.11895	0.0477855	0.0382842
VIT_14s0060g00810	Vitvi14g02461	Galactinol synthase	7.76616	6.94042	6.88255	6.87764	6.66168	6.72217	0.0534468	0.139125	0.100835	0.0189078	0.174454	0.0160191
VIT_14s0066g02350	Vitvi14g01868	Galactinol synthase	6.19482	6.6692	5.94168	6.51938	6.1361	6.23591	0.00110583	0.00609589	0.00800362	0.00389404	0.00522448	0.0759851
Raffinose synthase
VIT_14s0066g00810	Vitvi14g01717	Raffinose synthase	8.5627	8.24936	9.23196	8.6434	8.23626	8.86894	0.154848	0.205338	0.114342	0.058423	0.0725285	0.0764247
VIT_17s0000g08960	Vitvi17g00885	Raffinose synthase	1.97478	2.63602	2.26926	2.07611	2.12285	2.12082	0	0	0	0	0	0
The transcription factor VvMSA
VIT_18s0072g00380	Vitvi18g02973	Abscisic stress ripening protein 2 (ASR2)	18.0858	17.4347	17.9975	17.5333	17.4675	17.7761	0.535674	0.31952	0.612097	0.169542	0.158493	0.167034
The protein kinase VvSK1
VIT_15s0048g02010	Vitvi15g00840	Shaggy protein kise theta	11.9319	11.7692	11.7726	12.3776	12.3735	12.2787	0.0506611	0.203197	0.10913	0.0543312	0.0278355	0.0631625
