# Supplementary material for: Single berry reconstitution prior to RNA-sequencing reveals novel insights into transcriptomic remodeling by leafroll virus infections in grapevines
Source: Sci Rep. 2020 Jul 31;10:12905. doi: 10.1038/s41598-020-69779-1 (PMC7395792; doi:10.1038/s41598-020-69779-1)
Supplement: Supplementary file 10 — Supplementary Table S7. [file 41598_2020_69779_MOESM10_ESM.xlsx]

## Sheet: Supp._Table S7
Unique_ID	cost_v3_ID	S1_C_T1_lfc	padj_S1_C_T1_lfc	S1_C_T2_lfc	padj_S1_C_T2_lfc	S2_C_T1_lfc	padj_S2_C_T1_lfc	S2_C_T2_lfc	padj_S2_C_T2_lfc	S1_T1_vs_T2_lfcT2up	padj_S1_T1_vs_T2_lfc	S2_T1_vs_T2_lfcT2up	padj_S2_T1_vs_T2_lfc	Functional.annotation	briefname.EC.or.Kegg.ID	Network	Functionnal.category	Functionnal.category.1	Functionnal.category.2	Functionnal.category.3	Functionnal.category.4	Functionnal.category.5	Functionnal.category.6	Functionnal.category.7	Best.Arabidopsis.match	Gene.Ontology
VIT_00s0144g00040	Vitvi16g00623	-1.51685	0.00999844	X	X	X	X	X	X	X	X	X	X	R protein MLA10	K13475	vv34627R_proteins_from_Plant-pathogen_interaction	Response to stimulus.Stress response.Biotic stress response.Plant-pathogen interaction.R proteins from Plant-pathogen interaction				NA	NA	NA	NA	AT3G14470	0
VIT_00s0144g00220	Vitvi16g01752	-1.01476	0.0098042	X	X	X	X	X	X	X	X	X	X	R protein disease resistance protein	RPROT	vv34627R_proteins_from_Plant-pathogen_interaction	Response to stimulus.Stress response.Biotic stress response.Plant-pathogen interaction.R proteins from Plant-pathogen interaction				NA	NA	NA	NA	AT3G14470	GO:0005515
VIT_00s0335g00080	Vitvi07g02730	-1.05897	0.00643478	X	X	X	X	X	X	X	X	X	X	R protein MLA10	K13475	vv34627R_proteins_from_Plant-pathogen_interaction	Response to stimulus.Stress response.Biotic stress response.Plant-pathogen interaction.R proteins from Plant-pathogen interaction				NA	NA	NA	NA	AT3G14470	GO:0006915
VIT_00s0463g00030	Vitvi10g00274	X	X	3.43351	0.000103718	X	X	X	X	3.39418	0.000385048	X	X	Ca2+-transporting ATPase type 2 isoform 8	K01537	vv34020Calcium_signaling_pathway vv50131Primary_active_transporter_cat_A2_to_A4	Signaling.Signaling pathway.Calcium sensors and Signaling	Transport overview.Primary Active Transporters.P-P-bond hydrolysis-driven transporters.P-type ATPase (P-ATPase).Ca2+-ATPase (efflu)			NA	NA	NA	NA	AT3G22910	GO:0016021
VIT_00s0487g00050	Vitvi00g00711	1.33123	1.46e-06	X	X	X	X	X	X	X	X	X	X	R protein disease resistance protein	RPROT	vv34627R_proteins_from_Plant-pathogen_interaction	Response to stimulus.Stress response.Biotic stress response.Plant-pathogen interaction.R proteins from Plant-pathogen interaction				NA	NA	NA	NA	AT5G66900	GO:0005515
VIT_00s1290g00010	Vitvi04g02300	10.3108	8.55e-141	X	X	X	X	X	X	-14.4567	6.16e-31	-2.02575	3.74e-05	Chitinase Class I	E3_2_1_14	vv10530Aminosugars_metabolism	Metabolism.Primary metabolism.Carbohydrate metabolism.Monosaccharide metabolism.Amino sugar metabolism	Response to stimulus.Stress response			NA	NA	NA	NA		GO:0006032
VIT_00s2086g00010	Vitvi10g02409	X	X	-1.38125	0.00378426	X	X	X	X	-1.15076	0.00184525	X	X	1-aminocyclopropane-1-carboylate oidase 1	E1_14_17_4	vv10640Propanoate_metabolism vv30008Ethylene_signaling	Metabolism.Primary metabolism.Organic acid metabolism.Propanoate metabolism	Signaling.Hormone Signaling.Ethylene Signaling.Ethylene-mediated Signaling pathway	Signaling.Hormone Signaling.Ethylene Signaling.Ethylene metabolism.Ethylene biosynthesis		NA	NA	NA	NA	AT1G05010	0
VIT_01s0010g01240	Vitvi01g02188	X	X	1.14414	0.00237185	X	X	X	X	X	X	X	X	Argonaute (AGO1)			Regulation overview.Regulation of gene epression.Gene silencing.Posttranscriptional gene silencing by RNA.mRNA cleavage involved in gene silencing by miRNA				NA	NA	NA	NA		0
VIT_01s0010g01830	Vitvi01g01458	X	X	1.51071	9.49e-06	X	X	X	X	1.71218	1.57e-10	X	X	Regulator of nonsense transcripts 1	K14326	vv23013RNA_transport vv23015mRNA_surveillance_pathway	Metabolism.Primary metabolism.Nucleobase, nucleoside, nucleotide, nucleic acid metabolism.Nucleic acid metabolism.RNA metabolism.tRNA metabolism.tRNA processing	Metabolism.Primary metabolism.Nucleobase, nucleoside, nucleotide, nucleic acid metabolism.Nucleic acid metabolism.RNA metabolism.RNA catabolism.RNA surveillance	Transport overview.Macromolecule transport.RNA transport		NA	NA	NA	NA	AT1G65780	GO:0005524
VIT_01s0010g01850	Vitvi01g02201	X	X	1.20882	0.000587256	X	X	X	X	X	X	X	X	Regulator of nonsense transcripts 1	K14326	vv23013RNA_transport vv23015mRNA_surveillance_pathway	Metabolism.Primary metabolism.Nucleobase, nucleoside, nucleotide, nucleic acid metabolism.Nucleic acid metabolism.RNA metabolism.tRNA metabolism.tRNA processing	Metabolism.Primary metabolism.Nucleobase, nucleoside, nucleotide, nucleic acid metabolism.Nucleic acid metabolism.RNA metabolism.RNA catabolism.RNA surveillance	Transport overview.Macromolecule transport.RNA transport		NA	NA	NA	NA	AT1G65810	GO:0016787
VIT_01s0026g01120	Vitvi01g00875	X	X	1.16516	0.000349274	X	X	X	X	X	X	X	X	R protein L6	K13477	vv34627R_proteins_from_Plant-pathogen_interaction	Response to stimulus.Stress response.Biotic stress response.Plant-pathogen interaction.R proteins from Plant-pathogen interaction				NA	NA	NA	NA	AT1G27170	GO:0004888
VIT_01s0026g02590	Vitvi01g01027	X	X	X	X	X	X	1.12356	1.5e-15	1.11541	7.72e-05	1.31006	1.27e-18	Calcium-binding protein CML	K13448	vv34626Plant-pathogen_interaction	Response to stimulus.Stress response.Biotic stress response.Plant-pathogen interaction				NA	NA	NA	NA	AT3G29000	GO:0005509
VIT_02s0025g01360	Vitvi02g00121	-1.42575	1.6e-05	-1.05688	0.00190015	X	X	X	X	X	X	X	X	Ethylene-responsive transcription factor related to APETALA2 4	RAP2_4_2	vv30008Ethylene_signaling vv60003AP2_EREBP	Signaling.Hormone Signaling.Ethylene Signaling.Ethylene-mediated Signaling pathway	Regulation overview.Regulation of gene epression.Regulation of transcription.Transcription factor.AP2 family transcription factor			NA	NA	NA	NA	AT1G64380	GO:0006350
VIT_02s0025g04250	Vitvi02g00393	X	X	X	X	-1.23206	8.33e-17	X	X	X	X	2.17246	7.53e-56	Osmotin			Response to stimulus.Stress response.Abiotic stress response.Osmotic stress response	Response to stimulus.Stress response.Biotic stress response			NA	NA	NA	NA	AT4G11650	GO:0050832
VIT_02s0025g04260	Vitvi02g01403	X	X	X	X	-1.23023	0.0028097	X	X	X	X	1.95232	3.94e-11	Osmotin [Vitis vinifera]			Response to stimulus.Stress response.Abiotic stress response.Osmotic stress response	Response to stimulus.Stress response.Biotic stress response			NA	NA	NA	NA	AT4G11650	GO:0050832
VIT_02s0025g04280	Vitvi02g01405	-1.38202	0.00247221	X	X	X	X	X	X	X	X	X	X	Osmotin			Response to stimulus.Stress response.Abiotic stress response.Osmotic stress response	Response to stimulus.Stress response.Biotic stress response			NA	NA	NA	NA	AT4G11650	GO:0050832
VIT_03s0017g00920	Vitvi03g01819	X	X	4.22234	7.22e-06	X	X	4.36196	0.00253429	3.32169	5.78e-05	4.26202	0.00366695	R protein PRF disease resistance protein	K13453	vv34627R_proteins_from_Plant-pathogen_interaction	Response to stimulus.Stress response.Biotic stress response.Plant-pathogen interaction.R proteins from Plant-pathogen interaction				NA	NA	NA	NA	AT1G53350	GO:0005515
VIT_03s0088g00690	Vitvi03g01649	X	X	X	X	-1.54894	3.68e-08	X	X	X	X	1.49823	7.1e-08	Pathogenesis-related protein 1 precursor (PRP 1)	PRP1	vv30011Jasmonate_signaling vv34626Plant-pathogen_interaction	Signaling.Hormone Signaling.Jasmonate salicylate signaling.Jasmonate Signaling.Jasmonate-mediated Signaling pathway	Response to stimulus.Stress response.Biotic stress response.Plant-pathogen interaction	Signaling.Hormone Signaling.Jasmonate salicylate signaling.Salicylic acid Signaling.Salicylic acid-responsive		NA	NA	NA	NA	AT1G50060	GO:0005576
VIT_03s0088g00700	Vitvi03g01650	X	X	X	X	-1.33164	4.12e-09	X	X	X	X	1.08202	2.07e-07	Pathogenesis related protein 1 precursor (pr1 gene)	PRP1	vv30011Jasmonate_signaling vv34626Plant-pathogen_interaction	Signaling.Hormone Signaling.Jasmonate salicylate signaling.Jasmonate Signaling.Jasmonate-mediated Signaling pathway	Response to stimulus.Stress response.Biotic stress response.Plant-pathogen interaction	Signaling.Hormone Signaling.Jasmonate salicylate signaling.Salicylic acid Signaling.Salicylic acid-responsive		NA	NA	NA	NA	AT1G50060	GO:0005576
VIT_03s0088g00710	Vitvi03g01651	X	X	-1.86829	0.0039117	X	X	X	X	-1.75458	0.000132586	1.3892	3.12e-31	Pathogenesis-related protein 1 precursor (PRP 1)	PRP1	vv30011Jasmonate_signaling vv34626Plant-pathogen_interaction	Signaling.Hormone Signaling.Jasmonate salicylate signaling.Jasmonate Signaling.Jasmonate-mediated Signaling pathway	Response to stimulus.Stress response.Biotic stress response.Plant-pathogen interaction	Signaling.Hormone Signaling.Jasmonate salicylate signaling.Salicylic acid Signaling.Salicylic acid-responsive		NA	NA	NA	NA	AT2G14580	GO:0005576
VIT_03s0091g00210	Vitvi03g00578	1.95751	5.34e-05	X	X	X	X	X	X	-2.42547	9.43e-06	X	X	Ethylene-responsive protein	ERUNK_4	vv30008Ethylene_signaling vv60011BHLH	Signaling.Hormone Signaling.Ethylene Signaling.Ethylene-mediated Signaling pathway	Regulation overview.Regulation of gene epression.Regulation of transcription.Transcription factor.bHLH family transcription factor			NA	NA	NA	NA	AT3G19500	GO:0006350
VIT_04s0023g01100	Vitvi04g01220	X	X	1.03671	0.00330685	X	X	1.82257	8.24e-31	1.21526	0.000562979	1.96916	3.58e-35	Calmodulin	K02183	vv34020Calcium_signaling_pathway vv34626Plant-pathogen_interaction	Signaling.Signaling pathway.Calcium sensors and Signaling	Response to stimulus.Stress response.Biotic stress response.Plant-pathogen interaction			NA	NA	NA	NA	AT3G50770	GO:0016491
VIT_05s0020g04260	Vitvi05g00582	X	X	2.31676	0.000131033	X	X	2.14124	5.01e-10	X	X	2.26662	1.98e-10	Calcium-transporting ATPase 13 ACA13	K01537	vv34020Calcium_signaling_pathway vv50131Primary_active_transporter_cat_A2_to_A4	Signaling.Signaling pathway.Calcium sensors and Signaling	Transport overview.Primary Active Transporters.P-P-bond hydrolysis-driven transporters.P-type ATPase (P-ATPase).Ca2+-ATPase (efflu)	Transport overview.Ion transport.Cation transport		NA	NA	NA	NA	AT3G22910	GO:0016021
VIT_05s0020g04270	Vitvi05g00584	X	X	3.44906	1.75e-06	X	X	X	X	2.17477	0.00092214	1.45945	0.00464737	Ca2+-ATPase 13 ACA13, plasma membrane	K01537	vv34020Calcium_signaling_pathway vv50131Primary_active_transporter_cat_A2_to_A4	Signaling.Signaling pathway.Calcium sensors and Signaling	Transport overview.Primary Active Transporters.P-P-bond hydrolysis-driven transporters.P-type ATPase (P-ATPase).Ca2+-ATPase (efflu)			NA	NA	NA	NA	AT3G22910	GO:0016021
VIT_05s0020g04280	Vitvi05g00585	-1.08892	0.00666574	-1.20321	0.00196348	X	X	X	X	X	X	X	X	Ca2+-ATPase 13 ACA13, plasma membrane	K01537	vv34020Calcium_signaling_pathway vv50131Primary_active_transporter_cat_A2_to_A4	Signaling.Signaling pathway.Calcium sensors and Signaling	Transport overview.Primary Active Transporters.P-P-bond hydrolysis-driven transporters.P-type ATPase (P-ATPase).Ca2+-ATPase (efflu)			NA	NA	NA	NA	AT3G22910	GO:0016021	IPR000695\,\"\",\"5_5868494_5871529\",\"\",\"\",\"\",\"\",\"sp|Q9LF79|ACA8_ARATH\""
VIT_05s0020g04420	Vitvi05g00605	-1.51796	0.000268682	-1.4867	0.000135752	X	X	X	X	X	X	X	X	Calmodulin	K02183	vv34020Calcium_signaling_pathway vv34626Plant-pathogen_interaction	Signaling.Signaling pathway.Calcium sensors and Signaling	Response to stimulus.Stress response.Biotic stress response.Plant-pathogen interaction			NA	NA	NA	NA	AT3G22930	GO:0016491
VIT_05s0029g00140	Vitvi05g01073	X	X	X	X	X	X	1.10361	7.44e-30	X	X	X	X	Ethylene-responsive transcription factor ERF062	ERF062	vv30008Ethylene_signaling vv60003AP2_EREBP	Signaling.Hormone Signaling.Ethylene Signaling.Ethylene-mediated Signaling pathway	Regulation overview.Regulation of gene epression.Regulation of transcription.Transcription factor.AP2 family transcription factor.DREB subfamily transcription factor			NA	NA	NA	NA	AT4G13620	GO:0006350
VIT_05s0077g01530	Vitvi05g01760	1.2659	0.000496514	X	X	-2.40495	2.08e-107	-1.87702	5.15e-79	-2.23473	8.18e-06	X	X	Pathogenesis protein 10 [Vitis vinifera]			Response to stimulus.Stress response.Biotic stress response				NA	NA	NA	NA		GO:0006952
VIT_05s0077g01550	Vitvi05g01759	X	X	X	X	-3.31835	5.61e-54	-1.99944	2.32e-31	-2.51007	0.000733158	1.31887	2.59e-05	Pathogenesis protein 10.3 [Vitis quinquangularis]			Response to stimulus.Stress response.Biotic stress response				NA	NA	NA	NA		GO:0006952
VIT_05s0077g01560	Vitvi05g01758	X	X	X	X	-2.39735	1.1e-96	-1.31174	6.47e-41	-2.14167	4.71e-06	1.09068	1.34e-18	Pathogenesis protein 10.3 [Vitis quinquangularis]			Response to stimulus.Stress response.Biotic stress response				NA	NA	NA	NA		GO:0006952
VIT_05s0077g01570	Vitvi05g00071	X	X	-1.90575	5.33e-11	-2.21515	3.09e-111	-1.10804	2.55e-37	-2.21249	7.15e-14	1.1118	9.22e-26	Pathogenesis protein 10 [Vitis vinifera]			Response to stimulus.Stress response.Biotic stress response				NA	NA	NA	NA		GO:0006952
VIT_05s0077g01860	Vitvi05g01724	1.73962	8.23e-07	X	X	X	X	X	X	-1.24045	0.00188131	X	X	ERF (ethylene response factor) sub B-2	RAP2_3	vv30008Ethylene_signaling vv60003AP2_EREBP	Signaling.Hormone Signaling.Ethylene Signaling.Ethylene-mediated Signaling pathway	Regulation overview.Regulation of gene epression.Regulation of transcription.Transcription factor.AP2 family transcription factor.ERF subfamily transcription factor			NA	NA	NA	NA	AT3G16770	GO:0006350
VIT_05s0094g00200	Vitvi05g01573	1.45174	0.00481902	-2.47325	0.00502079	X	X	X	X	-3.90321	2.41e-08	X	X	Chitinase class IV	E3_2_1_14	vv10530Aminosugars_metabolism	Metabolism.Primary metabolism.Carbohydrate metabolism.Monosaccharide metabolism.Amino sugar metabolism	Response to stimulus.Stress response			NA	NA	NA	NA	AT3G54420	GO:0006032
VIT_05s0094g00220	Vitvi05g01575	X	X	-1.81807	0.00775405	-1.29252	5.99e-14	-1.92987	2.3e-28	X	X	X	X	Chitinase class IV	E3_2_1_14	vv10530Aminosugars_metabolism	Metabolism.Primary metabolism.Carbohydrate metabolism.Monosaccharide metabolism.Amino sugar metabolism	Response to stimulus.Stress response			NA	NA	NA	NA	AT3G54420	GO:0008061
VIT_05s0094g00360	Vitvi05g02251	X	X	X	X	-2.51064	6.04e-62	-2.5503	2.08e-76	X	X	X	X	Chitinase class IV	E3_2_1_14	vv10530Aminosugars_metabolism	Metabolism.Primary metabolism.Carbohydrate metabolism.Monosaccharide metabolism.Amino sugar metabolism	Response to stimulus.Stress response			NA	NA	NA	NA	AT3G54420	GO:0006032
VIT_06s0004g01480	Vitvi06g00155	X	X	X	X	X	X	X	X	X	X	1.07175	1.1e-05	Lipoygenase LO1	E1_13_11_12	vv10592alpha-Linolenic_acid_metabolism	Metabolism.Primary metabolism.Lipid metabolism.Fatty acid metabolism.Alpha-linolenic acid metabolism	Metabolism.Primary metabolism.Lipid metabolism.Fatty acid metabolism.Oylipin biosynthesis			NA	NA	NA	NA	AT3G45140	GO:0006633
VIT_06s0061g00170	Vitvi06g01282	X	X	1.45514	0.00459646	X	X	X	X	X	X	X	X	R protein MLA10	K13475	vv34627R_proteins_from_Plant-pathogen_interaction	Response to stimulus.Stress response.Biotic stress response.Plant-pathogen interaction.R proteins from Plant-pathogen interaction				NA	NA	NA	NA	AT3G14470	0
VIT_06s0061g01040	Vitvi06g01378	X	X	1.50616	3.23e-19	X	X	X	X	1.61597	1.62e-09	X	X	Argonaute protein			Regulation overview.Regulation of gene epression.Gene silencing.Posttranscriptional gene silencing by RNA.mRNA cleavage involved in gene silencing by miRNA				NA	NA	NA	NA	AT2G27880	GO:0003676
VIT_07s0031g01980	Vitvi07g01874	X	X	X	X	-1.42408	2.86e-05	-1.50907	4.5e-06	X	X	X	X	Ethylene-responsive transcription factor aba repressor 1 abr1/erf111	ABR1	vv30001ABA_signaling vv30008Ethylene_signaling vv60003AP2_EREBP	Signaling.Hormone Signaling.ABA Signaling.ABA-mediated Signaling pathway	Signaling.Hormone Signaling.Ethylene Signaling.Ethylene-mediated Signaling pathway	Regulation overview.Regulation of gene epression.Regulation of transcription.Transcription factor.AP2 family transcription factor		NA	NA	NA	NA	AT5G64750	GO:0006350
VIT_07s0141g00690	Vitvi07g02066	6.26384	0.000150096	X	X	X	X	X	X	-5.03939	0.00446678	X	X	ERF/AP2 transcription factor sub B-1(ATERF-3)	ERF3_2	vv30008Ethylene_signaling vv60003AP2_EREBP	Signaling.Hormone Signaling.Ethylene Signaling.Ethylene-mediated Signaling pathway	Regulation overview.Regulation of gene epression.Regulation of transcription.Transcription factor.AP2 family transcription factor	Signaling.Hormone Signaling.Ethylene Signaling.Ethylene responsive		NA	NA	NA	NA	AT1G50640	GO:0006350
VIT_09s0002g01370	Vitvi09g00108	5.64163	0.00265028	X	X	X	X	X	X	-5.37126	0.0062203	X	X	AP2 AINTEGUMENTA	AINTEGUMENTA_1	vv30008Ethylene_signaling vv60003AP2_EREBP	Signaling.Hormone Signaling.Ethylene Signaling.Ethylene-mediated Signaling pathway	Regulation overview.Regulation of gene epression.Regulation of transcription.Transcription factor.AP2 family transcription factor.RAV subfamily transcription factor			NA	NA	NA	NA	AT1G72570	GO:0006350
VIT_09s0002g02980	Vitvi09g00249	X	X	X	X	X	X	X	X	1.13767	0.000385315	X	X	FRK1 (FLG22-induced receptor-like kinase 1)	FRK1	vv34626Plant-pathogen_interaction	Response to stimulus.Stress response.Biotic stress response.Plant-pathogen interaction	Signaling.Signaling pathway.Protein kinase			NA	NA	NA	NA	AT2G19210	GO:0004672
VIT_09s0002g09140	Vitvi09g00837	X	X	X	X	X	X	2.14646	1.82e-26	X	X	1.32996	5.64e-12	Ethylene-responsive transcription factor ERF003	ERF003_3	vv30008Ethylene_signaling vv60003AP2_EREBP	Signaling.Hormone Signaling.Ethylene Signaling.Ethylene-mediated Signaling pathway	Regulation overview.Regulation of gene epression.Regulation of transcription.Transcription factor.AP2 family transcription factor.ERF subfamily transcription factor			NA	NA	NA	NA	AT5G25190	GO:0006350
VIT_09s0018g01650	Vitvi09g01269	X	X	1.14962	0.00162164	X	X	X	X	1.55527	4.41e-05	X	X	Wrinkled1 (AP2/ERBP)	WRINKLED1_1	vv30008Ethylene_signaling vv60003AP2_EREBP	Signaling.Hormone Signaling.Ethylene Signaling.Ethylene-mediated Signaling pathway	Regulation overview.Regulation of gene epression.Regulation of transcription.Transcription factor.AP2 family transcription factor.ERF subfamily transcription factor			NA	NA	NA	NA	AT1G16060	GO:0006350
VIT_10s0003g03790	Vitvi10g01879	X	X	-2.97752	2.04e-23	X	X	X	X	-2.04236	1.46e-07	X	X	Jasmonate ZIM domain-containing protein 8	JAZ8_2	vv30011Jasmonate_signaling vv60069ZIM	Signaling.Hormone Signaling.Jasmonate salicylate signaling.Jasmonate Signaling.Jasmonate-mediated Signaling pathway	Regulation overview.Regulation of gene epression.Regulation of transcription.Transcription factor.ZIM family transcription factor	Regulation overview.Regulation of gene epression.Regulation of transcription.Transcription factor.JAZ family transcription factor		NA	NA	NA	NA	AT1G30135	GO:0006350
VIT_10s0003g03800	Vitvi10g00826	X	X	-2.40984	0.000465811	X	X	X	X	X	X	X	X	Jasmonate ZIM domain-containing protein 8	JAZ8_1	vv30011Jasmonate_signaling vv60069ZIM	Signaling.Hormone Signaling.Jasmonate salicylate signaling.Jasmonate Signaling.Jasmonate-mediated Signaling pathway	Regulation overview.Regulation of gene epression.Regulation of transcription.Transcription factor.ZIM family transcription factor	Regulation overview.Regulation of gene epression.Regulation of transcription.Transcription factor.JAZ family transcription factor		NA	NA	NA	NA	AT1G30135	GO:0006350
VIT_10s0042g01150	Vitvi10g01346	1.62961	7.56e-11	1.26149	7.56e-08	X	X	X	X	X	X	X	X	ARGONAUTE 2 (AGO2)			Regulation overview.Regulation of gene epression.Gene silencing.Posttranscriptional gene silencing by RNA.mRNA cleavage involved in gene silencing by miRNA				NA	NA	NA	NA	AT1G31280	GO:0003676
VIT_10s0042g01180	Vitvi10g01342	2.89821	1.18e-25	3.21626	1.96e-33	X	X	X	X	X	X	1.59624	2.09e-22	ARGONAUTE 2 (AGO2)			Regulation overview.Regulation of gene epression.Gene silencing.Posttranscriptional gene silencing by RNA.mRNA cleavage involved in gene silencing by miRNA				NA	NA	NA	NA	AT1G31280	GO:0003676
VIT_10s0071g00150	Vitvi10g02048	X	X	X	X	X	X	X	X	X	X	1.73854	1.59e-05	R protein disease resistance protein	RPROT	vv34627R_proteins_from_Plant-pathogen_interaction	Response to stimulus.Stress response.Biotic stress response.Plant-pathogen interaction.R proteins from Plant-pathogen interaction				NA	NA	NA	NA	AT5G66900	GO:0005515
VIT_10s0092g00570	Vitvi10g01162	X	X	X	X	X	X	X	X	1.06196	0.00523407	X	X	Leucine-rich repeat family			Response to stimulus.Stress response.Biotic stress response				NA	NA	NA	NA	AT1G56140	GO:0004672
VIT_11s0016g00670	Vitvi11g00046	9.25159	5.17e-12	X	X	X	X	X	X	-8.02119	3.31e-09	X	X	AP2 domain-containing transcription factor	AP2_5	vv30008Ethylene_signaling vv60003AP2_EREBP	Signaling.Hormone Signaling.Ethylene Signaling.Ethylene-mediated Signaling pathway	Regulation overview.Regulation of gene epression.Regulation of transcription.Transcription factor.AP2 family transcription factor.DREB subfamily transcription factor			NA	NA	NA	NA	AT5G21960	GO:0006350
VIT_11s0016g00710	Vitvi11g00050	1.07077	0.00328872	X	X	X	X	X	X	X	X	X	X	Jasmonate ZIM-domain protein 1	JAZ1_1	vv30011Jasmonate_signaling vv60069ZIM	Signaling.Hormone Signaling.Jasmonate salicylate signaling.Jasmonate Signaling.Jasmonate-mediated Signaling pathway	Regulation overview.Regulation of gene epression.Regulation of transcription.Transcription factor.ZIM family transcription factor	Regulation overview.Regulation of gene epression.Regulation of transcription.Transcription factor.JAZ family transcription factor		NA	NA	NA	NA	AT1G19180	GO:0006350
VIT_11s0016g02380	Vitvi11g00195	X	X	X	X	X	X	X	X	-1.02452	0.000335974	X	X	1-aminocyclopropane-1-carboylate oidase 2	E1_14_17_4	vv10640Propanoate_metabolism vv30008Ethylene_signaling	Metabolism.Primary metabolism.Organic acid metabolism.Propanoate metabolism	Signaling.Hormone Signaling.Ethylene Signaling.Ethylene-mediated Signaling pathway	Signaling.Hormone Signaling.Ethylene Signaling.Ethylene metabolism.Ethylene biosynthesis		NA	NA	NA	NA	AT2G19590	GO:0016491
VIT_11s0037g00040	Vitvi11g00680	-1.60693	7.67e-06	X	X	X	X	X	X	1.35187	0.000122333	X	X	Basic heli-loop-heli (bHLH) family	BHLHDOM_66	vv60011BHLH	Regulation overview.Regulation of gene epression.Regulation of transcription.Transcription factor.bHLH family transcription factor				NA	NA	NA	NA	AT2G24260	GO:0045449
VIT_11s0118g00080	Vitvi11g01457	X	X	X	X	X	X	X	X	1.10476	0.00138224	X	X	Disease resistance protein			Diverse functions.Gene family with diverse functions.NBS-LRR superfamily	Response to stimulus.Stress response.Biotic stress response			NA	NA	NA	NA	AT1G74180	GO:0016301
VIT_12s0034g00910	Vitvi12g01792	X	X	1.09869	0.00243788	X	X	X	X	X	X	X	X	R protein L6	K13477	vv34627R_proteins_from_Plant-pathogen_interaction	Response to stimulus.Stress response.Biotic stress response.Plant-pathogen interaction.R proteins from Plant-pathogen interaction				NA	NA	NA	NA	AT5G36930	GO:0004888
VIT_12s0034g01030	Vitvi12g01802	X	X	1.11154	0.000765996	X	X	X	X	X	X	X	X	R protein MLA10	K13475	vv34627R_proteins_from_Plant-pathogen_interaction	Response to stimulus.Stress response.Biotic stress response.Plant-pathogen interaction.R proteins from Plant-pathogen interaction				NA	NA	NA	NA	AT3G14470	GO:0005515
VIT_12s0034g01270	Vitvi12g02639	X	X	1.16026	0.0064264	X	X	X	X	X	X	X	X	RPS4 (resistant to p. syringae 4)	RPS4	vv34627R_proteins_from_Plant-pathogen_interaction	Response to stimulus.Stress response.Biotic stress response.Plant-pathogen interaction.R proteins from Plant-pathogen interaction	Diverse functions.Gene family with diverse functions.NBS-LRR superfamily			NA	NA	NA	NA	AT5G17680	GO:0005509
VIT_12s0034g01350	Vitvi12g02643	X	X	X	X	X	X	X	X	X	X	1.24038	7.98e-08	R protein L6	K13477	vv34627R_proteins_from_Plant-pathogen_interaction	Response to stimulus.Stress response.Biotic stress response.Plant-pathogen interaction.R proteins from Plant-pathogen interaction				NA	NA	NA	NA	AT5G36930	GO:0004888
VIT_13s0047g00340	Vitvi13g01862	6.17576	0.000260554	X	X	X	X	X	X	-4.93975	0.00654204	X	X	Ethylene-responsive transcription factor WRINKLED 1	WRINKLED1_3	vv30008Ethylene_signaling vv60003AP2_EREBP	Signaling.Hormone Signaling.Ethylene Signaling.Ethylene-mediated Signaling pathway	Regulation overview.Regulation of gene epression.Regulation of transcription.Transcription factor.AP2 family transcription factor			NA	NA	NA	NA	AT3G54320	GO:0006350
VIT_13s0067g00910	Vitvi13g02272	X	X	X	X	X	X	X	X	1.07656	0.000424155	X	X	R protein MLA10	K13475	vv34627R_proteins_from_Plant-pathogen_interaction	Response to stimulus.Stress response.Biotic stress response.Plant-pathogen interaction.R proteins from Plant-pathogen interaction				NA	NA	NA	NA		GO:0005515
VIT_13s0139g00270	Vitvi13g01490	X	X	X	X	X	X	X	X	1.37784	0.00948841	X	X	R protein MLA10	K13475	vv34627R_proteins_from_Plant-pathogen_interaction	Response to stimulus.Stress response.Biotic stress response.Plant-pathogen interaction.R proteins from Plant-pathogen interaction				NA	NA	NA	NA	AT3G14470	GO:0005515
VIT_13s0156g00440	Vitvi13g02561	X	X	X	X	X	X	X	X	1.18652	0.0015313	X	X	R protein disease resistance protein	RPROT	vv34627R_proteins_from_Plant-pathogen_interaction	Response to stimulus.Stress response.Biotic stress response.Plant-pathogen interaction.R proteins from Plant-pathogen interaction				NA	NA	NA	NA	AT3G14470	GO:0005515
VIT_14s0030g02110	Vitvi14g00461	X	X	1.53019	5.19e-07	X	X	2.03482	9.42e-10	1.67447	7.28e-05	1.57239	1.52e-06	Ca2+-transporting ATPase type 2 isoform 8	K01537	vv34020Calcium_signaling_pathway vv50131Primary_active_transporter_cat_A2_to_A4	Signaling.Signaling pathway.Calcium sensors and Signaling	Transport overview.Primary Active Transporters.P-P-bond hydrolysis-driven transporters.P-type ATPase (P-ATPase).Ca2+-ATPase (efflu)			NA	NA	NA	NA	AT3G63380	GO:0016021
VIT_14s0036g01180	Vitvi14g02749	X	X	2.35382	0.00583912	X	X	X	X	X	X	X	X	RPS2 (resistant to p. syringae 2)	K13459	vv34626Plant-pathogen_interaction	Response to stimulus.Stress response.Biotic stress response.Plant-pathogen interaction	Diverse functions.Gene family with diverse functions.NBS-LRR superfamily			NA	NA	NA	NA	AT4G27220	GO:0005515
VIT_14s0108g01420	Vitvi14g02018	X	X	X	X	X	X	X	X	1.30556	2.95e-05	X	X	DEFENSE NO death 1	K05391_DND1	vv34626Plant-pathogen_interaction vv50101Channels_and_pores	Response to stimulus.Stress response.Biotic stress response.Plant-pathogen interaction	Transport overview.Channels and pores.a-Type channels.The Voltage-gated Ion Channel.Cyclic nucleotide-gated nonselective cation channel	Signaling.Signaling pathway.Calcium sensors and Signaling	Transport overview.Ion transport.Cation transport.Calcium transport	NA	NA	NA	NA	AT5G15410	GO:0005886
VIT_15s0024g00440	Vitvi15g00020	X	X	1.71343	0.000322324	X	X	X	X	X	X	X	X	R protein PRF disease resistance protein	K13453	vv34627R_proteins_from_Plant-pathogen_interaction	Response to stimulus.Stress response.Biotic stress response.Plant-pathogen interaction.R proteins from Plant-pathogen interaction				NA	NA	NA	NA	AT3G14470	GO:0005515
VIT_15s0046g02220	Vitvi15g01093	X	X	X	X	X	X	-1.6904	0.00146321	X	X	-1.56678	0.00563202	ACC synthase	E4_4_1_14	vv10640Propanoate_metabolism vv30008Ethylene_signaling	Metabolism.Primary metabolism.Organic acid metabolism.Propanoate metabolism	Signaling.Hormone Signaling.Ethylene Signaling.Ethylene-mediated Signaling pathway	Signaling.Hormone Signaling.Ethylene Signaling.Ethylene metabolism.Ethylene biosynthesis		NA	NA	NA	NA	AT3G61510	GO:0003824
VIT_16s0013g00890	Vitvi16g00349	X	X	-1.11055	0.0059436	X	X	X	X	X	X	X	X	Ethylene-responsive element binding factor	ERF1A	vv30008Ethylene_signaling vv60003AP2_EREBP	Signaling.Hormone Signaling.Ethylene Signaling.Ethylene-mediated Signaling pathway	Regulation overview.Regulation of gene epression.Regulation of transcription.Transcription factor.AP2 family transcription factor.ERF subfamily transcription factor			NA	NA	NA	NA	AT2G44840	GO:0006350
VIT_16s0013g01080	Vitvi16g01444	X	X	X	X	X	X	X	X	X	X	1.14852	0.00142085	Ethylene-responsive transcription factor ERF105	ERF105_9	vv30008Ethylene_signaling vv60003AP2_EREBP	Signaling.Hormone Signaling.Ethylene Signaling.Ethylene-mediated Signaling pathway	Regulation overview.Regulation of gene epression.Regulation of transcription.Transcription factor.AP2 family transcription factor.ERF subfamily transcription factor			NA	NA	NA	NA	AT5G51190	0
VIT_16s0050g00180	Vitvi16g01878	2.24833	1.26e-06	2.62854	7.86e-09	X	X	X	X	X	X	X	X	HcrVf1 protein	K13466	vv34626Plant-pathogen_interaction	Response to stimulus.Stress response.Biotic stress response.Plant-pathogen interaction	Diverse functions.Gene family with diverse functions.NBS-LRR superfamily			NA	NA	NA	NA	AT2G34930	GO:0016491
VIT_16s0050g00200	Vitvi16g01025	1.45322	0.00774416	2.02021	1.23e-05	X	X	X	X	X	X	X	X	HcrVf3 protein	K13466	vv34626Plant-pathogen_interaction	Response to stimulus.Stress response.Biotic stress response.Plant-pathogen interaction	Diverse functions.Gene family with diverse functions.NBS-LRR superfamily			NA	NA	NA	NA	AT2G34930	GO:0016491
VIT_16s0050g02100	Vitvi16g01176	X	X	X	X	X	X	X	X	1.92193	0.00235772	X	X	Disease resistance			Diverse functions.Gene family with diverse functions.NBS-LRR superfamily				NA	NA	NA	NA	AT2G34930	GO:0016491
VIT_16s0050g02320	Vitvi16g01192	X	X	1.9138	1.96e-17	X	X	1.46209	6.07e-09	1.67408	1.09e-09	1.18695	6.61e-07	Regulator of nonsense transcripts 1	K14326	vv23013RNA_transport vv23015mRNA_surveillance_pathway	Metabolism.Primary metabolism.Nucleobase, nucleoside, nucleotide, nucleic acid metabolism.Nucleic acid metabolism.RNA metabolism.tRNA metabolism.tRNA processing	Metabolism.Primary metabolism.Nucleobase, nucleoside, nucleotide, nucleic acid metabolism.Nucleic acid metabolism.RNA metabolism.RNA catabolism.RNA surveillance	Transport overview.Macromolecule transport.RNA transport		NA	NA	NA	NA	AT1G65810	0
VIT_16s0050g02330	Vitvi16g01193	X	X	1.42766	4.37e-16	X	X	1.598	2.9e-32	1.27997	3.21e-09	2.05171	2.61e-47	Regulator of nonsense transcripts 1	K14326	vv23013RNA_transport vv23015mRNA_surveillance_pathway	Metabolism.Primary metabolism.Nucleobase, nucleoside, nucleotide, nucleic acid metabolism.Nucleic acid metabolism.RNA metabolism.tRNA metabolism.tRNA processing	Metabolism.Primary metabolism.Nucleobase, nucleoside, nucleotide, nucleic acid metabolism.Nucleic acid metabolism.RNA metabolism.RNA catabolism.RNA surveillance	Transport overview.Macromolecule transport.RNA transport		NA	NA	NA	NA	AT1G65810	GO:0004197
VIT_16s0050g02340	Vitvi16g01194	X	X	1.17541	2.28e-07	X	X	1.04114	3.05e-16	X	X	1.17869	3.83e-22	Regulator of nonsense transcripts 1	K14326	vv23013RNA_transport vv23015mRNA_surveillance_pathway	Metabolism.Primary metabolism.Nucleobase, nucleoside, nucleotide, nucleic acid metabolism.Nucleic acid metabolism.RNA metabolism.tRNA metabolism.tRNA processing	Metabolism.Primary metabolism.Nucleobase, nucleoside, nucleotide, nucleic acid metabolism.Nucleic acid metabolism.RNA metabolism.RNA catabolism.RNA surveillance	Transport overview.Macromolecule transport.RNA transport		NA	NA	NA	NA	AT1G65810	0
VIT_17s0000g03370	Vitvi17g00291	X	X	X	X	X	X	1.1864	1.88e-09	1.06744	0.00120787	1.43289	6.54e-13	Calmodulin-binding protein	K02183	vv34020Calcium_signaling_pathway vv34626Plant-pathogen_interaction	Signaling.Signaling pathway.Calcium sensors and Signaling	Response to stimulus.Stress response.Biotic stress response.Plant-pathogen interaction			NA	NA	NA	NA	AT5G57580	GO:0005516
VIT_17s0000g03390	Vitvi17g00293	X	X	1.70434	0.00010818	X	X	1.47138	0.00380071	2.06328	5.26e-05	1.81154	0.000472387	Calmodulin binding protein	K02183	vv34020Calcium_signaling_pathway vv34626Plant-pathogen_interaction	Signaling.Signaling pathway.Calcium sensors and Signaling	Response to stimulus.Stress response.Biotic stress response.Plant-pathogen interaction			NA	NA	NA	NA	AT5G57580	0
VIT_17s0000g06000	Vitvi17g00578	1.09602	0.00049176	X	X	X	X	X	X	-1.23706	2.12e-05	X	X	Basic heli-loop-heli (bHLH) family	BHLHDOM_56	vv60011BHLH	Regulation overview.Regulation of gene epression.Regulation of transcription.Transcription factor.bHLH family transcription factor				NA	NA	NA	NA	AT3G47640	GO:0006350
VIT_17s0000g07560	Vitvi17g01523	X	X	X	X	X	X	1.01366	1.25e-10	X	X	1.23369	2.98e-18	EDS1 (Enhanced disease susceptibility 1)	EDS1	vv30011Jasmonate_signaling	Signaling.Hormone Signaling.Jasmonate salicylate signaling.Jasmonate Signaling.Jasmonate-mediated Signaling pathway	Response to stimulus.Stress response.Biotic stress response	Signaling.Hormone Signaling.Jasmonate salicylate signaling.Salicylic acid Signaling.Salicylic acid-mediated Signaling pathway		NA	NA	NA	NA	AT3G48090	GO:0003824
VIT_17s0000g09370	Vitvi17g00928	X	X	1.29887	5.22e-06	X	X	X	X	1.8349	1.39e-08	X	X	Elongation factor EF-Tu RABE1B	K02358	vv34626Plant-pathogen_interaction	Response to stimulus.Stress response.Biotic stress response.Plant-pathogen interaction	Metabolism.Primary metabolism.Protein metabolism and modification.Protein synthesis.Translation.Translational elongation			NA	NA	NA	NA	AT4G20360	GO:0006412
VIT_18s0001g06160	Vitvi18g03200	X	X	X	X	X	X	1.68028	2.56e-06	X	X	1.02554	0.00524587	TIR-NBS-LRR-TIR disease resistance protein			Diverse functions.Gene family with diverse functions.NBS-LRR superfamily	Response to stimulus.Stress response.Biotic stress response			NA	NA	NA	NA	AT5G17680	GO:0005515
VIT_18s0001g06280	Vitvi18g02222	X	X	X	X	X	X	1.80603	0.000684504	X	X	X	X	TIR-NBS-LRR disease resistance			Diverse functions.Gene family with diverse functions.NBS-LRR superfamily	Response to stimulus.Stress response.Biotic stress response			NA	NA	NA	NA	AT5G36930	GO:0005515
VIT_18s0001g06340	Vitvi18g02221	X	X	X	X	X	X	1.03607	4.42e-11	X	X	X	X	RPS4 (resistant to p. syringae 4)	RPS4	vv34627R_proteins_from_Plant-pathogen_interaction	Response to stimulus.Stress response.Biotic stress response.Plant-pathogen interaction.R proteins from Plant-pathogen interaction	Diverse functions.Gene family with diverse functions.NBS-LRR superfamily			NA	NA	NA	NA	AT5G49140	GO:0004888
VIT_18s0001g11630	Vitvi18g00886	X	X	1.03232	5.43e-07	X	X	X	X	X	X	X	X	Allene oide synthase	E4_2_1_92	vv10592alpha-Linolenic_acid_metabolism	Metabolism.Primary metabolism.Lipid metabolism.Fatty acid metabolism.Alpha-linolenic acid metabolism	Metabolism.Primary metabolism.Lipid metabolism.Fatty acid metabolism.Oylipin biosynthesis	Signaling.Hormone Signaling.Jasmonate salicylate signaling.Jasmonate Signaling.Jasmonate metabolism		NA	NA	NA	NA	AT5G42650	GO:0016829
VIT_18s0001g11830	Vitvi18g00905	X	X	X	X	X	X	X	X	X	X	1.35541	0.00011054	Calmodulin	K02183	vv34020Calcium_signaling_pathway vv34626Plant-pathogen_interaction	Signaling.Signaling pathway.Calcium sensors and Signaling	Response to stimulus.Stress response.Biotic stress response.Plant-pathogen interaction			NA	NA	NA	NA	AT1G19290	GO:0016491
VIT_18s0001g15640	Vitvi18g02836	X	X	1.41247	3.32e-06	X	X	1.03389	4.83e-05	X	X	1.41533	2.65e-07	Pathogenesis-related			Response to stimulus.Stress response.Biotic stress response				NA	NA	NA	NA	AT1G78780	0
VIT_18s0001g15650	Vitvi18g01248	X	X	X	X	X	X	X	X	X	X	1.85342	0.0047596	Pathogenesis related protein			Response to stimulus.Stress response.Biotic stress response				NA	NA	NA	NA	AT1G78780	0
VIT_18s0072g00260	Vitvi18g01617	2.09384	6.76e-11	X	X	X	X	X	X	-3.13458	1.54e-16	X	X	Ethylene-responsive transcription factor related to APETALA2 6	RAP2_6	vv30008Ethylene_signaling vv60003AP2_EREBP	Signaling.Hormone Signaling.Ethylene Signaling.Ethylene-mediated Signaling pathway	Regulation overview.Regulation of gene epression.Regulation of transcription.Transcription factor.AP2 family transcription factor			NA	NA	NA	NA		GO:0006350
VIT_18s0089g00090	Vitvi18g02335	X	X	X	X	X	X	X	X	X	X	-1.31066	0.00379688	R protein L6	K13477	vv34627R_proteins_from_Plant-pathogen_interaction	Response to stimulus.Stress response.Biotic stress response.Plant-pathogen interaction.R proteins from Plant-pathogen interaction				NA	NA	NA	NA	AT5G36930	GO:0004888
VIT_18s0089g01020	Vitvi18g03267	X	X	2.12592	3.41e-20	X	X	2.93816	3.85e-53	1.74551	2.07e-13	2.02504	2.22e-34	Ethylene-responsive transcription factor	TINY_4	vv30008Ethylene_signaling vv60003AP2_EREBP	Signaling.Hormone Signaling.Ethylene Signaling.Ethylene-mediated Signaling pathway	Regulation overview.Regulation of gene epression.Regulation of transcription.Transcription factor.AP2 family transcription factor.DREB subfamily transcription factor			NA	NA	NA	NA		0
VIT_18s0089g01030	Vitvi18g02398	X	X	X	X	X	X	X	X	X	X	-1.58475	4.26e-11	Ethylene-responsive transcription factor	TINY_10	vv30008Ethylene_signaling vv60003AP2_EREBP	Signaling.Hormone Signaling.Ethylene Signaling.Ethylene-mediated Signaling pathway	Regulation overview.Regulation of gene epression.Regulation of transcription.Transcription factor.AP2 family transcription factor.DREB subfamily transcription factor			NA	NA	NA	NA		GO:0006350
VIT_18s0122g00180	Vitvi18g02468	4.18525	2.13e-50	X	X	-1.94499	8.13e-24	-2.1763	4.61e-27	-3.86718	1.2e-29	X	X	Calmodulin CML37	K02183	vv34020Calcium_signaling_pathway vv34626Plant-pathogen_interaction	Signaling.Signaling pathway.Calcium sensors and Signaling	Response to stimulus.Stress response.Biotic stress response.Plant-pathogen interaction			NA	NA	NA	NA	AT5G42380	GO:0001539
VIT_19s0014g02240	Vitvi19g01784	X	X	1.2089	0.000602741	X	X	X	X	X	X	X	X	Ethylene responsive element binding factor 4	ERF4_1	vv60003AP2_EREBP	Regulation overview.Regulation of gene epression.Regulation of transcription.Transcription factor.AP2 family transcription factor	Signaling.Hormone Signaling.Ethylene Signaling.Ethylene-mediated Signaling pathway			NA	NA	NA	NA		GO:0006350
VIT_19s0027g01230	Vitvi19g02292	X	X	2.39054	0.000323747	X	X	X	X	2.14694	0.000573867	X	X	CF4	K13470	vv34626Plant-pathogen_interaction	Response to stimulus.Stress response.Biotic stress response.Plant-pathogen interaction				NA	NA	NA	NA	AT3G05660	0
VIT_19s0090g00260	Vitvi19g00484	-1.46918	6.79e-05	X	X	X	X	X	X	1.40468	0.000228986	X	X	R protein disease resistance protein	RPROT	vv34627R_proteins_from_Plant-pathogen_interaction	Response to stimulus.Stress response.Biotic stress response.Plant-pathogen interaction.R proteins from Plant-pathogen interaction				NA	NA	NA	NA	AT4G27190	GO:0006915
VIT_04s0023g00920	NA	1.27864	3.27e-07	X	X	X	X	X	X	X	X	X	X	DCL2 (DICER 2)	DCL2		Regulation overview.Regulation of gene epression.Gene silencing.Posttranscriptional gene silencing by RNA.mRNA cleavage involved in gene silencing by miRNA				NA	NA	NA	NA	AT3G03300	GO:0003676
VIT_07s0151g00440	NA	X	X	X	X	X	X	X	X	1.41809	0.000511248	X	X	AP2 domain containing protein	AINTEGUMENTA_2	vv30008Ethylene_signaling vv60003AP2_EREBP	Signaling.Hormone Signaling.Ethylene Signaling.Ethylene-mediated Signaling pathway	Regulation overview.Regulation of gene epression.Regulation of transcription.Transcription factor.AP2 family transcription factor.RAV subfamily transcription factor			NA	NA	NA	NA	AT4G37750	GO:0006350
VIT_12s0034g01320	NA	X	X	X	X	X	X	1.16634	3.51e-08	1.01672	0.00114122	1.27225	4.4e-10	TIR-NBS-LRR disease resistance			Diverse functions.Gene family with diverse functions.NBS-LRR superfamily	Response to stimulus.Stress response.Biotic stress response			NA	NA	NA	NA	AT4G12020	0
VIT_13s0158g00190	NA	X	X	X	X	X	X	X	X	1.07068	0.00417875	X	X	R protein MLA10	K13475	vv34627R_proteins_from_Plant-pathogen_interaction	Response to stimulus.Stress response.Biotic stress response.Plant-pathogen interaction.R proteins from Plant-pathogen interaction				NA	NA	NA	NA	AT3G14470	GO:0005515
