# Supplementary material for: Single berry reconstitution prior to RNA-sequencing reveals novel insights into transcriptomic remodeling by leafroll virus infections in grapevines
Source: Sci Rep. 2020 Jul 31;10:12905. doi: 10.1038/s41598-020-69779-1 (PMC7395792; doi:10.1038/s41598-020-69779-1)
Supplement: Supplementary file 11 — Supplementary Table S8. [file 41598_2020_69779_MOESM11_ESM.xlsx]

## Sheet: Supp._Table S8
Unique_ID	cost_v3_ID	S1_C_T1_lfc	padj_S1_C_T1_lfc	S1_C_T2_lfc	padj_S1_C_T2_lfc	S2_C_T1_lfc	padj_S2_C_T1_lfc	S2_C_T2_lfc	padj_S2_C_T2_lfc	S1_T1_vs_T2_lfcT2up	padj_S1_T1_vs_T2_lfc	S2_T1_vs_T2_lfcT2up	padj_S2_T1_vs_T2_lfc	Functional annotation	briefname EC or Kegg ID	Network	Functionnal category	Functionnal category 1	Functionnal category 2	Functionnal category 3	Functionnal category 4	Functionnal category 5	Functionnal category 6	Functionnal category 7	Best Arabidopsis match	Gene Ontology
Cellular component organization and biogenesis
VIT_14s0066g00710	Vitvi14g01708	6.77301	4.58e-16	X	X	X	X	X	X	-7.58435	1.28e-10	X	X	Oleosin H-isoform			Cellular process.Cellular component organization and biogenesis.Oil body organization and biogenesis	Development.Reproductive development.Seed development							AT3G01570	GO:0016021
VIT_16s0013g00880	Vitvi16g00347	7.3535	9.64e-84	X	X	-1.96132	0.00211201	-3.26858	2.77e-06	-9.07883	4.2e-44	X	X	Oleosin OLE-4			Cellular process.Cellular component organization and biogenesis.Oil body organization and biogenesis	Development.Reproductive development.Seed development							AT4G25140	GO:0016021
VIT_17s0000g09000	Vitvi17g01554	11.306	1.47e-18	X	X	X	X	-5.02488	1.22e-06	-11.0378	5.27e-18	-3.51674	0.00973792	Oleosin OLE-2			Cellular process.Cellular component organization and biogenesis.Oil body organization and biogenesis	Development.Reproductive development.Seed development								GO:0016021
VIT_02s0234g00110	Vitvi02g01778	X	X	-1.92677	5.29e-06	X	X	X	X	-2.46681	7.91e-16	X	X	Oleosin OLE-4			Cellular process.Cellular component organization and biogenesis.Oil body organization and biogenesis	Development.Reproductive development.Seed development							AT4G25140	GO:0016021
VIT_04s0008g00540	Vitvi04g00042	X	X	-1.54454	0.00803348	X	X	X	X	X	X	X	X	Oleosin OLE-3			Cellular process.Cellular component organization and biogenesis.Oil body organization and biogenesis	Development.Reproductive development.Seed development							AT2G25890	GO:0016021
VIT_14s0066g00700	Vitvi14g03008	X	X	-1.57582	0.000119611	X	X	X	X	-1.98801	3.42e-11	-1.04787	1.03e-14	Oleosin H-isoform			Cellular process.Cellular component organization and biogenesis.Oil body organization and biogenesis	Development.Reproductive development.Seed development							AT3G01570	GO:0016021
VIT_05s0062g00240	Vitvi05g01265	X	X	-1.6786	6.73e-09	X	X	X	X	X	X	X	X	Xyloglucan endotransglucosylase/hydrolase 23	E2_4_1_207	vv40006Cell_wall	Cellular process.Cellular component organization and biogenesis.Cell wall organization and biogenesis.Cell wall metabolism.Cell wall modification.Xyloglucan modification								AT4G14130	GO:0016762
VIT_05s0062g00610	Vitvi05g02111	-1.01921	0.00929393	-1.001	0.00772417	X	X	X	X	X	X	X	X	Xyloglucan endotransglucosylase/hydrolase 23	E2_4_1_207	vv40006Cell_wall	Cellular process.Cellular component organization and biogenesis.Cell wall organization and biogenesis.Cell wall metabolism.Cell wall modification.Xyloglucan modification								AT3G23730	GO:0016762
VIT_11s0052g01180	Vitvi11g01674	X	X	-1.60895	0.000766876	X	X	X	X	X	X	X	X	Xyloglucan endotransglucosylase/hydrolase 23	E2_4_1_207	vv40006Cell_wall	Cellular process.Cellular component organization and biogenesis.Cell wall organization and biogenesis.Cell wall metabolism.Cell wall modification.Xyloglucan modification								AT4G25810	GO:0016762
VIT_11s0052g01190	Vitvi11g01263	X	X	-1.19499	7.4e-05	X	X	X	X	X	X	X	X	Xyloglucan endotransglucosylase-hydrolase XTH3	E2_4_1_207	vv40006Cell_wall	Cellular process.Cellular component organization and biogenesis.Cell wall organization and biogenesis.Cell wall metabolism.Cell wall modification.Xyloglucan modification								AT4G25810	GO:0016762
VIT_11s0052g01200	Vitvi11g01675	-1.26145	0.000151875	-1.54927	5.53e-06	X	X	X	X	X	X	X	X	Xyloglucan endotransglucosylase/hydrolase 23	E2_4_1_207	vv40006Cell_wall	Cellular process.Cellular component organization and biogenesis.Cell wall organization and biogenesis.Cell wall metabolism.Cell wall modification.Xyloglucan modification								AT4G25810	GO:0016762
VIT_11s0052g01260	Vitvi11g01676	X	X	-1.62484	3.36e-14	X	X	1.12547	0.00119301	X	X	X	X	Xyloglucan endotransglucosylase/hydrolase 23	E2_4_1_207	vv40006Cell_wall	Cellular process.Cellular component organization and biogenesis.Cell wall organization and biogenesis.Cell wall metabolism.Cell wall modification.Xyloglucan modification								AT4G25810	GO:0016762
VIT_11s0052g01270	Vitvi11g01677	-1.29848	0.00053355	-2.01368	1.68e-07	X	X	X	X	X	X	X	X	Xyloglucan endotransglycosylase 6	E2_4_1_207	vv40006Cell_wall	Cellular process.Cellular component organization and biogenesis.Cell wall organization and biogenesis.Cell wall metabolism.Cell wall modification.Xyloglucan modification								AT4G25810	GO:0016762
VIT_12s0134g00160	Vitvi12g00586	X	X	-1.2961	3.47e-06	X	X	-1.59293	0.000151233	X	X	-1.39216	0.00210574	Xyloglucan endotransglycosylase/hydrolase 16	E2_4_1_207	vv40006Cell_wall	Cellular process.Cellular component organization and biogenesis.Cell wall organization and biogenesis.Cell wall metabolism.Cell wall modification.Xyloglucan modification								AT4G03210	GO:0003677
HSP-mediated protein folding
VIT_00s0179g00150	Vitvi07g00078	5.19543	1.69e-40	2.10947	0.00206924	-2.0217	1.36e-14	-2.13548	1.9e-16	-3.08356	2.44e-21	X	X	Heat shock transcription factor A6B	HSFA6B_4	vv60037HSF	Metabolism.Primary metabolism.Protein metabolism and modification.Protein folding.Chaperone-mediated protein folding.HSP-mediated protein folding	Regulation overview.Regulation of gene expression.Regulation of transcription.Transcription factor.HSF family transcription factor	Response to stimulus.Stress response.Abiotic stress response.Temperature stress response						AT3G22830	GO:0003677
VIT_00s0194g00030	Vitvi10g00217	1.65563	1.57e-14	X	X	X	X	X	X	X	X	X	X	Heat shock protein 81-2 (HSP81-2)	K04079	vv24141Protein_processing_in_endoplasmic_reticulum vv34626Plant-pathogen_interaction	Metabolism.Primary metabolism.Protein metabolism and modification.Protein folding.Chaperone-mediated protein folding.HSP-mediated protein folding	Response to stimulus.Stress response.Biotic stress response.Plant-pathogen interaction	Metabolism.Primary metabolism.Protein metabolism and modification.Protein processing in endoplasmic reticulum						AT5G56030	GO:0006950
VIT_00s1286g00010	Vitvi02g01681	1.1603	0.000273953	X	X	X	X	X	X	X	X	X	X	Stress-induced-phosphoprotein 1	K09553		Metabolism.Primary metabolism.Protein metabolism and modification.Protein folding.Chaperone-mediated protein folding.HSP-mediated protein folding								AT1G62740	GO:0006950
VIT_00s1569g00010	NA	1.53226	4.33e-10	X	X	X	X	X	X	X	X	X	X	Heat shock protein 81-2 (HSP81-2)	K04079	vv24141Protein_processing_in_endoplasmic_reticulum vv34626Plant-pathogen_interaction	Metabolism.Primary metabolism.Protein metabolism and modification.Protein folding.Chaperone-mediated protein folding.HSP-mediated protein folding	Response to stimulus.Stress response.Biotic stress response.Plant-pathogen interaction	Metabolism.Primary metabolism.Protein metabolism and modification.Protein processing in endoplasmic reticulum							GO:0006950
VIT_01s0010g02290	Vitvi01g01512	4.32671	1e-59	X	X	-1.46007	6e-17	X	X	-3.13206	1.67e-05	X	X	Heat shock protein 26a, chloroplast			Metabolism.Primary metabolism.Protein metabolism and modification.Protein folding.Chaperone-mediated protein folding.HSP-mediated protein folding	Response to stimulus.Stress response.Abiotic stress response.Temperature stress response							AT4G27670	GO:0006950
VIT_02s0025g00280	Vitvi02g00025	6.02414	2.89e-223	3.14141	1.37e-11	-2.47769	2.79e-118	-2.53341	1.73e-134	-2.85709	3.91e-05	X	X	Heat shock protein 90-1	K04079	vv24141Protein_processing_in_endoplasmic_reticulum vv34626Plant-pathogen_interaction	Metabolism.Primary metabolism.Protein metabolism and modification.Protein folding.Chaperone-mediated protein folding.HSP-mediated protein folding	Response to stimulus.Stress response.Biotic stress response.Plant-pathogen interaction	Metabolism.Primary metabolism.Protein metabolism and modification.Protein processing in endoplasmic reticulum						AT5G52640	GO:0006950
VIT_02s0025g02140	Vitvi02g00187	1.40238	3.76e-12	X	X	X	X	X	X	X	X	X	X	Heat shock protein 70	K03283	vv23040Spliceosome vv24141Protein_processing_in_endoplasmic_reticulum vv50101Channels_and_pores	Metabolism.Primary metabolism.Protein metabolism and modification.Protein folding.Chaperone-mediated protein folding.HSP-mediated protein folding	Metabolism.Primary metabolism.Nucleobase, nucleoside, nucleotide, nucleic acid metabolism.Nucleic acid metabolism.RNA metabolism.RNA processing.mRNA processing.mRNA splicing	Transport overview.Channels and pores.a-Type channels.Cation Channel-forming Heat Shock Protein-70	Response to stimulus.Stress response.Abiotic stress response.Temperature stress response	Metabolism.Primary metabolism.Protein metabolism and modification.Protein processing in endoplasmic reticulum				AT5G28540	GO:0016491
VIT_02s0025g04170	Vitvi02g00387	1.52172	6.6e-10	1.25571	1.02e-08	X	X	X	X	X	X	X	X	Heat shock transcription factor B2B	HSFB2B	vv60037HSF	Metabolism.Primary metabolism.Protein metabolism and modification.Protein folding.Chaperone-mediated protein folding.HSP-mediated protein folding	Regulation overview.Regulation of gene expression.Regulation of transcription.Transcription factor.HSF family transcription factor	Response to stimulus.Stress response.Abiotic stress response.Temperature stress response						AT4G11660	GO:0006350
VIT_02s0154g00480	Vitvi02g01446	4.95673	2.59e-77	1.83945	0.00222625	-1.71461	3.15e-40	-1.71378	8.48e-46	-3.0922	7.24e-06	X	X	Heat shock protein MTSHP	K13993	vv24141Protein_processing_in_endoplasmic_reticulum	Metabolism.Primary metabolism.Protein metabolism and modification.Protein folding.Chaperone-mediated protein folding.HSP-mediated protein folding	Metabolism.Primary metabolism.Protein metabolism and modification.Protein processing in endoplasmic reticulum							AT4G25200	GO:0006950
VIT_02s0154g00490	Vitvi02g01447	5.13764	8.89e-53	X	X	-1.88916	1.15e-09	-1.85691	3.21e-10	-3.22963	0.00870643	X	X	Heat shock 22 kDa protein mitochondrial			Metabolism.Primary metabolism.Protein metabolism and modification.Protein folding.Chaperone-mediated protein folding.HSP-mediated protein folding								AT4G25200	GO:0009536
VIT_04s0008g01110	Vitvi04g00092	5.61746	6.2e-126	2.51046	2.44e-15	-2.65034	4.74e-98	-2.22877	1.45e-91	-3.08177	3.23e-26	X	X	Heat shock transcription factor A6B	HSFA6B_2	vv60037HSF	Metabolism.Primary metabolism.Protein metabolism and modification.Protein folding.Chaperone-mediated protein folding.HSP-mediated protein folding	Regulation overview.Regulation of gene expression.Regulation of transcription.Transcription factor.HSF family transcription factor	Response to stimulus.Stress response.Abiotic stress response.Temperature stress response						AT2G26150	GO:0006350
VIT_04s0008g01490	Vitvi04g01792	1.55603	1.37e-05	X	X	X	X	X	X	X	X	X	X	Heat shock protein 17.6 kDa class II	K13993	vv24141Protein_processing_in_endoplasmic_reticulum	Metabolism.Primary metabolism.Protein metabolism and modification.Protein folding.Chaperone-mediated protein folding.HSP-mediated protein folding	Metabolism.Primary metabolism.Protein metabolism and modification.Protein processing in endoplasmic reticulum							AT5G12020	GO:0006950
VIT_04s0008g01500	Vitvi04g01793	3.30188	7.69e-37	X	X	X	X	-1.13362	7.84e-09	-3.61831	0.00314285	X	X	Heat shock protein 17.6 kDa class II	K13993	vv24141Protein_processing_in_endoplasmic_reticulum	Metabolism.Primary metabolism.Protein metabolism and modification.Protein folding.Chaperone-mediated protein folding.HSP-mediated protein folding	Metabolism.Primary metabolism.Protein metabolism and modification.Protein processing in endoplasmic reticulum							AT5G12020	GO:0006950
VIT_04s0008g01510	Vitvi04g01794	1.78176	1.27e-15	X	X	X	X	X	X	-1.92811	6.49e-15	X	X	Heat shock protein 17.6 kDa class II	K13993	vv24141Protein_processing_in_endoplasmic_reticulum	Metabolism.Primary metabolism.Protein metabolism and modification.Protein folding.Chaperone-mediated protein folding.HSP-mediated protein folding	Metabolism.Primary metabolism.Protein metabolism and modification.Protein processing in endoplasmic reticulum							AT5G12020	GO:0006950
VIT_04s0008g01550	Vitvi04g01799	4.48815	4.65e-86	X	X	-1.12951	2.75e-09	X	X	-3.43272	3.22e-26	X	X	Small molecular heat shock protein 17.5			Metabolism.Primary metabolism.Protein metabolism and modification.Protein folding.Chaperone-mediated protein folding.HSP-mediated protein folding								AT5G12020	GO:0006950
VIT_04s0008g01570	Vitvi04g01801	3.0648	1.34e-16	X	X	-1.42882	2.65e-07	-1.10858	0.000401855	-2.99455	0.00501344	X	X	Heat shock protein 17.6 kDa class II	K13993	vv24141Protein_processing_in_endoplasmic_reticulum	Metabolism.Primary metabolism.Protein metabolism and modification.Protein folding.Chaperone-mediated protein folding.HSP-mediated protein folding	Metabolism.Primary metabolism.Protein metabolism and modification.Protein processing in endoplasmic reticulum							AT5G12020	GO:0006950
VIT_04s0008g01590	Vitvi04g00135	2.75211	5.65e-16	X	X	X	X	-1.1173	4.64e-12	-3.06345	0.00400223	X	X	Heat shock protein 17.6 kDa class II	K13993	vv24141Protein_processing_in_endoplasmic_reticulum	Metabolism.Primary metabolism.Protein metabolism and modification.Protein folding.Chaperone-mediated protein folding.HSP-mediated protein folding	Metabolism.Primary metabolism.Protein metabolism and modification.Protein processing in endoplasmic reticulum							AT5G12020	GO:0006950
VIT_04s0008g01610	Vitvi04g00136	9.93915	2.52e-12	X	X	-1.76443	2.7e-07	-3.7745	1.36e-17	-13.0871	5.65e-25	-1.9812	0.00327623	Heat shock protein 17.6 kDa class II	K13993	vv24141Protein_processing_in_endoplasmic_reticulum	Metabolism.Primary metabolism.Protein metabolism and modification.Protein folding.Chaperone-mediated protein folding.HSP-mediated protein folding	Metabolism.Primary metabolism.Protein metabolism and modification.Protein processing in endoplasmic reticulum								GO:0006950
VIT_05s0020g03330	Vitvi05g00486	2.58642	3.88e-32	X	X	X	X	X	X	-2.40751	7.1e-20	X	X	Heat shock protein 70	K03283	vv23040Spliceosome vv24141Protein_processing_in_endoplasmic_reticulum vv50101Channels_and_pores	Metabolism.Primary metabolism.Protein metabolism and modification.Protein folding.Chaperone-mediated protein folding.HSP-mediated protein folding	Metabolism.Primary metabolism.Nucleobase, nucleoside, nucleotide, nucleic acid metabolism.Nucleic acid metabolism.RNA metabolism.RNA processing.mRNA processing.mRNA splicing	Transport overview.Channels and pores.a-Type channels.Cation Channel-forming Heat Shock Protein-70	Response to stimulus.Stress response.Abiotic stress response.Temperature stress response	Metabolism.Primary metabolism.Protein metabolism and modification.Protein processing in endoplasmic reticulum				AT2G32120	GO:0009408
VIT_06s0004g04470	Vitvi06g00443	3.18607	1.11e-36	1.83228	1.54e-07	X	X	-1.09379	7.78e-31	-1.32728	0.000266481	X	X	Heat shock protein 70	K03283	vv23040Spliceosome vv24141Protein_processing_in_endoplasmic_reticulum vv50101Channels_and_pores	Metabolism.Primary metabolism.Protein metabolism and modification.Protein folding.Chaperone-mediated protein folding.HSP-mediated protein folding	Metabolism.Primary metabolism.Nucleobase, nucleoside, nucleotide, nucleic acid metabolism.Nucleic acid metabolism.RNA metabolism.RNA processing.mRNA processing.mRNA splicing	Transport overview.Channels and pores.a-Type channels.Cation Channel-forming Heat Shock Protein-70	Response to stimulus.Stress response.Abiotic stress response.Temperature stress response	Metabolism.Primary metabolism.Protein metabolism and modification.Protein processing in endoplasmic reticulum				AT5G02500	GO:0016491
VIT_06s0004g05770	Vitvi06g00561	2.37817	1.76e-20	X	X	X	X	X	X	-1.70671	4.24e-11	X	X	Heat shock protein 17.6 kDa class I	K13993	vv24141Protein_processing_in_endoplasmic_reticulum	Metabolism.Primary metabolism.Protein metabolism and modification.Protein folding.Chaperone-mediated protein folding.HSP-mediated protein folding	Metabolism.Primary metabolism.Protein metabolism and modification.Protein processing in endoplasmic reticulum							AT2G29500	GO:0006950
VIT_08s0007g00130	Vitvi08g02189	3.02872	4.11e-31	2.05361	1.75e-09	-1.20331	4.94e-36	-1.61113	4.46e-58	X	X	X	X	Heat shock protein 70	K03283	vv23040Spliceosome vv24141Protein_processing_in_endoplasmic_reticulum vv50101Channels_and_pores	Metabolism.Primary metabolism.Protein metabolism and modification.Protein folding.Chaperone-mediated protein folding.HSP-mediated protein folding	Metabolism.Primary metabolism.Nucleobase, nucleoside, nucleotide, nucleic acid metabolism.Nucleic acid metabolism.RNA metabolism.RNA processing.mRNA processing.mRNA splicing	Transport overview.Channels and pores.a-Type channels.Cation Channel-forming Heat Shock Protein-70	Response to stimulus.Stress response.Abiotic stress response.Temperature stress response	Metabolism.Primary metabolism.Protein metabolism and modification.Protein processing in endoplasmic reticulum				AT5G02500	GO:0016491
VIT_09s0002g00640	Vitvi09g00045	4.94737	4.22e-113	2.3805	3.34e-07	-1.78975	8.25e-23	-1.82682	2.14e-26	-2.54378	4.24e-12	X	X	Small heat stress protein class CIII			Metabolism.Primary metabolism.Protein metabolism and modification.Protein folding.Chaperone-mediated protein folding.HSP-mediated protein folding								AT1G54050	GO:0009408
VIT_09s0002g06790	Vitvi09g00599	2.34698	1.18e-20	X	X	X	X	X	X	-2.1279	2.29e-16	X	X	Small heat shock protein (HSP26.5-P) 26.5 kDa class I			Metabolism.Primary metabolism.Protein metabolism and modification.Protein folding.Chaperone-mediated protein folding.HSP-mediated protein folding								AT1G52560	GO:0009408
VIT_11s0037g00510	Vitvi11g00724	3.36619	2.23e-31	X	X	-1.04739	8.96e-18	-1.26015	2.62e-23	X	X	X	X	Heat shock protein 70	K03283	vv23040Spliceosome vv24141Protein_processing_in_endoplasmic_reticulum vv50101Channels_and_pores	Metabolism.Primary metabolism.Protein metabolism and modification.Protein folding.Chaperone-mediated protein folding.HSP-mediated protein folding	Metabolism.Primary metabolism.Nucleobase, nucleoside, nucleotide, nucleic acid metabolism.Nucleic acid metabolism.RNA metabolism.RNA processing.mRNA processing.mRNA splicing	Transport overview.Channels and pores.a-Type channels.Cation Channel-forming Heat Shock Protein-70	Response to stimulus.Stress response.Abiotic stress response.Temperature stress response	Metabolism.Primary metabolism.Protein metabolism and modification.Protein processing in endoplasmic reticulum				AT1G16030	GO:0016491
VIT_12s0057g00670	Vitvi12g00683	1.459	8.49e-09	X	X	X	X	X	X	X	X	X	X	Heat shock protein 90C	K04079	vv24141Protein_processing_in_endoplasmic_reticulum vv34626Plant-pathogen_interaction	Metabolism.Primary metabolism.Protein metabolism and modification.Protein folding.Chaperone-mediated protein folding.HSP-mediated protein folding	Response to stimulus.Stress response.Biotic stress response.Plant-pathogen interaction	Metabolism.Primary metabolism.Protein metabolism and modification.Protein folding.Chaperone-mediated protein folding.HSP-mediated protein folding	Metabolism.Primary metabolism.Protein metabolism and modification.Protein processing in endoplasmic reticulum					AT3G07770	GO:0006950
VIT_13s0019g00860	Vitvi13g00278	2.03231	3.24e-18	X	X	X	X	X	X	-2.09718	1.1e-19	X	X	Small heat-shock protein HSP17.5 Cytosolic class I			Metabolism.Primary metabolism.Protein metabolism and modification.Protein folding.Chaperone-mediated protein folding.HSP-mediated protein folding								AT5G37670	GO:0005515
VIT_13s0019g02740	Vitvi13g02014	4.23583	2.33e-54	X	X	X	X	-1.06494	0.000879435	-3.04203	7.26e-17	X	X	Heat shock protein 17.6 kDa class I	K13993	vv24141Protein_processing_in_endoplasmic_reticulum	Metabolism.Primary metabolism.Protein metabolism and modification.Protein folding.Chaperone-mediated protein folding.HSP-mediated protein folding	Metabolism.Primary metabolism.Protein metabolism and modification.Protein processing in endoplasmic reticulum							AT5G59720	GO:0006950
VIT_13s0019g02760	Vitvi13g02016	8.99677	2.1e-11	X	X	X	X	X	X	-3.81829	2.35e-11	X	X	Heat shock protein 17.6 kDa class I	K13993	vv24141Protein_processing_in_endoplasmic_reticulum	Metabolism.Primary metabolism.Protein metabolism and modification.Protein folding.Chaperone-mediated protein folding.HSP-mediated protein folding	Metabolism.Primary metabolism.Protein metabolism and modification.Protein processing in endoplasmic reticulum							AT5G59720	GO:0006950
VIT_13s0019g02770	Vitvi13g02017	6.02456	9.65e-26	X	X	X	X	-2.40266	0.000539949	-3.75122	2.96e-19	X	X	Heat shock protein 17.6 kDa class I	K13993	vv24141Protein_processing_in_endoplasmic_reticulum	Metabolism.Primary metabolism.Protein metabolism and modification.Protein folding.Chaperone-mediated protein folding.HSP-mediated protein folding	Metabolism.Primary metabolism.Protein metabolism and modification.Protein processing in endoplasmic reticulum							AT5G59720	GO:0006950
VIT_13s0019g02780	Vitvi13g02018	3.58159	5.22e-53	X	X	-1.315	8.26e-11	-1.28931	1.59e-12	-2.4123	8.18e-11	X	X	Heat shock protein 17.6 kDa class I	K13993	vv24141Protein_processing_in_endoplasmic_reticulum	Metabolism.Primary metabolism.Protein metabolism and modification.Protein folding.Chaperone-mediated protein folding.HSP-mediated protein folding	Metabolism.Primary metabolism.Protein metabolism and modification.Protein processing in endoplasmic reticulum							AT5G59720	GO:0006950
VIT_13s0019g02820	Vitvi13g00405	7.68151	4.09e-16	X	X	X	X	X	X	-4.41702	1.21e-19	X	X	Heat shock protein 18.2 kDa class I	K13993	vv24141Protein_processing_in_endoplasmic_reticulum	Metabolism.Primary metabolism.Protein metabolism and modification.Protein folding.Chaperone-mediated protein folding.HSP-mediated protein folding	Metabolism.Primary metabolism.Protein metabolism and modification.Protein processing in endoplasmic reticulum							AT5G59720	GO:0006950
VIT_13s0019g02840	Vitvi13g00409	4.93543	9.16e-28	X	X	X	X	X	X	-3.83072	0.00120551	X	X	Heat shock protein 18.2 kDa class I	K13993	vv24141Protein_processing_in_endoplasmic_reticulum	Metabolism.Primary metabolism.Protein metabolism and modification.Protein folding.Chaperone-mediated protein folding.HSP-mediated protein folding	Metabolism.Primary metabolism.Protein metabolism and modification.Protein processing in endoplasmic reticulum							AT5G59720	GO:0006950
VIT_13s0019g02850	Vitvi13g00410	2.15958	2.36e-16	X	X	X	X	X	X	-2.10121	5.27e-08	X	X	Heat shock protein 17.6 kDa class I	K13993	vv24141Protein_processing_in_endoplasmic_reticulum	Metabolism.Primary metabolism.Protein metabolism and modification.Protein folding.Chaperone-mediated protein folding.HSP-mediated protein folding	Metabolism.Primary metabolism.Protein metabolism and modification.Protein processing in endoplasmic reticulum							AT5G59720	GO:0006950
VIT_13s0019g02930	Vitvi13g02024	2.87814	5.88e-33	X	X	X	X	X	X	-2.82719	6.98e-29	X	X	Heat shock protein 17.6 kDa class I	K13993	vv24141Protein_processing_in_endoplasmic_reticulum	Metabolism.Primary metabolism.Protein metabolism and modification.Protein folding.Chaperone-mediated protein folding.HSP-mediated protein folding	Metabolism.Primary metabolism.Protein metabolism and modification.Protein processing in endoplasmic reticulum								0
VIT_13s0019g03000	Vitvi13g00451	2.72012	5.08e-26	X	X	X	X	X	X	-2.79389	8.07e-21	X	X	Heat shock protein 17.6 kDa class I	K13993	vv24141Protein_processing_in_endoplasmic_reticulum	Metabolism.Primary metabolism.Protein metabolism and modification.Protein folding.Chaperone-mediated protein folding.HSP-mediated protein folding	Response to stimulus.Stress response.Abiotic stress response.Temperature stress response	Metabolism.Primary metabolism.Protein metabolism and modification.Protein processing in endoplasmic reticulum							0
VIT_13s0019g03160	Vitvi13g00490	3.30818	7.46e-31	X	X	X	X	X	X	-3.30274	2.09e-05	X	X	Heat shock protein 17.6 kDa class I	K13993	vv24141Protein_processing_in_endoplasmic_reticulum	Metabolism.Primary metabolism.Protein metabolism and modification.Protein folding.Chaperone-mediated protein folding.HSP-mediated protein folding	Response to stimulus.Stress response.Abiotic stress response.Temperature stress response	Metabolism.Primary metabolism.Protein metabolism and modification.Protein processing in endoplasmic reticulum							GO:0006950
VIT_13s0019g03170	Vitvi13g00491	2.48027	1.05e-29	X	X	X	X	X	X	-1.55017	3.62e-07	X	X	Heat shock protein 16.9 kDa class I	K13993	vv24141Protein_processing_in_endoplasmic_reticulum	Metabolism.Primary metabolism.Protein metabolism and modification.Protein folding.Chaperone-mediated protein folding.HSP-mediated protein folding	Metabolism.Primary metabolism.Protein metabolism and modification.Protein processing in endoplasmic reticulum							AT3G46230	GO:0006950
VIT_16s0022g00510	Vitvi16g00681	4.62693	1.47e-72	2.33946	2.07e-06	-1.58589	6.69e-48	-2.08636	2.39e-100	-2.26232	0.00140434	X	X	Heat shock 22 kDa protein			Metabolism.Primary metabolism.Protein metabolism and modification.Protein folding.Chaperone-mediated protein folding.HSP-mediated protein folding								AT4G25200	GO:0006950
VIT_16s0050g01150	Vitvi16g01103	4.60487	2.47e-108	1.43208	0.00158471	-1.55115	2.49e-40	-1.36793	1.06e-38	-3.14869	5.53e-22	X	X	Heat shock protein 90-1	K04079	vv24141Protein_processing_in_endoplasmic_reticulum vv34626Plant-pathogen_interaction	Metabolism.Primary metabolism.Protein metabolism and modification.Protein folding.Chaperone-mediated protein folding.HSP-mediated protein folding	Response to stimulus.Stress response.Biotic stress response.Plant-pathogen interaction	Metabolism.Primary metabolism.Protein metabolism and modification.Protein folding.Chaperone-mediated protein folding.HSP-mediated protein folding	Metabolism.Primary metabolism.Protein metabolism and modification.Protein processing in endoplasmic reticulum					AT5G52640	GO:0006950
VIT_16s0098g01060	Vitvi16g01352	3.88955	1.39e-16	X	X	X	X	-1.6355	0.0050985	-2.91264	3.8e-10	X	X	Heat shock protein 26a, chloroplast			Metabolism.Primary metabolism.Protein metabolism and modification.Protein folding.Chaperone-mediated protein folding.HSP-mediated protein folding	Response to stimulus.Stress response.Abiotic stress response.Temperature stress response							AT4G27670	GO:0009536
VIT_16s0100g00720	Vitvi16g00982	1.60038	4.87e-14	X	X	X	X	X	X	X	X	X	X	Heat shock transcription factor B2A	HSFB2A_1	vv60037HSF	Metabolism.Primary metabolism.Protein metabolism and modification.Protein folding.Chaperone-mediated protein folding.HSP-mediated protein folding	Regulation overview.Regulation of gene expression.Regulation of transcription.Transcription factor.HSF family transcription factor	Response to stimulus.Stress response.Abiotic stress response.Temperature stress response						AT5G62020	GO:0006350
VIT_17s0000g07190	Vitvi17g00695	3.53819	3.47e-66	1.41644	0.000283648	-1.36597	7.99e-61	-1.70672	5.41e-107	-2.09544	4.1e-11	X	X	Heat shock protein 101	HSP101	vv50109Incompletely_characterized_transport_systems	Metabolism.Primary metabolism.Protein metabolism and modification.Protein folding.Chaperone-mediated protein folding.HSP-mediated protein folding	Transport overview.Incompletely characterized transport systems.Recognized transporters of unknown biochemical mechanism.Type VI Symbiosis/Virulence Sec Ptw	Metabolism.Primary metabolism.Protein metabolism and modification.Protein folding.Chaperone-mediated protein folding.HSP-mediated protein folding						AT1G74310	GO:0009408
VIT_18s0001g01610	Vitvi18g01511	8.50733	7.71e-32	X	X	X	X	-1.9827	0.00640165	-11.4169	6.4e-19	X	X	Heat shock protein 16.9 kDa class I	K13993	vv24141Protein_processing_in_endoplasmic_reticulum	Metabolism.Primary metabolism.Protein metabolism and modification.Protein folding.Chaperone-mediated protein folding.HSP-mediated protein folding	Metabolism.Primary metabolism.Protein metabolism and modification.Protein processing in endoplasmic reticulum							AT1G53540	GO:0006950
VIT_18s0041g01230	Vitvi18g02066	2.65598	5.56e-34	1.01775	0.00151906	X	X	X	X	-1.6113	1e-08	X	X	Heat shock protein 70	K03283	vv23040Spliceosome vv24141Protein_processing_in_endoplasmic_reticulum vv50101Channels_and_pores	Metabolism.Primary metabolism.Protein metabolism and modification.Protein folding.Chaperone-mediated protein folding.HSP-mediated protein folding	Metabolism.Primary metabolism.Nucleobase, nucleoside, nucleotide, nucleic acid metabolism.Nucleic acid metabolism.RNA metabolism.RNA processing.mRNA processing.mRNA splicing	Transport overview.Channels and pores.a-Type channels.Cation Channel-forming Heat Shock Protein-70	Response to stimulus.Stress response.Abiotic stress response.Temperature stress response	Metabolism.Primary metabolism.Protein metabolism and modification.Protein processing in endoplasmic reticulum				AT4G24280	GO:0016491
VIT_18s0089g01270	Vitvi18g02423	2.10668	1.87e-18	X	X	X	X	X	X	-2.04702	4.43e-08	X	X	Heat shock protein precursor 22.0 kDa class IV	K13993	vv24141Protein_processing_in_endoplasmic_reticulum	Metabolism.Primary metabolism.Protein metabolism and modification.Protein folding.Chaperone-mediated protein folding.HSP-mediated protein folding	Metabolism.Primary metabolism.Protein metabolism and modification.Protein processing in endoplasmic reticulum							AT4G10250	GO:0005783
VIT_19s0014g05050	Vitvi19g00403	1.11672	0.00529095	X	X	X	X	X	X	X	X	X	X	Heat shock HSP20 family protein	K13993	vv24141Protein_processing_in_endoplasmic_reticulum	Metabolism.Primary metabolism.Protein metabolism and modification.Protein folding.Chaperone-mediated protein folding.HSP-mediated protein folding	Metabolism.Primary metabolism.Protein metabolism and modification.Protein processing in endoplasmic reticulum							AT5G54660	GO:0006950
VIT_19s0085g01050	Vitvi19g01760	4.6628	2.02e-58	X	X	X	X	-1.99316	1.91e-13	-4.62275	1.59e-11	-1.26136	0.000155415	Heat shock protein 17.6 kDa class I	K13993	vv24141Protein_processing_in_endoplasmic_reticulum	Metabolism.Primary metabolism.Protein metabolism and modification.Protein folding.Chaperone-mediated protein folding.HSP-mediated protein folding	Metabolism.Primary metabolism.Protein metabolism and modification.Protein processing in endoplasmic reticulum							AT1G53540	GO:0006950
NAC family transcription factor
VIT_03s0038g03410	Vitvi03g00207	X	X	1.07017	7.89e-07	X	X	1.44353	4.05e-07	X	X	2.02978	3.71e-11	NAC domain containing protein 36	NAC036_2	vv60046NAC	Regulation overview.Regulation of gene expression.Regulation of transcription.Transcription factor.NAC family transcription factor								AT2G17040	GO:0010200
VIT_04s0023g03110	Vitvi04g01430	-3.0402	8.97e-05	-2.00673	0.00744234	X	X	2.05574	0.00159371	X	X	X	X	Vascular related NAC-domain protein 1	VND1	vv60046NAC	Regulation overview.Regulation of gene expression.Regulation of transcription.Transcription factor.NAC family transcription factor								AT2G18060	GO:0010200
VIT_04s0044g01500	Vitvi04g01714	X	X	X	X	X	X	1.29899	0.00270849	1.4609	0.00432438	1.53021	0.000531993	NAC domain containing protein 104	NAC104_1	vv60046NAC	Regulation overview.Regulation of gene expression.Regulation of transcription.Transcription factor.NAC family transcription factor								AT5G64530	GO:0048367
VIT_04s0079g00280	Vitvi04g00837	X	X	X	X	X	X	1.39667	4.82e-05	X	X	1.21956	0.000423459	NAC domain-containing protein 28	NAC028	vv60046NAC	Regulation overview.Regulation of gene expression.Regulation of transcription.Transcription factor.NAC family transcription factor								AT1G65910	GO:0003677
VIT_08s0007g02940	Vitvi08g01426	X	X	2.70572	0.00270361	X	X	3.99824	0.000878021	3.59255	0.00101468	2.98788	0.00311378	NAC domain containing protein 90	NAC090_1	vv60046NAC	Regulation overview.Regulation of gene expression.Regulation of transcription.Transcription factor.NAC family transcription factor								AT5G22380	GO:0003677
VIT_08s0007g07670	Vitvi08g01843	X	X	1.04547	3.15e-05	X	X	X	X	X	X	X	X	NAC domain containing protein 47	NAC047_1	vv60046NAC	Regulation overview.Regulation of gene expression.Regulation of transcription.Transcription factor.NAC family transcription factor									GO:0003677
VIT_15s0048g02290	Vitvi15g01541	1.21465	0.000799835	2.15144	1.25e-15	X	X	2.61188	2.06e-30	X	X	2.23375	6.37e-23	No apical meristem cup-shaped cotyledon2	CUC2_5	vv60046NAC	Regulation overview.Regulation of gene expression.Regulation of transcription.Transcription factor.NAC family transcription factor								AT4G35580	GO:0003677
VIT_15s0048g02310	Vitvi15g01543	1.8304	2.77e-10	1.62426	3.72e-10	X	X	1.56521	2.11e-11	X	X	1.39485	1.27e-09	NAC transcription factor-like 9 NTL9	NTL9_1	vv60046NAC	Regulation overview.Regulation of gene expression.Regulation of transcription.Transcription factor.NAC family transcription factor									GO:0003677
VIT_15s0048g02320	Vitvi15g01544	1.49408	9.4e-07	2.19859	1.65e-18	X	X	2.39021	7.29e-33	X	X	1.65463	2.16e-18	No apical meristem cup-shaped cotyledon2	CUC2_6	vv60046NAC	Regulation overview.Regulation of gene expression.Regulation of transcription.Transcription factor.NAC family transcription factor								AT4G35580	GO:0003677
VIT_17s0000g00770	Vitvi17g00066	1.74159	7.76e-06	2.51559	1.17e-17	X	X	X	X	X	X	X	X	NAC domain-containing protein 83	NAC083_3	vv60046NAC	Regulation overview.Regulation of gene expression.Regulation of transcription.Transcription factor.NAC family transcription factor								AT5G13180	GO:0003677
bZIP family transcription factor
VIT_02s0025g01020	Vitvi02g00089	1.12149	3.97e-07	X	X	X	X	X	X	X	X	X	X	BZip transcription factor G- box binding factor 3	GBF3_2	vv60012BZIP	Regulation overview.Regulation of gene expression.Regulation of transcription.Transcription factor.bZIP family transcription factor								AT2G46270	GO:0003677
VIT_07s0031g02670	Vitvi07g01943	7.52948	1.82e-07	X	X	X	X	X	X	-7.26355	7.17e-07	X	X	Delay of germination 1	DOG1_4	vv60012BZIP	Regulation overview.Regulation of gene expression.Regulation of transcription.Transcription factor.bZIP family transcription factor									0
VIT_08s0007g06160	Vitvi08g01710	4.38562	8.55e-17	X	X	X	X	X	X	-5.98078	1.34e-06	X	X	BZIP transcription factor	BZIPDOM_11	vv60012BZIP	Regulation overview.Regulation of gene expression.Regulation of transcription.Transcription factor.bZIP family transcription factor								AT5G06839	GO:0004674
VIT_15s0046g01440	Vitvi15g01027	1.02535	4.47e-06	X	X	X	X	X	X	X	X	X	X	BZip transcription factor G- box binding factor 3	GBF3_1	vv60012BZIP	Regulation overview.Regulation of gene expression.Regulation of transcription.Transcription factor.bZIP family transcription factor								AT2G46270	GO:0003677
VIT_19s0014g01220	Vitvi19g01837	5.93314	0.000771196	X	X	X	X	X	X	-5.66276	0.00205248	X	X	Delay of germination 1	DOG1_3	vv60012BZIP	Regulation overview.Regulation of gene expression.Regulation of transcription.Transcription factor.bZIP family transcription factor								AT5G45830	0
VIT_19s0014g01450	Vitvi19g00120	5.8494	0.00111664	X	X	X	X	X	X	-5.57867	0.00282597	X	X	Delay of germination 1	DOG1_2	vv60012BZIP	Regulation overview.Regulation of gene expression.Regulation of transcription.Transcription factor.bZIP family transcription factor								AT3G14880	GO:0003677
WRKY family transcription factor
VIT_04s0069g00970	Vitvi04g00760	-1.67505	0.00846155	X	X	X	X	X	X	X	X	X	X	WRKY DNA-binding protein 51	WRKY51_1	vv60066WRKY	Regulation overview.Regulation of gene expression.Regulation of transcription.Transcription factor.WRKY family transcription factor								AT5G64810	GO:0006350
VIT_07s0031g01710	Vitvi07g01847	X	X	X	X	X	X	X	X	X	X	1.36201	3.61e-09	WRKY DNA-binding protein 51	WRKY51_3	vv60066WRKY	Regulation overview.Regulation of gene expression.Regulation of transcription.Transcription factor.WRKY family transcription factor								AT5G64810	GO:0006350
VIT_08s0058g01390	Vitvi08g00868	X	X	1.51089	5.38e-05	X	X	X	X	1.36335	0.000695954	2.23236	8.47e-09	WRKY DNA-binding protein 70	WRKY70_2	vv60066WRKY	Regulation overview.Regulation of gene expression.Regulation of transcription.Transcription factor.WRKY family transcription factor								AT3G56400	GO:0006350
VIT_12s0055g00340	Vitvi12g01676	X	X	X	X	X	X	X	X	X	X	1.41512	5.36e-06	WRKY DNA-binding protein 9	WRKY9	vv60066WRKY	Regulation overview.Regulation of gene expression.Regulation of transcription.Transcription factor.WRKY family transcription factor								AT1G68150	GO:0006350
VIT_13s0067g03140	Vitvi13g01916	X	X	X	X	X	X	1.85332	0.00210208	X	X	2.35432	0.000418408	WRKY DNA-binding protein 70	WRKY70_1	vv60066WRKY	Regulation overview.Regulation of gene expression.Regulation of transcription.Transcription factor.WRKY family transcription factor								AT3G56400	GO:0006350
MYB family transcription factor
VIT_00s1241g00010	Vitvi02g01823	-1.90128	0.00556687	-1.77617	0.000941676	X	X	X	X	X	X	X	X	Myb domain protein 85	MYB85_3	vv60044MYB	Regulation overview.Regulation of gene expression.Regulation of transcription.Transcription factor.MYB family transcription factor									GO:0006350
VIT_01s0026g01050	Vitvi01g00867	-1.41827	6.43e-08	X	X	X	X	X	X	X	X	X	X	Myb family	MYBREL_18	vv60045MYBrelated	Regulation overview.Regulation of gene expression.Regulation of transcription.Transcription factor.MYB-related family transcription factor								AT1G70000	GO:0003676
VIT_02s0033g00450	Vitvi02g01024	X	X	-1.52746	3.03e-08	X	X	X	X	-1.51601	1.49e-06	X	X	Myb VvMYBA3 [Vitis vinifera]	VVMYBA3	vv60044MYB	Regulation overview.Regulation of gene expression.Regulation of transcription.Transcription factor.MYB family transcription factor								AT1G66380	GO:0003677
VIT_06s0004g02110	Vitvi06g00214	-6.13028	0.000262139	-6.0003	0.000426241	X	X	X	X	X	X	X	X	Myb domain protein 83	MYB83	vv60044MYB	Regulation overview.Regulation of gene expression.Regulation of transcription.Transcription factor.MYB family transcription factor								AT3G08500	GO:0003677
VIT_08s0007g07230	Vitvi08g01797	-1.10934	0.00110975	X	X	X	X	X	X	X	X	X	X	Myb domain protein 5	MYB5_2	vv60044MYB	Regulation overview.Regulation of gene expression.Regulation of transcription.Transcription factor.MYB family transcription factor								AT3G13540	GO:0003677
VIT_10s0116g01760	Vitvi10g01641	1.05706	0.00759297	X	X	X	X	X	X	X	X	X	X	Myb caprice CPC	CAPRICE_2	vv60045MYBrelated	Regulation overview.Regulation of gene expression.Regulation of transcription.Transcription factor.MYB-related family transcription factor									GO:0003677
VIT_11s0016g02410	Vitvi11g00197	1.25214	0.000551607	X	X	X	X	X	X	X	X	X	X	MYB divaricata	DIVARICATA_3	vv30009Flower_development vv60044MYB	Development.Reproductive development.Flower development	Regulation overview.Regulation of gene expression.Regulation of transcription.Transcription factor.MYB family transcription factor							AT5G56840	GO:0003676
VIT_12s0059g02360	Vitvi12g00527	1.30317	4.22e-06	X	X	X	X	X	X	X	X	X	X	Myb caprice CPC	CAPRICE_3	vv60045MYBrelated	Regulation overview.Regulation of gene expression.Regulation of transcription.Transcription factor.MYB-related family transcription factor									GO:0003677
VIT_13s0064g00960	Vitvi13g01737	-5.31411	0.0089171	X	X	X	X	X	X	X	X	X	X	Myb domain protein 46	MYB46	vv60044MYB	Regulation overview.Regulation of gene expression.Regulation of transcription.Transcription factor.MYB family transcription factor								AT3G08500	GO:0003677
VIT_14s0006g01620	Vitvi14g00974	X	X	1.57614	0.000257904	X	X	X	X	X	X	X	X	Myb domain protein 4	MYB4_7	vv60044MYB	Regulation overview.Regulation of gene expression.Regulation of transcription.Transcription factor.MYB family transcription factor								AT4G38620	GO:0003677
VIT_14s0060g00240	Vitvi14g00018	X	X	-1.95064	2.03e-06	-1.18162	0.000536777	X	X	-1.87023	1.67e-05	1.53261	6.49e-08	Myb domain protein 61	MYB61_2	vv60044MYB	Regulation overview.Regulation of gene expression.Regulation of transcription.Transcription factor.MYB family transcription factor								AT1G09540	GO:0003677
VIT_14s0066g01090	Vitvi14g01750	X	X	X	X	X	X	-1.11121	7.52e-06	X	X	-1.44988	1.18e-10	Myb domain protein 24	MYB24	vv60044MYB	Regulation overview.Regulation of gene expression.Regulation of transcription.Transcription factor.MYB family transcription factor								AT5G40350	GO:0003677
VIT_14s0066g02180	Vitvi14g01845	X	X	X	X	X	X	-1.53134	0.000802065	X	X	X	X	Myb domain protein 35	MYB35_2	vv60044MYB	Regulation overview.Regulation of gene expression.Regulation of transcription.Transcription factor.MYB family transcription factor								AT3G28470	GO:0048658
VIT_14s0083g00120	Vitvi14g01247	X	X	X	X	X	X	X	X	1.75289	0.000231086	X	X	Myb domain protein 91	MYB91_1	vv60044MYB	Regulation overview.Regulation of gene expression.Regulation of transcription.Transcription factor.MYB family transcription factor								AT2G37630	GO:0003677
VIT_14s0108g00830	Vitvi14g01960	X	X	X	X	X	X	X	X	X	X	-1.26048	4.31e-15	Myb domain protein 94	MYB94_1	vv60044MYB	Regulation overview.Regulation of gene expression.Regulation of transcription.Transcription factor.MYB family transcription factor								AT3G28910	GO:0003677
VIT_14s0108g01080	Vitvi14g01987	X	X	1.49336	0.000174122	X	X	X	X	1.79564	3.85e-05	X	X	Myb domain protein 106	MYB106_2	vv60044MYB	Regulation overview.Regulation of gene expression.Regulation of transcription.Transcription factor.MYB family transcription factor								AT3G01140	GO:0003677
VIT_15s0046g00170	Vitvi15g00938	-1.58101	5.5e-10	-2.1764	1.01e-09	X	X	X	X	X	X	X	X	MYBPA1 protein [Vitis vinifera]	MYBPA1	vv60044MYB	Regulation overview.Regulation of gene expression.Regulation of transcription.Transcription factor.MYB family transcription factor								AT1G22640	GO:0003677
VIT_15s0046g03190	Vitvi15g01161	X	X	X	X	X	X	X	X	X	X	1.58042	0.000555436	Myb domain protein 17	MYB17_2	vv60044MYB	Regulation overview.Regulation of gene expression.Regulation of transcription.Transcription factor.MYB family transcription factor								AT3G61250	GO:0009753
VIT_17s0000g09080	Vitvi17g00895	-2.36756	2.05e-05	X	X	X	X	X	X	X	X	X	X	Myb domain protein 4	MYB4_3	vv60044MYB	Regulation overview.Regulation of gene expression.Regulation of transcription.Transcription factor.MYB family transcription factor								AT5G26660	GO:0003677
VIT_18s0117g00210	Vitvi18g01868	4.81084	0.00175675	X	X	X	X	X	X	-3.61646	0.00532568	X	X	Myb domain protein 4	MYB4_4	vv60044MYB	Regulation overview.Regulation of gene expression.Regulation of transcription.Transcription factor.MYB family transcription factor								AT4G38620	GO:0003677
