# Supplementary material for: Single berry reconstitution prior to RNA-sequencing reveals novel insights into transcriptomic remodeling by leafroll virus infections in grapevines
Source: Sci Rep. 2020 Jul 31;10:12905. doi: 10.1038/s41598-020-69779-1 (PMC7395792; doi:10.1038/s41598-020-69779-1)
Supplement: Supplementary file 12 — Supplementary Table S9. [file 41598_2020_69779_MOESM12_ESM.xlsx]

## Sheet: Supp._Table S9
Unique_ID	cost_v3_ID	CS1_1	CS1_2	CS1_3	T1S1_1	T1S1_2	T1S1_3	T2S1_1	T2S1_2	T2S1_3	CS2_1	CS2_2	CS2_3	T1S2_1	T1S2_2	T1S2_3	T2S2_1	T2S2_2	T2S2_3	Functional.annotation
VIT_00s0125g00020	Vitvi10g01965	6.68356	6.51487	6.80218	5.70988	5.95022	6.10431	7.34908	6.94952	5.76971	6.39337	6.60071	6.50129	6.07955	6.84639	6.75025	6.49772	6.20522	6.11588	Reverse transcriptase
VIT_00s0125g00280	Vitvi10g01236	7.92225	8.10594	7.6704	7.29055	7.59998	7.48543	8.30878	9.11374	8.60486	6.39295	6.37283	6.06873	6.42975	6.08468	6.3594	6.64642	6.38148	6.36755	Photosystem I reaction center subunit III (PSAF)
VIT_00s0131g00010	Vitvi13g01533	5.00512	4.76427	4.62474	5.07438	4.95115	4.69804	4.29344	4.48669	4.412	4.05097	4.19641	4.19998	3.80866	3.75567	3.7105	3.55145	3.62046	3.69008	Annexin ANN3
VIT_00s0131g00130	Vitvi13g02402	1.80325	1.92266	1.87532	1.98944	1.96202	1.9621	2.28368	2.46742	2.61334	1.90459	1.73739	1.74463	1.84714	1.74622	1.80117	1.94317	2.16016	2.29112	Annexin ANN3
VIT_00s0144g00040	Vitvi16g00623	6.07454	5.60552	4.91652	4.93612	4.82274	4.54267	4.74809	5.27276	4.88996	4.39263	4.33366	4.39373	4.37065	4.1517	4.53732	4.35288	4.49301	4.08264	R protein MLA10
VIT_00s0144g00220	Vitvi16g01752	8.23331	7.92352	7.5319	7.47265	7.05571	7.1526	7.38506	7.66164	7.53363	6.79481	6.64204	6.71384	6.61454	6.64074	6.76466	6.64053	6.7293	6.63044	R protein disease resistance protein
VIT_00s0179g00150	Vitvi07g00078	4.49544	4.62422	4.65705	7.13115	7.17139	7.31344	5.36811	5.58443	5.02594	6.63148	6.51488	6.49759	5.40588	5.42659	5.25953	5.34215	5.3479	5.21387	Heat shock transcription factor A6B
VIT_00s0179g00170	Vitvi07g00077	2.59405	2.59932	2.31126	3.41397	3.84977	3.72526	2.27186	2.28412	2.38662	2.25998	2.72574	2.61946	2.51967	2.68003	2.29501	2.38988	2.48412	2.36254	Indeterminate(ID)-domain 12
VIT_00s0179g00320	Vitvi07g00064	8.19853	8.36175	8.59015	7.68985	8.52366	8.30049	9.18633	9.04283	9.16322	7.63459	7.48656	7.56455	7.59882	7.64937	7.33777	7.25588	7.24063	7.29814	Unknown protein
VIT_00s0181g00010	Vitvi10g00358	7.55652	7.8208	7.78013	6.84028	7.0749	7.09995	7.37815	7.47448	7.4992	7.4702	7.54433	7.61481	7.46105	7.6146	7.63087	8.14924	7.83947	8.02951	Sugar transporter 1
VIT_00s0181g00080	Vitvi10g01743	8.54973	8.64352	8.59193	9.37801	8.96603	9.06442	8.28033	8.26583	8.32026	8.56793	8.68801	8.67277	8.32721	8.49228	8.28929	8.42897	8.51351	8.47739	F-box domain containing protein
VIT_00s0181g00090	Vitvi10g01745	6.11961	6.15282	6.24499	6.57577	6.6427	6.53429	5.73622	5.71512	5.72643	6.16526	6.05338	6.16187	6.24077	6.0817	5.98776	6.12374	5.96442	6.13498	WD-repeat protein
VIT_00s0181g00120	Vitvi10g00365	8.63206	8.2464	8.19708	9.06089	8.67478	8.71635	8.01136	8.11379	7.9693	8.28219	8.26665	8.20664	8.36226	8.28788	8.31398	8.21567	8.28575	8.32594	WD-repeat protein
VIT_00s0186g00020	Vitvi07g02776	10.7387	10.5947	9.97054	10.3234	10.0817	9.93878	9.56976	9.88575	9.71862	10.1292	9.9922	10.0706	10.1743	10.0982	10.0799	9.9024	9.90539	10.0644	SUM2 (small ubiquitin-like modifier 2)
VIT_00s0187g00130	Vitvi10g00204	7.40826	7.3146	7.27332	7.83891	8.21172	8.09172	7.96308	7.95223	7.80668	7.1783	7.47329	7.33197	6.86758	6.83046	6.81154	7.09516	7.35571	7.26798	Tonoplast dicarboxylate transporter
VIT_00s0187g00160	Vitvi10g01672	6.07751	7.24929	4.08929	4.30413	4.74424	4.42382	4.01916	5.48019	3.63919	4.16042	4.35493	3.95956	3.64932	3.97289	3.81394	3.6105	3.42712	3.57453	Ripening-related protein
VIT_00s0194g00030	Vitvi10g00217	12.6043	12.6042	12.7321	13.909	13.5548	13.7481	13.1719	13.2625	13.0053	13.1935	13.1928	13.241	12.8472	12.9345	12.8283	12.7483	12.8028	12.6751	Heat shock protein 81-2 (HSP81-2)
VIT_00s0194g00080	Vitvi10g00220	5.6312	5.83238	5.53503	4.92006	4.9318	4.82818	5.84444	5.8333	5.96286	4.53276	4.70031	4.50312	4.77535	4.37097	4.60164	4.30129	4.5519	4.9918	Phototropic-responsive NPH3
VIT_00s0194g00260	Vitvi10g00231	8.34299	8.38437	8.47907	6.83586	6.56066	6.64246	6.96885	6.76141	7.24645	7.07193	7.0113	7.17418	7.03883	7.18893	7.21613	7.37813	7.19128	7.22527	Microtubule associated protein (MAP70-5)
VIT_00s0194g00330	Vitvi10g01700	1.67755	1.89502	1.62906	1.50719	1.54614	1.82655	2.26026	2.66011	2.19833	1.50068	1.48055	1.62859	1.50855	1.56321	1.54971	1.49089	1.48224	1.59653	Proline-rich family protein
VIT_00s0203g00020	Vitvi10g01737	6.5514	6.63514	6.07775	7.64897	7.27935	7.29708	5.44695	5.9961	5.3606	7.991	7.93193	7.78885	7.77888	7.55104	7.78768	6.57877	6.55597	6.56018	No hit
VIT_00s0203g00050	Vitvi10g00327	7.90587	8.1127	8.16355	10.0159	9.61338	9.6046	8.45597	8.2322	8.25445	10.2345	10.2297	10.2066	9.74083	9.86737	9.71476	8.99229	8.9017	9.04535	Receptor-interacting protein
VIT_00s0207g00010	Vitvi07g01255	7.79982	7.79865	7.57787	6.72278	7.25016	7.07432	8.51247	8.69334	8.32879	6.3647	6.14898	5.97958	6.11912	6.09267	6.06385	6.22758	5.8887	5.9074	Anthranilate N-benzoyltransferase protein 1
VIT_00s0207g00210	Vitvi07g01275	10.9163	10.9236	10.4581	10.4683	10.5064	10.443	11.1621	11.7456	11.3719	10.0321	9.79431	9.77114	9.75301	9.62656	9.74161	10.0838	9.8916	9.9679	Photosystem II PsbO protein
VIT_00s0211g00120	Vitvi07g02608	7.18259	7.13132	7.20499	7.41526	6.93139	6.97903	7.88827	7.91605	7.81564	7.38563	7.47794	7.38629	7.45136	7.47201	7.59001	7.52726	7.52696	7.61106	Glycine hydroxymethyltransferase
VIT_00s0214g00040	Vitvi04g01095	5.20525	5.02834	5.2831	5.25913	4.99801	5.22644	5.84492	5.82256	6.23663	4.18668	4.19531	4.20152	4.33608	4.54912	4.45034	4.76801	5.2472	4.81262	Lectin phloem protein 2-like B1 PP2-B1
VIT_00s0214g00130	Vitvi04g01103	6.15969	6.31361	6.3758	6.62534	6.65589	6.6283	7.344	7.19282	7.19	6.42829	6.43412	6.37334	6.33717	6.13847	6.40003	6.72256	6.60961	6.81112	F-box family protein
VIT_00s0214g00150	Vitvi04g01104	6.79264	6.60208	6.76088	7.40524	7.07009	7.08164	7.46103	7.35993	7.62993	7.35307	7.13754	7.21253	7.33868	6.97374	7.07578	7.30456	7.4694	7.49761	F-box protein PP2-B1 (Protein phloem protein 2-like B1)
VIT_00s0218g00220	Vitvi07g01415	3.73772	3.51388	3.69048	3.23192	3.81785	3.64683	4.39427	5.01524	4.38287	2.92173	2.91939	3.07318	2.9475	2.95351	3.04226	2.8893	2.92604	2.94844	UDP-glucoronosyl/UDP-glucosyl transferase
VIT_00s0225g00050	Vitvi01g00653	4.31167	4.48306	4.45599	4.71532	5.27431	5.21986	3.93365	4.26806	4.48417	5.31048	5.22114	5.11455	4.62284	4.53135	4.62831	5.89887	5.6343	5.83568	MATE efflux family protein
VIT_00s0225g00060	Vitvi01g00655	6.95186	7.3576	7.38422	7.0893	7.23643	7.42851	8.04376	7.75358	8.03276	6.49841	6.3612	6.52956	6.16999	5.99262	6.22708	6.24852	6.30672	6.26039	MATE efflux family protein
VIT_00s0225g00230	Vitvi01g00672	12.1969	12.2367	12.0495	11.9919	12.1495	12.0466	12.5859	12.9207	12.7857	12.8582	12.7647	12.7038	12.978	12.867	12.9721	12.9863	12.9278	12.9841	Alliin lyase precursor
VIT_00s0226g00100	Vitvi05g01556	5.96715	5.65392	5.85794	5.2728	5.34407	5.273	6.11009	5.86959	6.09474	5.58715	5.57629	5.56805	5.25727	5.41381	5.54231	6.10184	6.03047	6.10235	Regulator of chromosome condensation (RCC1)
VIT_00s0233g00030	Vitvi02g01701	6.50124	6.48083	6.69533	7.27758	7.01396	7.28222	6.35959	6.27411	6.16745	7.97653	7.93577	7.97915	7.79827	7.90805	8.03163	7.97834	8.07527	7.92385	Trehalose-6-phosphate phosphatase
VIT_00s0238g00020	Vitvi18g03385	5.05753	5.05954	4.74133	4.12689	3.97148	3.84194	3.87451	4.35959	4.55202	3.73634	3.57287	3.82985	3.5493	3.84083	3.6224	3.81149	3.75282	3.83509	Unknown protein
VIT_00s0253g00030	Vitvi07g01309	2.13688	2.14028	2.15379	4.74538	4.36392	4.65826	2.21198	2.23146	2.10034	2.91327	2.5282	2.49773	2.42488	2.25469	2.30943	2.1631	2.13575	2.2163	BTI2 (VIRB2- interacting protein 2)
VIT_00s0253g00080	Vitvi07g02517	10.6094	10.5585	10.5664	11.0089	10.392	10.4776	8.32134	8.26588	8.15402	8.98854	8.88223	8.99693	7.97947	7.82633	7.74537	9.69874	9.66891	9.78615	Methyl jasmonate esterase
VIT_00s0253g00100	Vitvi07g02515	5.32999	4.93966	5.20968	6.03938	5.60112	5.21748	3.44969	3.4795	3.34855	3.86181	3.67066	3.55573	3.37187	3.29669	3.26483	4.1682	4.21671	4.24831	Methyl jasmonate esterase
VIT_00s0258g00040	Vitvi16g02142	5.29795	5.31138	5.29861	4.82741	4.91906	4.90202	5.72822	5.32848	5.88192	3.97977	3.86077	3.95273	4.02542	3.86064	3.76441	4.27083	4.2699	4.2824	Ser/Thr receptor-like kinase1
VIT_00s0259g00120	Vitvi10g00247	8.37536	8.4559	8.28596	7.35788	8.03346	7.76451	8.92172	9.14613	9.05751	7.43799	7.25545	7.25367	6.9191	7.06585	7.15556	7.49542	7.25952	7.55565	Oligopeptide transporter OPT3
VIT_00s0260g00070	Vitvi07g02869	6.91645	6.90206	6.76753	7.51981	7.94868	7.92861	6.82065	7.27236	6.28264	7.66968	7.38226	7.3376	6.69642	7.46023	7.67208	7.22861	7.13556	6.95971	Peptidyl-prolyl cis-trans isomerase, FKBP-type
VIT_00s0265g00090	Vitvi10g00459	7.24748	7.29963	7.14196	8.11929	7.59959	7.55767	6.76067	6.89394	6.86404	7.89409	7.67722	7.7798	7.6267	7.37975	7.63738	7.87464	7.83669	7.88892	Unknown protein
VIT_00s0267g00030	Vitvi07g02904	3.43584	4.02169	3.43604	3.3737	3.55543	3.4478	4.92658	4.75057	4.73574	2.86511	2.92647	2.74212	2.80258	2.74675	2.72318	2.83076	2.93437	2.89329	Unknown
VIT_00s0270g00120	Vitvi04g00798	7.16706	7.07157	6.77554	6.94304	6.77411	6.72523	6.37527	6.32666	6.39344	11.3051	11.1935	11.1509	9.60828	9.59603	9.61264	10.5158	10.4805	10.4528	Alpha-amylase/subtilisin inhibitor
VIT_00s0270g00130	Vitvi04g00800	7.2257	7.31188	7.10477	6.52365	6.69111	6.55696	7.26208	7.22517	7.3481	6.20689	6.03268	6.04879	6.08382	5.99443	5.87741	6.2159	6.05247	6.40657	RKF2 (receptor-like serine/threonine kinase 2)
VIT_00s0274g00080	Vitvi10g01734	6.99087	6.73541	6.43603	6.34615	6.16121	6.05076	6.06482	6.31141	5.74388	6.71012	6.69943	6.65697	6.3742	6.39609	6.49652	6.64454	6.58464	6.94874	Benzoquinone reductase
VIT_00s0286g00130	Vitvi10g02151	7.47318	7.39011	7.31886	6.63635	7.13135	6.93709	7.9542	7.91165	7.81675	7.23546	7.23465	7.11199	7.25916	7.36858	7.24045	7.44099	7.31813	7.29219	S-locus lectin protein kinase
VIT_00s0286g00140	Vitvi10g02152	4.19663	4.45936	4.45546	3.88651	4.29801	4.32264	5.24381	5.12264	5.33457	4.03072	3.6341	3.81428	3.6631	3.98865	3.99991	4.10993	3.86086	3.94739	Serine/threonine-protein kinase receptor ARK3
VIT_00s0291g00060	Vitvi01g00647	6.70687	6.80638	6.89316	6.01182	6.28433	6.18458	7.01085	6.98934	6.97633	6.03918	5.9485	5.96239	5.92485	5.9911	6.05739	6.00783	5.8948	6.07497	Inorganic phosphate transporter 2-1, chloroplast precursor
VIT_00s0294g00040	Vitvi16g02119	4.1072	4.14377	4.11641	4.25607	4.50007	4.70083	4.93381	4.89588	4.97822	3.9079	3.97371	3.64803	3.75717	3.88938	3.97879	4.39133	4.29063	4.33643	Receptor serine/threonine kinase
VIT_00s0301g00040	Vitvi10g01753	11.444	11.3904	10.751	10.3163	10.2792	10.1669	9.99694	10.5041	10.4099	10.3246	10.4813	10.2283	10.1666	10.2467	10.1211	9.90775	9.66812	9.67194	Glycine-rich protein
VIT_00s0301g00090	Vitvi10g00399	7.9393	7.77717	7.65253	7.51702	7.47721	7.48175	7.09537	7.25265	7.13771	7.10362	7.3329	7.1345	7.34236	7.24274	7.32909	7.9978	7.83498	7.89082	NDA2 (alternative NAD(P)H dehydrogenase 2)
VIT_00s0301g00100	Vitvi10g00400	8.50395	8.46292	8.51585	8.42422	8.10813	8.03075	7.73469	7.71353	7.94304	10.059	9.92781	10.0188	10.1801	9.83263	9.89418	10.3535	10.4208	10.4532	BFN1 (bifunctional nuclease I)
VIT_00s0304g00040	Vitvi07g01360	2.33909	2.34357	2.46057	5.51719	5.49826	5.45223	2.43697	2.46206	2.29069	2.8785	2.81547	2.86643	2.55283	2.56015	2.51792	2.3735	2.33761	2.65765	Succinate dehydrogenase iron-sulfur protein, Mitochondrial
VIT_00s0304g00080	Vitvi07g01365	4.92536	4.98011	4.87882	4.7649	5.40921	5.27966	5.02315	4.8172	4.9576	5.68549	5.66698	5.67627	5.69896	5.81918	5.77033	5.2916	5.00878	5.26858	Trehalose-6-phosphate phosphatase
VIT_00s0323g00070	Vitvi02g00501	9.35831	9.25997	9.16702	9.24873	8.97796	8.8921	8.884	9.01501	8.85616	9.8635	9.76847	9.7923	9.46966	9.54867	9.36576	10.3204	10.2942	10.279	Pectin methylesterase inhibitor
VIT_00s0323g00100	Vitvi02g00505	3.34558	3.28275	3.0669	6.8681	7.00387	7.07409	3.43782	3.29944	3.32539	4.01437	4.5819	4.24819	3.36016	3.46245	3.4649	3.60278	3.12026	3.5277	Vacuolar processing enzyme beta
VIT_00s0324g00050	Vitvi07g01394	8.6995	8.71119	8.59765	8.31975	8.60175	8.54877	8.04758	8.2959	8.0634	10.5302	10.3622	10.391	10.2792	10.2865	10.3947	10.2674	10.1767	10.2718	UDP-glucose glucosyltransferase
VIT_00s0333g00040	Vitvi07g01139	8.00042	7.9732	7.4192	6.92653	7.14956	7.04487	7.73279	8.08927	7.66283	7.81131	7.42692	7.51562	7.01467	6.92471	7.03164	8.23564	8.05254	8.28545	Early tobacco anther 1, putative
VIT_00s0335g00080	Vitvi07g02730	6.15303	6.38011	6.21211	5.63286	5.67037	5.65694	6.28401	6.01311	6.27635	5.77152	5.64351	5.5143	5.72643	5.71213	5.93882	6.07781	5.8467	5.7485	R protein MLA10
VIT_00s0347g00080	Vitvi10g02321	4.44926	4.48591	4.95266	4.77111	4.84331	4.8252	4.80028	4.44936	4.58913	5.12214	5.11496	5.26748	4.72405	5.07319	4.72803	4.25225	4.73687	4.5277	Curculin (mannose-binding) lectin
VIT_00s0357g00130	Vitvi07g01354	5.02225	4.94569	4.62024	5.09842	4.69514	4.49208	4.15532	4.32976	4.14625	4.47373	4.3844	4.42137	4.5999	4.72	4.63999	4.05083	4.06879	4.07086	Annexin ANN6
VIT_00s0361g00040	Vitvi10g02185	7.41311	7.1887	7.18739	6.30569	6.13132	5.98927	5.97782	5.956	6.60376	5.94199	5.89312	6.04203	5.75564	5.7532	5.71598	6.33875	6.51126	6.36251	Anthocyanidin reductase
VIT_00s0366g00020	Vitvi00g01805	7.72022	7.68737	7.44767	7.13486	6.93101	6.81928	7.63546	7.68976	7.62906	6.79877	6.65382	6.7085	6.57052	6.73636	6.78167	6.99127	7.11281	6.76751	CRK10 (cysteine-rich RLK10)
VIT_00s0370g00070	Vitvi10g02347	6.87194	6.63008	6.63807	6.14415	6.53382	6.48621	7.05058	7.04468	7.04467	6.73809	6.55869	6.65939	6.51197	6.46067	6.40945	6.63461	6.5571	6.51517	Epoxide hydrolase
VIT_00s0374g00050	Vitvi10g00313	7.90128	7.90193	8.31593	8.54331	9.01363	8.86902	8.50526	8.40131	8.59045	9.04704	9.04618	9.04079	9.25047	8.91007	8.74537	8.77074	8.69755	8.94673	U-box domain containing protein
VIT_00s0375g00010	Vitvi10g00433	6.37187	6.23979	6.78701	6.5026	6.56798	6.30337	6.29426	6.0081	6.24475	5.88289	6.06348	6.0869	6.09256	6.25387	6.09412	5.46669	5.42287	5.28697	COP1-interacting protein 7
VIT_00s0375g00040	Vitvi10g00437	7.40878	7.52349	7.36837	6.65152	6.87323	6.65359	6.8631	7.13421	6.92091	8.17373	8.06427	7.92974	8.24452	8.29393	8.37581	8.52574	8.36312	8.63936	NAC domain-containing protein 25
VIT_00s0389g00030	Vitvi02g01727	6.36516	6.198	6.11769	5.8341	5.85698	5.66698	6.62991	6.55977	6.64719	5.73078	5.65347	5.54125	5.56896	5.53977	5.54046	5.75596	5.85801	5.65926	CYP72A54
VIT_00s0391g00070	Vitvi07g03049	11.8345	11.8018	11.6359	11.4489	11.3828	11.2979	10.8075	11.128	10.9662	12.1791	12.0281	12.0258	11.9546	11.8773	11.9942	12.1792	12.1097	12.1542	3-deoxy-D-arabino-heptulosonate 7-phosphate synthase
VIT_00s0394g00040	Vitvi01g00673	7.00005	6.93777	6.74801	6.52072	6.66136	6.64404	7.60068	8.09982	7.8146	7.51523	7.36664	7.19321	7.20619	7.42569	7.66908	7.93776	7.88338	7.90942	Alliinase EGF
VIT_00s0396g00010	Vitvi00g00610	4.40308	4.15178	5.75587	4.36099	4.65478	4.67936	6.5145	5.45165	4.59966	4.48084	5.49942	5.69163	4.27319	5.43616	4.89898	4.50726	4.4001	4.27505	Photosystem II PsbC
VIT_00s0397g00010	Vitvi14g03128	5.52439	5.45408	5.94069	5.16576	5.65323	5.48439	5.99485	5.91736	5.89506	4.99954	4.93852	5.11839	4.7324	4.69397	4.66111	5.44546	5.17912	5.37163	HcrVf1 protein
VIT_00s0398g00020	Vitvi10g02223	5.9621	5.96699	6.16064	5.42223	6.04864	5.84881	6.71977	6.57572	6.70811	4.70288	4.72967	4.82563	4.54398	4.68159	4.58016	4.50747	4.31785	4.68415	S-receptor kinase KIK1 precursor
VIT_00s0407g00010	Vitvi07g02579	4.73011	4.32877	4.42111	4.39114	4.53453	4.37063	5.11954	5.1143	5.12303	3.92014	4.18499	4.10256	4.24626	4.15026	4.25189	4.52722	4.799	4.57079	Pleckstriny (PH) domain-containing protein
VIT_00s0409g00070	Vitvi10g01730	2.41121	2.59114	2.21918	2.12963	2.34746	2.34757	3.30265	2.95802	3.06429	2.11617	2.25092	2.27754	2.04734	2.02031	2.00917	2.09592	2.07797	2.13302	No hit
VIT_00s0415g00030	Vitvi07g01524	11.2181	11.2739	11.245	12.1603	12.0023	12.0675	11.3254	11.505	11.2567	11.9488	11.9083	11.889	11.9412	11.8984	11.9131	11.7032	11.7371	11.7232	Molecular chaperone DnaK
VIT_00s0429g00040	Vitvi10g00298	5.94249	6.16294	6.05199	5.18763	5.40099	5.5761	6.55325	6.56528	6.6864	5.58919	5.51458	5.56112	5.70815	5.67482	5.52353	5.9281	5.53353	5.73022	Aspartic proteinase nepenthesin-1 precursor
VIT_00s0454g00030	Vitvi10g02298	6.4166	6.33439	6.06464	5.98288	5.60188	5.9137	6.41833	6.39521	6.20401	6.10199	6.13182	6.03892	5.67753	5.40737	5.60877	6.47035	6.53478	6.58816	Subtilisin protease
VIT_00s0463g00030	Vitvi10g00274	2.22281	2.33933	2.17223	2.21166	2.15455	2.37375	3.04686	3.09762	3.16292	2.12105	2.27424	2.29693	2.21444	2.3599	2.21953	2.47422	2.61094	2.71702	Ca2+-transporting ATPase type 2 isoform 8
VIT_00s0471g00050	Vitvi07g01555	3.42098	3.61606	3.31364	3.51006	4.28239	4.05781	3.07703	3.37489	3.04922	3.69523	3.72112	3.77696	3.61537	3.69043	3.81339	3.86308	3.92575	4.00607	ACT domain repeat 1 (ACR1) uridylyltransferase
VIT_00s0480g00030	Vitvi10g02335	7.15089	7.23438	6.9028	6.66453	6.94669	6.94701	6.68047	6.91345	6.75679	9.05041	8.90008	8.91938	8.02886	8.02885	8.12248	8.80033	8.65065	8.66995	Polyphenol oxidase
VIT_00s0480g00060	Vitvi10g02336	5.52378	5.5518	5.29831	5.21898	5.10178	5.10202	5.71826	6.00015	5.60875	6.79666	6.36659	6.37405	5.80458	5.63062	5.8982	6.5511	6.08513	6.41845	Polyphenol oxidase [Vitis vinifera]
VIT_00s0480g00070	Vitvi10g02337	5.18962	5.44767	5.25398	4.70402	5.1929	4.81562	6.06574	6.18206	6.0372	4.35238	4.19684	4.08283	3.99239	4.265	4.08287	4.15032	4.24757	4.36921	Polyphenol oxidase II, chloroplast precursor
VIT_00s0487g00050	Vitvi00g00711	7.60164	7.67212	7.7877	8.22604	8.69304	8.6347	8.31932	8.0881	7.99945	7.81631	7.87154	7.87376	7.91581	7.67301	7.72508	7.36922	7.26737	7.56564	R protein disease resistance protein
VIT_00s0494g00010	Vitvi07g01551	0.914947	0.915587	0.988149	1.09148	1.80283	1.52859	0.930045	0.934295	1.02177	1.21194	1.03921	0.918048	1.16745	1.05625	0.914197	0.919989	0.914737	0.930975	Growth-regulating factor 1
VIT_00s0527g00030	Vitvi10g02256	2.57644	2.58058	2.59706	4.90936	5.63732	5.50864	2.66868	2.79818	2.68691	3.33219	3.37189	3.28789	3.262	3.35191	3.01383	2.70016	2.57508	2.77622	Arabinogalactan protein AGP31
VIT_00s0531g00060	Vitvi10g02270	2.12038	2.12291	2.30046	4.50113	3.89979	3.88379	2.17799	2.19344	2.09353	2.71146	2.83751	2.37504	2.37444	2.1363	2.2762	2.14013	2.27953	2.37545	Cellulose synthase CSLE1
VIT_00s0533g00020	Vitvi02g01811	7.13478	6.99321	6.60288	6.46972	6.37998	6.3893	6.95078	7.23966	7.03024	6.33438	6.46668	6.45797	6.63468	6.49617	6.41563	6.47766	6.39946	6.51249	Zeaxanthin epoxidase, chloroplast precursor
VIT_00s0561g00020	Vitvi00g00794	3.67185	3.3769	3.29269	5.20541	4.74537	4.78376	3.24963	3.19757	3.10463	3.67809	3.69232	3.74913	3.178	3.29945	3.41184	4.12562	3.96053	3.99251	Stem-specific protein TSJT1
VIT_00s0586g00030	Vitvi10g00451	4.33053	4.51458	3.99695	6.22462	6.02128	6.02792	3.77565	3.80916	3.64874	4.68222	4.37195	4.24056	4.32943	4.17749	4.18636	4.81087	4.6259	4.99957	Stem-specific protein TSJT1
VIT_00s0615g00010	Vitvi07g03085	6.64672	6.48645	6.15934	6.07883	5.4224	5.51862	5.89178	5.79132	5.03808	5.65152	6.21111	5.68947	5.52828	6.14787	5.35724	5.5658	5.48851	5.7172	Cinnamyl alcohol dehydrogenase
VIT_00s0616g00010	Vitvi02g01806	3.38107	3.38488	3.62355	4.18439	4.115	4.50556	3.39501	3.49377	3.34119	4.49957	4.69598	4.72607	4.59934	4.65139	4.672	4.4313	4.57557	4.52109	Glycerol-3-phosphate permease
VIT_00s0652g00010	Vitvi10g00444	6.82985	6.87809	6.62028	6.51527	6.93252	6.79239	7.66805	8.03587	7.72423	6.5429	6.47369	6.62688	6.4757	6.64616	6.61646	7.17317	7.14081	7.42576	Dof zinc finger protein DOF1.4
VIT_00s0732g00010	Vitvi07g03056	7.15254	7.36794	7.23584	6.32996	6.86843	6.80698	7.50177	7.64431	7.74032	6.88203	6.84473	6.82539	7.07895	7.05939	7.03435	7.28682	7.21535	7.30011	Homeobox-leucine zipper protein 22
VIT_00s0742g00040	Vitvi07g02549	6.55416	6.33646	5.83761	5.60462	5.64395	5.24306	5.62606	6.18057	5.35215	6.11025	5.46918	5.70135	5.46478	5.97322	6.08475	5.79394	5.16877	5.57932	Asparagine synthetase
VIT_00s0768g00040	Vitvi07g02570	6.29055	6.41426	6.99664	7.26446	7.77291	7.69922	7.32184	6.83046	6.8971	8.22083	8.53522	8.59114	8.19141	8.46033	7.99743	8.27407	8.49542	8.21986	Receptor protein kinase PERK1
VIT_00s0769g00010	Vitvi00g00922	12.0121	11.9562	11.8912	13.1395	12.7723	13.0132	11.9829	12.1073	11.7478	12.6492	12.6979	12.6537	12.5085	12.545	12.6153	12.3958	12.3835	12.3396	Peptidyl-prolyl cis-trans isomerase, FKBP-type
VIT_00s0772g00010	Vitvi07g01423	6.28007	6.46929	6.57463	5.83022	5.70469	5.67115	6.19404	6.06012	6.50424	6.99901	7.09927	7.12168	6.92401	6.88695	6.76577	6.53549	6.80907	6.63754	Protein kinase
VIT_00s0780g00040	Vitvi10g00214	4.9321	5.03003	4.78253	4.82612	4.58909	4.75515	6.11002	6.17242	6.16185	4.73792	4.79276	5.00686	4.76582	4.76637	4.63721	5.79605	6.11765	5.96779	RGLG2 (ring Domain LIGASE2)
VIT_00s0804g00020	Vitvi00g00936	6.30516	6.18833	6.20651	6.95122	6.74487	6.95888	6.93986	6.91145	6.7068	5.2127	5.15429	5.17489	5.2826	4.78814	5.13829	5.12454	5.34553	5.25451	Unknown protein
VIT_00s0838g00010	Vitvi10g01766	3.00653	3.20653	3.18459	4.28424	4.23841	4.35526	3.11386	3.00139	2.958	3.14464	3.04873	3.318	3.11914	3.23942	3.10156	3.29462	3.39771	3.29876	Transcriptional corepressor LEUNIG
VIT_00s0904g00010	Vitvi10g02212	7.69412	7.68789	7.21986	7.70205	7.92218	7.61293	8.00243	8.75505	8.59395	7.08826	6.65547	6.64256	6.68431	6.5625	6.64651	7.23459	7.1794	7.40236	Photosystem II oxygen-evolving enhancer protein PSBQ
VIT_00s0908g00010	Vitvi00g00989	1.57238	1.65307	1.57979	2.80256	3.08005	3.00306	1.60637	1.61565	1.5569	1.59736	2.01833	1.73814	1.60803	1.58168	1.57065	1.58393	1.65007	1.79588	Unknown
VIT_00s0929g00020	Vitvi07g03110	7.52232	7.72671	7.92903	8.46264	8.55544	8.63161	8.06396	7.69456	7.8884	9.26753	9.33852	9.36944	9.17627	9.16494	9.16807	9.35	9.26758	9.28063	Receptor protein kinase PERK1
VIT_00s0958g00020	Vitvi00g01011	7.99336	8.1215	7.92367	9.08663	8.64948	9.01715	8.07989	8.11519	7.45032	8.67158	8.69441	8.83868	8.34623	8.65291	8.66657	8.35335	8.31373	8.20437	FK506-binding protein 4/5 ROF1 (rotamase FKBP 1)
VIT_00s0978g00020	Vitvi10g00410	4.90143	4.97459	5.01768	5.58066	5.66725	5.59651	5.44801	5.5907	5.13217	4.8734	4.92279	5.05613	4.94145	4.82532	5.13457	4.67447	4.68472	4.78761	Unknown protein
VIT_00s1241g00010	Vitvi02g01823	4.79638	5.09051	5.0138	3.81423	4.45794	4.20139	4.28815	4.19275	4.28607	4.49807	4.58939	4.76878	5.03937	4.95943	4.9081	4.88254	4.81157	5.02052	Myb domain protein 85
VIT_00s1286g00010	Vitvi02g01681	6.59704	6.52982	6.35677	6.97869	7.2114	7.34182	6.51409	6.78996	6.4868	6.75091	6.62309	6.76842	6.51585	6.35162	6.42217	6.46444	6.41526	6.54295	Stress-induced-phosphoprotein 1
VIT_00s1286g00020	Vitvi02g01680	6.74658	6.72419	6.66091	6.34769	6.33464	6.43957	6.87133	6.97985	7.02373	6.98575	6.75441	6.73875	7.01333	6.85525	7.02577	7.05332	6.97724	7.0942	Elongation factor EF-G
VIT_00s1290g00010	Vitvi04g02300	4.83735	4.80786	4.45746	14.0296	12.8591	12.9975	4.47055	4.58881	4.2149	5.49734	5.33915	5.20385	5.91262	5.73601	5.61309	4.92032	4.7939	4.95386	Chitinase Class I
VIT_00s1291g00030	Vitvi07g02571	6.68415	6.71679	7.11316	7.69632	7.92787	7.81413	7.23809	7.07243	7.1269	8.44592	8.48852	8.55542	8.45363	8.42983	8.37668	8.53091	8.53174	8.48358	Receptor protein kinase PERK1
VIT_00s1353g00010	Vitvi00g01098	8.45041	8.76664	9.08468	7.9332	8.68935	8.63817	9.70977	9.14017	9.41145	7.16893	7.1635	7.21514	7.33618	7.3642	7.29652	7.19269	7.0674	7.12898	BAM1 (big apical meristem 1)
VIT_00s1389g00010	Vitvi07g03130	10.025	9.86374	9.47664	9.55092	9.12466	9.24582	8.71708	9.14819	8.82564	9.11563	9.06161	9.09111	9.00506	8.88584	8.94959	9.25599	9.22909	9.27157	Cinnamyl alcohol dehydrogenase
VIT_00s1455g00010	Vitvi00g02173	5.75245	5.55406	5.32	5.80416	5.47562	5.5597	4.80906	5.11409	5.29162	5.406	5.31479	5.36579	5.1173	5.23125	4.9534	4.47077	4.63965	4.85482	Expansin beta 1 precursor
VIT_00s1764g00020	Vitvi02g01830	6.35722	6.61517	6.91576	6.65633	7.12454	7.09021	7.58232	7.10891	7.3376	5.35135	5.80089	5.89657	5.9857	6.0295	5.91009	5.63266	5.835	5.89206	Leucine-rich repeat transmembrane protein kinase
VIT_00s1927g00020	Vitvi00g02237	3.68317	3.73162	4.3373	3.81286	4.13233	4.45128	4.33564	3.90248	4.23038	4.04077	4.24585	4.17566	3.9195	4.21726	4.03575	4.66595	4.71058	4.62703	Ubiquitin-conjugating enzyme E2 O
VIT_00s2015g00020	Vitvi18g03398	7.07175	6.97134	7.11706	7.01273	6.75624	6.88104	7.56642	7.61081	7.54322	6.56251	6.54908	6.63866	6.47442	6.39826	6.41074	6.88728	6.94003	7.02437	F-box family protein
VIT_00s2086g00010	Vitvi10g02409	10.2318	10.079	9.3298	10.0506	9.51212	9.66768	8.73767	9.39613	8.65014	8.18285	7.98491	7.91395	8.13562	7.92868	8.18642	7.76788	7.62199	7.81845	1-aminocyclopropane-1-carboxylate oxidase 1
VIT_00s2188g00010	Vitvi10g00114	9.01437	9.02326	8.74164	9.61497	9.69863	9.78518	9.47159	9.73266	9.39156	8.90712	8.83276	8.80029	8.41144	8.29166	8.37563	9.07458	8.99793	8.96191	Tonoplast dicarboxylate transporter
VIT_00s2526g00010	Vitvi08g02465	5.68777	5.66059	5.69628	5.58872	5.5544	5.67355	5.44069	5.43278	5.14937	6.07335	6.01976	6.12139	5.98509	6.07421	5.82843	5.17099	5.57478	5.62494	Endo-1,4-beta-glucanase korrigan (KOR)
VIT_00s2679g00010	Vitvi00g02333	2.74914	2.53094	2.49247	3.01374	3.02896	2.97044	2.33908	2.34863	2.3438	2.70103	2.91645	2.69048	2.34077	2.49666	2.66036	2.75071	2.89427	2.98117	No hit
VIT_00s2710g00010	Vitvi06g01988	5.80733	5.35949	5.438	5.32321	5.27901	5.37036	5.23131	5.47805	5.12897	5.07047	5.04194	5.11278	5.16663	5.28514	5.43716	5.6167	5.75144	5.68143	No hit
VIT_01s0010g00020	Vitvi01g01169	9.25479	9.3831	9.25967	8.10202	8.60107	8.61973	9.36918	9.4858	9.49439	8.13565	8.20312	8.17154	8.33568	8.30489	8.44567	8.54309	8.3445	8.41669	DNA-3-methyladenine glycosidase I
VIT_01s0010g00600	Vitvi01g01299	9.21932	9.31872	9.31005	10.2785	10.2887	10.3286	9.81821	9.74967	9.62801	10.1971	10.2449	10.2375	9.6862	9.76821	9.62307	9.62153	9.54819	9.50736	Phosphatidylinositol 4-kinase type-II
VIT_01s0010g00710	Vitvi01g01313	5.32478	5.32074	5.22891	5.27687	5.36188	5.22355	5.75232	6.02062	5.90979	5.16879	5.11462	5.28103	4.93845	5.10353	5.12297	5.24107	5.16925	5.19606	Armadillo/beta-catenin repeat protein / U-box domain-containing protein,
VIT_01s0010g00790	Vitvi01g01328	3.88333	3.95184	3.79123	3.80156	3.8257	3.62041	4.50584	4.47109	4.53209	3.4009	3.58975	3.45216	3.43332	3.45994	3.26696	4.1538	4.34151	4.31303	No hit
VIT_01s0010g00800	Vitvi01g02178	3.07331	3.23483	3.01109	2.98652	2.77453	2.82729	3.64573	3.51549	3.6407	2.96107	3.10258	2.91033	2.86149	2.91646	3.06658	3.51755	3.44892	3.4389	Unknown
VIT_01s0010g01010	Vitvi01g01352	7.43244	7.47147	7.68547	8.26793	8.12	8.10765	7.83033	7.42865	7.8352	7.76112	7.84068	7.99194	7.84067	7.80693	7.77943	7.69903	7.85143	7.8342	F-box domain containing protein
VIT_01s0010g01240	Vitvi01g02188	5.35011	5.41273	5.42392	5.32002	5.84337	5.67517	6.16195	5.8215	6.01853	5.61063	5.73845	5.47319	5.5378	5.5067	5.58347	5.64963	5.53729	5.81442	Argonaute (AGO1)
VIT_01s0010g01390	Vitvi01g01404	8.27255	8.36678	8.37993	8.57469	8.32466	8.36414	7.8306	7.87655	8.19022	7.77951	7.95632	7.87609	7.5056	7.36376	7.29582	6.59557	6.72721	6.57972	Phototropic-responsive NPH3
VIT_01s0010g01830	Vitvi01g01458	8.67834	8.70817	9.14896	8.75736	8.66855	8.77253	10.2328	9.57425	9.84705	8.28188	8.50574	8.63568	8.72496	8.79939	8.68402	9.02625	9.03682	8.87344	Regulator of nonsense transcripts 1
VIT_01s0010g01840	Vitvi01g01459	8.5391	8.43378	8.38771	9.57253	9.28247	9.42181	8.64394	8.71154	8.64074	8.82801	8.85151	8.81778	8.66852	8.6316	8.67284	8.86666	8.84872	8.9233	GEM-like protein 5
VIT_01s0010g01850	Vitvi01g02201	9.86425	9.9622	10.4115	10.0771	10.2662	10.3879	11.1904	10.6243	10.915	10.0319	10.1678	10.2047	10.4094	10.4761	10.4007	10.4304	10.5035	10.443	Regulator of nonsense transcripts 1
VIT_01s0010g01870	Vitvi01g01460	5.9383	5.78387	5.4967	4.89632	4.95001	4.78997	5.79831	5.90622	5.95452	4.16654	4.16508	4.03567	4.31799	4.14085	4.32039	4.3609	4.29215	4.61825	Salicylic acid-induced fragment 1 protein
VIT_01s0010g02000	Vitvi01g01472	1.39175	1.46575	1.39718	1.4168	1.45809	1.45813	1.41693	1.42391	1.44468	2.39108	2.51264	2.3863	1.81327	1.47554	1.52837	1.40023	1.39139	1.50945	Peroxidase
VIT_01s0010g02260	Vitvi01g01508	9.86588	9.82268	9.85282	10.3088	11.0124	10.6059	10.3095	10.6162	10.4407	10.8267	10.6912	10.7182	10.7207	10.6372	10.6288	10.299	10.2528	10.4891	Esterase
VIT_01s0010g02290	Vitvi01g01512	7.61934	7.73715	7.19878	10.58	10.3067	10.3874	7.91894	8.83147	7.52787	8.88671	8.73767	8.59023	7.97185	7.83224	7.64956	8.45581	8.39263	8.27054	Heat shock protein 26a, chloroplast
VIT_01s0010g02450	Vitvi01g01537	3.26572	3.17284	3.13657	3.79938	3.45269	3.62261	2.99737	3.16874	3.02227	4.21622	4.31829	4.11332	3.50398	3.39342	3.4667	3.86781	3.84729	3.84882	B12D
VIT_01s0010g02460	Vitvi01g01538	15.9252	15.7967	15.4589	15.8062	15.4813	15.5399	14.6842	15.0758	14.7115	15.8367	15.7378	15.7162	15.5963	15.5546	15.645	15.3178	15.3117	15.2875	Glyceraldehyde-3-phosphate dehydrogenase, cytosolic 3
VIT_01s0010g02870	Vitvi01g02227	4.41815	4.2658	4.27733	4.25231	4.00798	4.32079	4.49925	4.5009	4.45955	3.89376	4.16115	3.89701	3.73231	3.94496	3.89186	4.51998	4.32566	4.39572	AAA-type ATPase
VIT_01s0010g02910	Vitvi01g01578	5.06192	5.13908	5.28533	5.23405	5.94667	5.75142	6.06177	5.84963	5.77827	5.94734	5.65973	5.69207	5.86838	5.63983	5.56321	5.53407	5.39036	5.84055	ATP binding protein
VIT_01s0010g03170	Vitvi01g02248	3.2719	3.04481	3.38357	4.01847	3.74945	3.88664	3.50088	3.08711	3.41424	3.27325	3.21919	3.16272	3.67444	3.26448	3.30506	3.36056	3.72485	3.5541	No hit
VIT_01s0010g03540	Vitvi01g01641	3.04253	2.56645	3.11364	2.65349	2.84904	2.77261	3.06363	3.10706	2.80142	2.43383	2.32931	2.40602	2.45074	2.40937	2.39242	2.74653	2.70414	3.3368	Microtubule associated protein (MAP65-6)
VIT_01s0010g03620	Vitvi01g01648	7.90488	7.77884	7.50155	7.62114	7.67927	7.66147	8.61648	9.04082	8.69819	7.33529	7.16721	7.09805	7.05431	6.77729	7.0105	7.22662	7.12192	7.13342	LHCA2 (Photosystem I light harvesting complex gene 2)
VIT_01s0010g03630	Vitvi01g01650	7.18833	7.30364	6.93242	6.67723	7.0263	6.78549	7.33423	7.81098	7.43068	7.41846	7.17062	7.23647	7.28866	7.07975	7.42299	7.11359	6.85277	7.02563	Zinc finger (MYND type)
VIT_01s0010g03710	Vitvi01g01660	6.94291	6.89463	6.82705	6.30936	6.10188	6.32267	7.52878	7.19762	7.39884	5.40962	5.49472	5.66383	5.58683	5.62371	5.68144	6.10657	6.12908	5.99445	Squamosa promoter-binding protein 2 (SPL2)
VIT_01s0010g03990	Vitvi01g01687	0.882641	0.948634	0.885641	1.56907	1.29371	1.48431	0.896721	0.900698	0.876491	1.10984	1.00409	1.01765	0.980445	0.955766	0.881944	0.957831	0.946858	0.897591	Unknown protein
VIT_01s0011g00120	Vitvi01g00012	5.89262	5.9167	6.32327	5.96834	5.69103	5.45949	6.42115	6.21842	6.28609	5.18006	5.04332	5.01044	5.38044	5.07652	4.87329	5.57519	5.66417	5.62379	Unknown protein
VIT_01s0011g00590	Vitvi01g00052	5.02459	5.18299	5.19643	5.19787	5.98229	5.89507	6.01355	6.25492	6.05657	4.46284	4.7873	4.61076	4.42893	4.52604	4.49247	4.3501	4.50014	4.33136	Acclimation of photosynthesis to environment
VIT_01s0011g00600	Vitvi01g00053	7.34687	7.33328	7.42608	7.47631	7.94078	7.78004	8.37541	8.17206	8.17349	6.80217	6.72232	6.82037	6.52663	6.69774	6.6561	6.65817	6.73549	6.58629	Acclimation of photosynthesis to environment
VIT_01s0011g00750	Vitvi01g00066	1.59411	1.76793	1.54358	1.41643	1.6966	1.38806	2.1931	1.76355	2.85362	1.40984	1.38935	1.39665	1.4178	1.39824	1.46136	1.47796	1.59307	1.509	Glycosyl hydrolase family 1
VIT_01s0011g00760	Vitvi01g00067	8.19273	8.23423	8.12476	8.56846	8.29724	8.35091	8.8335	8.80513	8.83147	8.21571	8.09933	8.2687	8.42888	8.29596	8.30062	9.21547	9.22416	9.21255	Beta-glucosidase
VIT_01s0011g00930	Vitvi01g00081	3.97427	4.39655	4.16111	3.99141	3.91684	4.03061	4.61288	4.72508	4.78148	3.73158	3.61052	3.69642	3.55993	3.78733	3.3292	3.87427	3.77573	3.56124	FK506-binding protein 1 (FKBP13)
VIT_01s0011g01160	Vitvi01g00091	11.3678	11.275	10.9563	11.448	10.948	11.1701	10.333	10.511	10.3493	11.7675	11.778	11.7423	11.7355	11.689	11.7856	11.0676	11.1159	11.1087	Haloacid dehalogenase hydrolase
VIT_01s0011g01170	Vitvi01g00092	7.61816	7.27735	7.19326	7.54662	7.52836	6.96835	6.24971	6.53803	6.36189	7.94326	7.80828	7.6393	7.76655	7.84356	7.55911	6.92756	7.00786	6.86482	No hit
VIT_01s0011g01300	Vitvi01g00104	5.62508	5.88528	5.46979	5.31862	5.62955	5.71014	6.2825	6.37454	6.4461	5.67496	5.73818	5.58897	5.7743	5.65418	5.73478	6.15799	6.0089	6.16931	Polygalacturonase QRT3
VIT_01s0011g02080	Vitvi01g00163	5.81826	6.0815	6.13171	5.99476	6.19008	6.41388	6.53963	6.49343	6.49699	6.80844	6.89548	6.76653	6.04342	6.36427	6.03048	6.48735	6.69871	6.75275	Ribosomal protein L36a/L44 (RPL36aB) 60S
VIT_01s0011g02260	Vitvi01g00181	6.70176	6.63695	6.50367	6.5759	6.74201	6.60061	5.87176	5.71801	6.04267	6.8559	6.86271	6.79767	6.55791	6.56495	6.56101	6.99332	6.89215	6.98836	Metal-nicotianamine transporter YSL7
VIT_01s0011g02390	Vitvi01g01898	3.82004	3.59544	3.28504	3.15541	3.08436	3.00611	2.9363	2.96301	2.75129	2.85076	2.97088	2.80643	2.81031	2.86648	2.88436	3.30574	3.37096	3.25992	Unknown
VIT_01s0011g02480	Vitvi01g00199	9.16327	9.20216	9.4819	9.30694	10.1701	10.1169	10.2688	10.0503	9.84998	10.4623	10.546	10.6021	10.1525	10.3733	10.3386	10.2719	10.3056	10.29	Phospholipid-transporting ATPase
VIT_01s0011g02500	Vitvi01g01907	3.42095	3.74964	2.87558	1.8797	1.81071	1.81078	1.88001	2.08403	1.71601	1.86398	1.73241	1.83202	1.78149	1.83592	2.03096	1.75092	1.81829	1.78198	No hit
VIT_01s0011g02520	Vitvi01g00203	3.83682	3.59325	3.66021	3.76137	3.451	3.93615	4.41702	4.41393	4.47197	3.33985	3.37796	3.22429	3.11141	3.11591	3.33909	3.52671	3.47055	3.18523	EXS family protein / ERD1/XPR1/SYG1
VIT_01s0011g02530	Vitvi01g00204	7.17957	7.29172	7.14695	7.95909	7.72921	7.83156	7.53841	7.51942	7.30029	7.44895	7.43408	7.43208	7.14124	7.0781	7.23426	7.32311	7.34774	7.29544	Carboxylesterase
VIT_01s0011g02600	Vitvi01g01915	5.5897	5.45196	4.87696	5.77491	5.59379	5.418	7.19385	7.42289	7.09792	4.57601	4.67665	4.69882	4.72877	4.82159	4.64701	7.11152	6.99309	7.08206	No hit
VIT_01s0011g02710	Vitvi01g01922	8.63218	8.97293	8.82802	9.93708	9.50174	9.35865	9.34727	9.51631	9.87983	8.35962	8.28956	8.21123	8.6194	8.25873	7.99872	7.80892	7.92281	7.95208	No hit
VIT_01s0011g02720	Vitvi01g01923	5.45245	5.35445	4.67622	5.5324	6.16331	5.42165	4.44299	5.17734	4.94852	4.90039	4.5275	4.62042	4.16543	4.41905	4.41852	4.39695	4.39473	4.45392	No hit
VIT_01s0011g02730	Vitvi01g00211	3.81939	3.85864	3.71909	3.66096	4.0158	3.96506	3.75732	4.22471	3.87326	3.41389	3.73966	3.67962	3.85298	3.72801	3.63948	4.41427	4.46935	3.89647	ABC transporter G member 3
VIT_01s0011g02860	Vitvi01g00224	6.596	6.693	6.88422	6.4912	6.65255	6.58827	7.62044	7.58796	7.50086	6.81598	7.00931	7.09513	7.10442	7.15087	7.0203	6.97194	6.92413	6.96663	CHUP1 (chloroplast unusual positioning 1)
VIT_01s0011g02930	Vitvi01g00230	4.18898	4.36456	4.28839	3.74688	4.06284	3.79263	4.75457	4.66905	4.52572	3.27325	3.23941	3.02049	3.23632	3.22322	3.52477	3.10072	3.00481	3.08023	DNA-binding protein, chloroplast nucleoid
VIT_01s0011g03050	Vitvi01g00241	3.85879	3.71057	3.50655	3.02643	3.08442	2.87839	3.27418	3.73434	3.27997	2.68672	2.49631	2.51034	2.63398	2.65089	2.68431	2.51659	2.56617	2.71221	Unknown protein
VIT_01s0011g03230	Vitvi01g00260	2.49179	2.43813	2.44984	2.63731	2.79765	2.71711	2.42912	2.44418	2.35136	2.8781	3.04743	3.13318	2.4318	2.51364	2.3096	3.35853	3.25713	3.14503	Basic/Leu zipper protein HBP-1b
VIT_01s0011g03400	Vitvi01g00277	5.93587	5.93595	5.35468	6.62025	7.06233	6.68423	5.8006	5.7397	7.16198	6.2475	6.09265	6.16063	6.02886	5.74041	5.73116	6.31385	6.40515	6.16964	Proton-dependent oligopeptide transport (POT) family protein
VIT_01s0011g03430	Vitvi01g01934	6.645	6.52096	6.0238	6.18781	6.06039	5.88577	7.20542	7.77587	7.43616	6.98522	6.84137	6.67768	6.71927	6.90443	6.91538	7.68935	7.54049	7.54235	No hit
VIT_01s0011g03440	Vitvi01g01935	10.1015	10.1915	9.38303	9.84457	9.77749	9.5838	10.2772	11.2198	10.6921	10.5414	10.0148	10.0013	10.4281	10.0241	10.317	10.8811	10.7594	11.0325	DNA mismatch repair protein
VIT_01s0011g03490	Vitvi01g00284	2.86972	3.02991	2.40011	2.27366	2.41307	2.36315	3.16479	3.41059	2.68763	2.09972	2.13662	2.28306	2.11155	2.15565	2.07051	2.15919	2.07186	2.19812	3-ketoacyl-CoA synthase
VIT_01s0011g03540	Vitvi01g00291	8.06787	7.96341	7.61172	8.04672	8.20812	8.13289	7.25378	7.58592	7.55759	8.45441	8.31011	8.44563	8.92324	8.5923	8.66623	8.7042	8.62912	8.7781	Lateral organ boundaries protein 41
VIT_01s0011g04040	Vitvi01g01954	7.41579	7.22911	6.50527	6.50141	6.26562	6.10024	6.09787	6.46686	6.01158	7.49376	7.24402	7.05959	7.34576	7.42628	7.37371	7.04811	6.75253	7.10641	No hit
VIT_01s0011g04290	Vitvi01g00352	7.07517	7.18193	7.48392	8.01778	7.95235	8.19296	8.00131	7.54347	7.65887	6.94863	7.04163	6.99284	6.84465	6.63525	6.74625	6.68418	6.72461	6.67212	Receptor serine/threonine kinase PR5K
VIT_01s0011g04540	Vitvi01g00378	1.24617	1.17333	1.17723	2.1182	2.32281	2.11204	1.19488	1.20111	1.16228	1.50252	1.1705	1.25462	1.19599	1.17847	1.24411	1.17995	1.17204	1.19625	Lipase GDSL 6
VIT_01s0011g04720	Vitvi01g00397	8.46875	8.59415	8.31976	7.5387	8.27032	7.92524	8.89123	9.1719	8.82348	8.62072	8.44791	8.45687	8.27492	8.30118	8.39733	8.31153	8.13213	8.46612	Multi copper oxidase type 1
VIT_01s0011g04740	Vitvi01g00398	5.11399	5.12603	4.94372	4.69757	4.94447	4.8909	5.58756	5.63602	5.29398	4.84238	4.55532	4.61943	4.45457	4.60581	4.29573	4.50087	4.43029	4.71108	LPR1 (Low Phosphate Root1) multicopper oxidase
VIT_01s0011g04810	Vitvi01g00407	9.85799	9.86828	9.52095	10.3564	10.6454	10.5816	10.0516	10.4436	9.8867	10.3115	10.1917	10.2112	10.1182	9.99734	10.1547	10.1031	10.0142	10.134	Unknown protein
VIT_01s0011g04820	Vitvi01g00408	9.18015	9.18092	9.21412	11.2167	11.7182	11.6671	10.7892	10.8972	10.2656	11.4068	11.4388	11.3646	10.5838	10.7463	10.5974	10.4252	10.3301	10.4079	Molecular chaperone DnaJ
VIT_01s0011g04840	Vitvi01g01972	5.22718	5.17623	5.51601	5.27633	5.4666	5.51098	6.20438	5.8636	5.92027	5.75045	5.9189	5.74584	5.4591	5.93313	5.61836	5.54845	5.80188	5.83869	No hit
VIT_01s0011g04860	Vitvi01g00411	9.76487	9.72241	9.59216	8.5145	9.10634	8.88462	9.49577	9.6509	9.41167	9.33844	9.22594	9.33589	9.57144	9.537	9.52533	9.50503	9.31571	9.59638	Auxin transport protein (PIN3)
VIT_01s0011g04980	Vitvi01g00423	2.33441	2.13782	2.03043	2.61404	3.06446	3.22152	2.00152	2.09859	1.9879	2.06357	2.07053	2.09311	2.00395	1.96572	2.01337	2.0382	1.88348	2.00452	Sulfate transporter 91
VIT_01s0011g04990	Vitvi01g00424	6.64395	6.78808	6.95968	9.10019	8.60085	8.92334	7.26978	7.4536	7.10671	7.10484	7.26642	7.12219	7.08385	6.8074	6.80668	6.73539	6.79448	6.65837	Chaperonin
VIT_01s0011g05150	Vitvi01g01979	9.1614	8.81132	8.64476	9.24462	8.99561	9.13721	7.09882	7.42897	7.38566	8.62498	8.90195	8.86829	7.52363	7.51468	7.47078	9.48164	9.44735	9.35029	Bet v I allergen
VIT_01s0011g05180	Vitvi01g01981	9.03786	8.95573	9.14563	9.48943	9.15634	9.25245	8.80267	8.69929	8.84405	8.07764	8.14533	7.97998	7.33151	7.3344	7.29699	7.46263	7.36578	7.26629	Bet v I allergen
VIT_01s0011g05470	Vitvi01g00465	7.88806	7.8858	7.10905	6.79954	7.42656	7.28898	7.8874	8.50987	7.77049	7.50206	7.27167	7.11306	6.8372	6.8551	7.19226	7.46268	7.21541	7.31931	PGPS/D12
VIT_01s0011g05580	Vitvi01g00475	7.20451	7.33024	7.53167	8.05415	8.8935	8.93088	8.62633	8.19965	8.00171	8.81302	9.24387	9.31625	8.41459	8.60427	8.49508	8.28724	8.28977	8.27562	Atypical receptor kinase MARK
VIT_01s0011g05670	Vitvi01g00483	7.70253	7.58171	7.40858	8.08871	7.63243	7.78088	6.89706	7.24603	7.20503	7.68114	7.77354	7.60841	7.28726	7.20154	7.27369	7.73509	7.7849	7.8889	Nudix hydrolase 18
VIT_01s0011g05800	Vitvi01g00498	2.45238	2.33105	2.34109	3.50379	3.5594	3.61498	2.67109	2.48487	2.41388	2.37105	2.60404	2.52937	2.54211	2.27195	2.44805	2.48123	2.83449	2.73927	Dynamin-like protein 2b
VIT_01s0011g05870	Vitvi01g00503	5.53834	5.40667	5.43603	5.71444	5.52826	5.73581	6.66204	6.38694	6.76246	5.27569	5.14615	5.05415	5.12639	5.21207	5.13293	5.82953	5.73674	5.76694	RDR1 (RNA-dependent RNA polymerase 1)
VIT_01s0011g05930	Vitvi01g02001	5.4006	5.04878	5.24205	4.84661	4.78409	4.81125	4.88412	5.20129	4.95043	5.83302	5.86849	6.14017	5.73826	5.6299	5.65476	6.40067	6.21868	6.51738	S-adenosyl-L-methionine:carboxyl methyltransferase
VIT_01s0011g06040	Vitvi01g00517	0.0942472	0.0946103	0.0960774	0.407809	0.516673	0.778755	0.102833	0.105256	0.0904945	0.10051	0.0935487	0.166388	0.103263	0.0965486	0.0938215	0.0971102	0.0941278	0.103363	Cyclin SDS (solo dancers)
VIT_01s0011g06080	Vitvi01g00521	4.56634	4.28543	4.42386	3.97664	4.0203	3.98828	4.87572	4.71442	4.71084	4.21452	4.35535	4.2942	3.83232	4.06089	4.09834	4.03678	4.16439	4.47315	Lectin protein kinase family
VIT_01s0011g06200	Vitvi01g00529	4.76448	4.96951	4.95036	4.87513	5.21037	5.15016	5.48869	5.43571	5.58392	4.90284	4.89818	4.96952	4.97209	5.00585	4.77631	5.02196	4.97465	4.9746	Zinc finger protein 4
VIT_01s0011g06450	Vitvi01g00556	4.84949	5.0176	4.92319	5.09924	4.88772	4.97362	5.07355	4.77286	5.43504	5.18492	5.37775	5.05803	5.54427	5.5764	5.58135	5.72172	5.77702	5.88209	Deoxymugineic acid synthase
VIT_01s0011g06610	Vitvi01g02013	3.04532	3.31265	3.01347	3.40903	3.35783	3.358	3.40978	3.91637	3.70554	3.17411	3.03708	3.16474	3.08762	3.21882	3.33584	3.88348	3.65485	3.6699	Glutamate decarboxylase
VIT_01s0026g00080	Vitvi01g00775	3.72681	3.51044	3.87732	5.02357	4.66462	4.51796	4.29945	3.92459	4.43262	3.69728	3.95674	4.01339	4.02124	3.92341	3.83081	4.00515	4.0009	3.7933	Metal-dependent phosphohydrolase HD domain-containing protein
VIT_01s0026g00200	Vitvi01g00784	7.38062	7.28349	7.59775	6.89918	6.43039	6.55088	6.80713	6.7083	6.80064	4.61104	4.67335	4.76955	4.9398	4.954	4.84977	4.54421	4.52793	4.71695	Xyloglucan endotransglucosylase/hydrolase 28
VIT_01s0026g00430	Vitvi01g02086	6.31747	6.56662	6.77935	7.38031	6.88667	7.05505	6.53286	6.29381	6.68796	6.80322	6.71166	6.90862	7.03054	6.99298	6.62614	6.73256	6.89195	6.77004	Cytochrome c
VIT_01s0026g00580	Vitvi01g00817	4.5964	4.32476	4.47735	2.71811	2.75994	2.76005	3.20192	2.98222	2.93318	2.69798	2.63449	2.72889	2.80553	2.80278	2.70502	3.0488	3.2248	3.26656	Receptor protein kinase
VIT_01s0026g00710	Vitvi01g00830	8.70726	8.79768	8.96514	8.39605	8.54155	8.58759	9.28208	9.04695	9.10978	7.46969	7.6819	7.54475	8.38858	8.51934	8.3819	8.05905	8.22092	8.14854	Cyclin delta-2
VIT_01s0026g01050	Vitvi01g00867	9.10205	9.20131	8.78869	7.98094	8.14711	8.1922	8.4119	8.83166	8.82977	8.62788	8.27796	8.39355	8.67289	8.62489	8.79555	8.67682	8.53384	8.54947	Myb family
VIT_01s0026g01090	Vitvi01g02100	6.51429	6.49533	6.29788	6.05094	5.74627	6.19351	5.8815	5.82608	6.01184	5.31738	5.6077	5.55516	6.18835	6.17497	5.78401	5.79778	5.75503	5.963	Unknown
VIT_01s0026g01120	Vitvi01g00875	5.53278	5.48516	5.60818	5.41389	5.71259	5.79113	6.14323	6.11297	6.35014	5.329	5.57867	5.41517	5.17128	5.41421	5.36345	5.50079	5.45389	5.25712	R protein L6
VIT_01s0026g01250	Vitvi01g00883	7.24833	7.33121	7.352	7.64528	7.46038	7.5423	8.19243	8.23497	8.28898	6.97189	6.84046	6.85483	6.97416	7.05421	6.95414	7.6946	7.72214	7.77334	Unknown protein
VIT_01s0026g01300	Vitvi01g00886	6.64125	6.90507	7.16734	6.37177	6.72823	6.86924	7.51596	7.25544	7.65132	6.65386	6.55881	6.57254	6.66125	6.80402	6.47484	6.48713	6.29965	6.33062	Unknown protein
VIT_01s0026g01340	Vitvi01g00889	9.92078	10.0451	10.0474	9.63777	9.956	9.88388	10.6272	10.6979	10.5413	10.5216	10.4127	10.4122	10.5422	10.5334	10.4938	10.3358	10.2045	10.3713	Glutathione S-transferase 29 GSTU18
VIT_01s0026g01460	Vitvi01g00907	13.2797	13.0556	12.553	13.1201	12.731	12.783	11.9873	12.4429	12.2273	12.3021	12.2635	12.2763	12.5163	12.4281	12.4713	12.3011	12.251	12.1872	Thioredoxin H-type 2 (Trx-H-2)
VIT_01s0026g01490	Vitvi01g00911	4.88817	4.69451	4.94371	4.52513	4.50986	4.63015	5.05645	5.3465	5.27448	4.85442	4.70849	4.86315	4.29112	4.77092	4.39065	4.58473	4.78779	4.90387	Proton-dependent oligopeptide transport (POT) family protein
VIT_01s0026g01570	Vitvi01g00921	8.68148	8.76614	8.63487	8.15552	8.77911	8.67332	9.58658	9.78092	9.45184	8.80368	8.66815	8.67961	8.16648	8.28259	8.24085	8.87163	8.81261	8.93984	Nitrate transporter 1:2
VIT_01s0026g01890	Vitvi01g00955	8.74112	8.80046	8.81724	9.4902	9.37521	9.40673	9.13795	9.14452	8.886	9.19506	9.05367	9.0737	8.83303	9.01437	8.94884	8.8371	8.9297	8.77142	UDP-galactose transporter 3
VIT_01s0026g02210	Vitvi01g00981	10.3181	10.2483	10.1912	10.602	10.2625	10.5413	9.64843	9.67487	9.66159	10.0862	10.2324	10.2696	10.0476	10.0936	10.0723	9.79177	9.86073	9.79791	Unknown protein
VIT_01s0026g02480	Vitvi01g01017	9.66924	9.71705	9.12592	9.04519	9.1398	9.08185	9.94295	10.5787	10.0222	9.22147	8.91205	8.81488	9.01315	8.82655	9.01668	9.29041	9.1013	9.20718	CP12-2
VIT_01s0026g02540	Vitvi01g01023	9.05932	9.16101	8.69535	10.0341	9.72384	10.0983	8.6348	9.12381	8.65849	10.7276	10.6726	10.5032	9.68017	9.89617	10.0173	9.39899	9.34085	9.2789	Zinc finger (C3HC4-type ring finger)
VIT_01s0026g02590	Vitvi01g01027	8.17624	8.19431	7.78118	7.8737	7.72887	7.63988	8.3699	8.6892	8.36084	7.82292	7.85449	7.76145	7.82174	7.68277	7.59291	8.5914	8.56745	8.42173	Calcium-binding protein CML
VIT_01s0026g02620	Vitvi01g01030	13.0902	12.9139	12.3327	11.5742	11.5331	11.6009	12.1277	12.7602	12.4684	10.9484	10.9121	10.9041	10.5818	10.7473	10.7082	11.0248	10.9678	10.8808	Expansin [Vitis labrusca x Vitis vinifera] EXPA15
VIT_01s0127g00050	Vitvi01g00680	3.30499	3.23439	3.02718	3.36954	3.24706	3.20906	3.04277	2.92438	3.04777	3.37648	3.42794	3.41112	3.16886	3.34726	3.049	3.91545	3.83401	3.83423	SOUL heme-binding
VIT_01s0127g00250	Vitvi01g00697	4.77279	4.70193	4.29216	5.55425	6.3272	5.89562	3.56312	3.81763	3.94009	4.65744	4.80701	4.58133	3.64594	3.9013	3.69814	4.47642	4.13877	4.2303	Kelch repeat-containing F-box protein
VIT_01s0127g00470	Vitvi01g00714	9.99053	10.0054	9.57284	9.33075	9.40407	9.44984	8.30068	8.34766	8.33202	10.3984	10.255	10.1525	10.6511	10.4245	10.6148	11.769	11.5914	11.7476	Galactinol synthase
VIT_01s0127g00540	Vitvi01g02057	8.75918	8.6766	8.10355	8.41778	8.18273	8.28283	9.19752	10.0372	9.18873	8.63977	8.34875	8.36892	8.08348	7.90923	8.28982	9.14702	8.89831	8.85027	Protein disulfide isomerase
VIT_01s0127g00560	Vitvi01g02058	9.59625	9.51176	9.30393	9.69052	9.45346	9.50247	10.3742	10.8358	10.5999	9.77371	9.53374	9.45677	9.16789	9.12754	9.2394	10.2515	10.1467	10.0944	Protein disulfide isomerase
VIT_01s0127g00670	Vitvi01g00728	5.41578	5.46494	5.42849	5.59162	6.10076	5.95678	6.03734	6.30946	5.65794	6.22705	6.30344	6.21846	6.08068	5.91998	6.1752	6.66492	6.60493	6.74148	Proline extensin-like receptor kinase 1 (PERK1)
VIT_01s0127g00700	Vitvi01g00732	3.33836	3.24546	3.20965	3.07272	3.69546	3.66384	3.28757	3.44355	3.40017	4.40315	4.3767	4.53738	3.76414	3.51062	3.74324	3.88264	3.68663	3.92414	Unknown protein
VIT_01s0137g00210	Vitvi01g00589	6.74963	6.85595	6.65757	6.81942	6.69606	6.7991	7.29473	7.79317	7.38473	5.90179	5.58128	5.65572	5.66187	5.59196	5.67866	6.16346	5.86151	5.92921	Photosystem II core complex proteins psbY, chloroplast precursor
VIT_01s0137g00330	Vitvi01g00603	4.49422	4.14763	4.35431	6.97327	6.57116	6.65836	4.45828	4.23628	4.22293	5.09781	5.29241	5.4714	5.29737	5.06779	4.77265	4.87064	4.94684	4.79608	Cysteine proteinase
VIT_01s0137g00360	Vitvi01g00608	6.4784	6.53281	6.21616	6.06811	6.89282	6.72629	7.08055	7.41694	7.01875	6.3654	6.09369	5.98492	6.37989	6.28825	6.19189	6.42174	6.09055	6.35673	Transducin family protein / WD-40 repeat
VIT_01s0137g00400	Vitvi01g00611	6.20122	5.97262	6.00389	5.23599	5.38872	5.46871	5.83347	5.87146	5.8761	4.85551	4.46098	4.68128	4.67701	4.41593	4.46726	4.73937	4.63355	4.71814	Unknown protein
VIT_01s0137g00460	Vitvi01g00614	6.75562	6.81958	6.67291	6.87842	7.20728	7.24352	6.96862	6.86227	6.68399	7.16123	7.23962	7.34574	6.41077	6.59069	6.58236	7.11473	7.09764	6.98668	RGLG2 (ring Domain LIGASE2)
VIT_01s0137g00780	Vitvi01g02030	7.94493	7.75018	7.39539	8.60426	8.34875	8.43315	8.32567	8.74358	8.29519	7.39502	7.3663	7.47023	7.19024	7.3226	7.31697	7.77672	7.92714	7.6108	Unknown protein
VIT_01s0137g00790	Vitvi01g02031	9.41893	9.17154	8.58543	9.15471	8.87245	9.11681	9.05417	9.62285	9.2932	9.55103	9.4612	9.30117	9.44658	9.48626	9.57359	10.2149	10.199	10.0739	No hit
VIT_01s0146g00150	Vitvi01g01708	7.21244	7.25825	7.28119	11.2911	10.9119	11.0702	8.86864	9.02093	8.20738	10.1226	9.9495	9.9102	8.21932	8.13229	8.26222	8.34931	8.31419	8.29256	BCL-2-associated athanogene 5
VIT_01s0146g00420	Vitvi01g01735	2.23148	2.23549	2.2514	5.12051	5.11377	5.06381	2.31938	2.83989	2.57666	2.40344	2.31784	2.34929	2.53787	2.25642	2.22674	2.45643	2.32538	2.53914	No hit
VIT_01s0146g00440	Vitvi01g01737	7.23811	7.38307	7.29945	8.47136	9.13738	8.73503	7.79732	8.16783	7.86128	8.76723	8.62272	8.51424	8.4113	8.13282	8.17771	8.84463	8.5084	8.88619	Unknown protein
VIT_01s0150g00060	Vitvi01g01764	6.63841	6.75147	6.50347	6.30042	6.2611	6.18884	7.51038	7.56338	7.50358	6.34854	6.4615	6.29136	6.01949	6.18053	6.36508	6.5857	6.41336	6.59522	SOUL heme-binding
VIT_01s0150g00140	Vitvi01g01773	7.67199	7.67101	7.46249	6.86259	7.019	6.78959	7.38751	7.52236	7.2943	7.06839	6.86875	6.83075	7.00013	7.13056	7.02438	6.74585	6.74607	6.62408	ORTH2/VIM1 (variant in methylation 1)
VIT_01s0150g00210	Vitvi01g01782	10.3906	10.5095	10.511	9.69388	10.4004	10.2943	10.53	10.5454	10.3353	9.95584	9.86657	9.93208	9.82017	9.8549	9.81186	9.18994	9.03331	9.29015	CYP51A
VIT_01s0150g00300	Vitvi01g01791	6.94647	6.97308	7.25122	7.2337	7.23014	7.27295	7.96661	7.84253	8.02343	6.27926	6.05186	6.34358	6.22564	5.97292	5.90307	5.88711	5.89716	6.04823	Indole-3-acetic acid amido synthetase
VIT_01s0150g00380	Vitvi01g01798	7.32795	7.08521	6.71503	6.2102	6.35454	6.53022	6.70682	7.24867	6.41309	6.61965	6.49404	6.41458	6.72086	7.12946	7.27105	7.47228	7.3522	7.52445	Unknown protein
VIT_01s0150g00390	Vitvi01g01799	5.34029	5.47876	5.41575	4.9704	5.07298	5.24176	5.76498	5.7983	5.71062	5.0487	5.1749	4.99765	4.95195	4.96707	5.0185	5.26886	4.8301	5.06957	Minichromosome maintenance protein 2
VIT_01s0150g00460	Vitvi01g01805	7.96728	7.95919	7.83897	7.55793	7.21985	7.27388	8.01228	7.95159	7.8915	6.92931	6.90521	7.07269	6.92608	7.03938	6.90186	6.16871	6.30576	6.42706	Xyloglucan endotransglucosylase/hydrolase precursor
VIT_01s0244g00060	Vitvi01g01749	9.15507	9.17947	9.54429	9.1416	10.0512	9.91316	10.2259	10.0387	10.139	9.63807	9.81934	9.83793	9.83243	9.87404	9.7479	9.60233	9.5581	9.64231	C-Terminal Domain Phosphatase-like 3
VIT_01s0244g00130	Vitvi01g01757	3.66235	3.80515	3.79231	5.37723	5.86148	5.68779	3.50532	3.80725	3.58834	4.06217	4.00674	4.13723	4.0799	4.00977	4.07951	4.09685	3.75163	3.77485	Inducer of CBF expression 1 ICE1
VIT_01s0244g00140	Vitvi01g01758	6.45578	6.32604	6.48978	7.24559	6.83135	7.04459	6.6025	6.50064	6.51458	6.62104	6.2581	6.43332	6.04206	6.1311	6.14337	6.21094	6.36424	6.13002	Aspartate kinase
VIT_02s0012g00280	Vitvi02g00614	11.2356	11.2375	11.4594	12.1332	11.7438	11.9662	11.393	11.03	11.4807	11.8858	12.0524	12.0174	12.0256	12.122	11.826	11.5406	11.6907	11.5434	Senescence-associated protein
VIT_02s0012g00300	Vitvi02g00615	5.5213	5.47855	5.59463	5.53891	5.89258	5.92715	6.25975	6.1038	5.98272	6.42867	6.36519	6.32102	6.24903	6.14827	6.20325	6.24985	5.8932	6.42568	Unknown protein
VIT_02s0012g00940	Vitvi02g01498	2.38265	2.61387	2.25739	3.83737	3.67642	3.23224	2.29153	2.39368	2.22837	2.80663	2.64738	2.39811	2.46052	2.64142	2.49679	2.64934	2.70349	2.38081	Late embryogenesis abundant group 1
VIT_02s0012g01120	Vitvi02g00680	6.55662	6.40557	5.93096	6.01381	5.80871	5.90195	7.16172	7.46187	7.27438	4.85525	5.08042	4.95636	5.13768	5.19169	5.08836	5.32659	5.41573	5.26698	Glycine cleavage system H protein, mitochondrial
VIT_02s0012g01240	Vitvi02g00691	11.7885	11.7962	11.9873	12.6379	12.4701	12.583	12.2228	12.0144	12.0889	12.6307	12.7286	12.7319	12.5482	12.5572	12.5575	12.6444	12.768	12.6955	PHD finger transcription factor
VIT_02s0012g01640	Vitvi02g00724	6.44907	6.65432	6.80368	7.22912	7.7582	7.66865	6.9681	6.83077	6.99921	7.81078	7.74959	7.83898	7.56881	7.76253	7.6372	7.33471	7.15789	7.22602	Inositol 1,3,4-trisphosphate 5/6-kinase.
VIT_02s0012g01660	Vitvi02g00726	8.82848	8.76332	8.70867	8.08977	7.98992	7.94287	9.25858	9.16254	9.10111	6.93051	6.87337	6.77781	6.76848	7.04412	7.00333	7.18749	7.02192	7.23616	ATPase PGP2 (P-glycoprotein 2)
VIT_02s0012g02340	Vitvi02g00805	5.36834	5.5831	5.49292	5.36989	5.8548	5.86536	5.4628	5.63585	5.6388	5.84671	5.71584	5.68554	5.2816	5.474	5.24695	6.00025	6.00108	5.99341	CYP76C4
VIT_02s0012g02540	Vitvi02g01529	4.97827	5.12957	4.59021	4.27826	3.88587	3.84881	4.76336	4.89921	4.8418	4.03682	3.8576	3.98387	4.00091	3.7415	3.74071	4.14871	4.01338	3.73707	Chlororespiratory reduction 4 (CRR4)
VIT_02s0012g02810	Vitvi02g01537	6.62505	7.00449	6.95335	6.54555	7.08152	6.92046	7.79317	7.81689	7.54521	6.35821	6.39612	6.31204	6.56066	6.7431	6.73723	6.53276	6.44598	6.28399	CYP76C4
VIT_02s0025g00240	Vitvi02g00020	7.04342	7.23036	7.37163	6.8949	6.9321	6.95678	6.38091	6.46619	6.1673	7.16679	7.23052	7.27645	7.18667	7.31807	7.09411	7.44985	7.41388	7.43407	Beta-carotene hydroxylase
VIT_02s0025g00260	Vitvi02g00022	5.15346	5.0262	4.66197	4.67399	4.43765	4.79776	4.92615	5.22254	4.99032	4.43351	4.20618	4.29755	4.53322	4.72938	4.48645	6.18106	6.0667	6.0795	Polygalacturonase GH28
VIT_02s0025g00280	Vitvi02g00025	8.86378	8.86662	8.85257	12.8629	12.7077	12.908	10.7901	11.1906	9.75169	11.3091	11.1264	11.1145	9.57108	9.51348	9.57959	9.54964	9.52376	9.48701	Heat shock protein 90-1
VIT_02s0025g00350	Vitvi02g00031	7.89049	7.54071	7.2872	7.78661	7.61036	7.73413	7.35436	7.47912	7.26253	8.01609	8.07459	8.08384	7.17634	7.25589	7.21956	7.7292	7.78743	7.79263	Heavy-metal-associated domain-containing protein
VIT_02s0025g00430	Vitvi02g00040	5.74232	5.82614	5.57768	7.47462	7.83624	8.03677	5.22024	5.31491	5.19713	5.51171	5.43749	5.53813	4.84105	4.69997	4.4658	7.06278	6.82509	7.00256	Cellulase
VIT_02s0025g00550	Vitvi02g00051	4.76891	4.51157	4.65875	3.94347	4.28091	4.20055	4.36085	4.74766	4.50981	4.27601	4.45974	4.55058	3.84289	4.0135	3.9972	4.68864	4.60149	4.47184	Unknown protein
VIT_02s0025g00610	Vitvi02g00056	2.57662	2.70126	2.52075	3.32104	3.45907	3.22865	2.6398	2.65732	2.48905	3.31621	2.98001	3.18607	2.56056	2.65971	2.57343	3.84959	3.71984	3.52648	Glycoside hydrolase, family 5
VIT_02s0025g00650	Vitvi02g00060	4.42526	4.72314	4.7325	5.13182	4.96949	5.25967	4.20138	4.23538	4.11178	5.81274	5.94816	6.01925	5.72139	5.83569	5.74344	5.74315	5.67978	5.88281	AAA-type ATPase
VIT_02s0025g00760	Vitvi02g01324	6.29068	5.81558	5.68608	5.41674	5.0091	5.1798	4.42833	4.48923	5.50463	3.68363	3.62716	3.78237	3.49618	3.41549	3.51371	3.629	3.45379	3.49735	Pinoresinol forming dirigent protein
VIT_02s0025g01020	Vitvi02g00089	8.94633	8.89148	9.10157	9.66642	9.70937	9.72417	9.32418	9.30706	9.31918	9.2998	9.24404	9.30155	9.3067	9.09282	9.15067	9.18826	9.25689	9.25213	BZip transcription factor G- box binding factor 3
VIT_02s0025g01150	Vitvi02g00099	6.50948	6.73368	6.82757	7.8922	8.02954	8.21213	7.50039	7.64349	7.52263	6.89532	6.84107	6.7773	6.33519	6.47513	6.45481	6.904	6.76222	6.5599	No hit
VIT_02s0025g01260	Vitvi02g00112	4.01991	4.17567	4.06916	3.86532	3.54959	4.01415	4.6513	4.52176	4.7225	3.18734	3.38668	3.42576	3.48007	3.21348	3.23939	3.44308	3.44221	3.59456	NADPH HC toxin reductase
VIT_02s0025g01360	Vitvi02g00121	7.01646	6.78785	6.79085	5.64025	6.02179	6.12456	6.10371	5.97212	6.44339	5.35089	5.24436	5.15429	5.25921	5.39582	5.31348	5.52907	5.53709	5.50144	Ethylene-responsive transcription factor related to APETALA2 4
VIT_02s0025g01380	Vitvi02g00125	11.0977	11.2164	11.3761	11.5281	11.8727	11.8251	12.075	11.8722	11.879	11.0089	11.1155	11.0569	10.792	10.9147	10.7379	10.7314	10.8174	10.7963	Endo-1,4-beta-glucanase
VIT_02s0025g01390	Vitvi02g00126	3.8936	3.60819	3.54247	4.37039	4.88735	4.93319	3.59085	3.84144	3.41022	3.61116	3.81257	3.90103	3.80623	3.64226	4.03022	3.9256	4.0652	4.09887	Protein phosphatase 2C DBP
VIT_02s0025g01470	Vitvi02g00133	6.21298	6.53036	6.50036	6.07871	5.92419	5.82813	6.69331	6.60411	6.85537	5.8847	5.60193	5.69625	5.68522	5.95906	5.68794	5.80967	6.09188	5.77119	Unknown protein
VIT_02s0025g01560	Vitvi02g00143	5.47754	5.5364	5.45138	5.90485	5.75167	5.60103	4.99287	4.96986	4.94516	6.10442	5.76774	6.10128	5.85779	5.7857	5.91044	6.10254	6.04951	6.26853	UDP-glucose 4-epimerase GEPI48
VIT_02s0025g01710	Vitvi02g00160	7.92014	7.9504	7.25614	6.55694	6.76811	6.52072	7.57392	8.10969	7.7166	7.47853	7.20348	7.0692	7.7288	7.57345	7.77848	7.72541	7.41759	7.73749	Unknown
VIT_02s0025g01780	Vitvi02g01344	5.83958	5.7017	5.43699	4.7428	5.18175	5.14812	5.71547	6.04756	5.66415	5.14905	4.97255	5.04446	4.98489	5.01586	5.0013	4.88557	4.90219	4.86086	Cellulose synthase CSLG3
VIT_02s0025g02140	Vitvi02g00187	13.027	13.11	12.9451	13.908	13.87	14.0856	13.3654	13.4607	13.1428	13.4844	13.3842	13.4532	13.1991	13.2049	13.2056	13.1502	13.1311	13.1197	Heat shock protein 70
VIT_02s0025g02310	Vitvi02g00202	6.85618	6.93221	7.14219	6.43925	6.29482	6.33529	7.02783	6.96203	7.16933	6.49086	6.74317	6.57958	6.80261	6.91298	6.66095	6.80712	6.86405	6.80596	LHW (lonesome highway)
VIT_02s0025g02490	Vitvi02g00219	8.20211	8.33541	8.07188	9.02558	9.06564	8.87136	7.28985	7.62995	7.52035	10.1109	9.86456	9.84994	10.1301	9.86251	9.91207	8.74804	8.65094	8.64866	Unknown protein
VIT_02s0025g02500	Vitvi02g01365	10.1799	10.3387	10.3518	9.8128	10.4438	10.3129	10.9187	10.9493	11.0602	10.7465	10.6864	10.7706	10.6462	10.7583	10.5948	10.9318	10.8254	10.9624	Metal-nicotianamine transporter YSL1
VIT_02s0025g02540	Vitvi02g00223	4.00855	4.08392	4.18241	4.15066	4.6192	4.61948	4.78637	5.29143	5.18276	4.41276	4.09078	3.80735	4.24011	4.19364	3.9281	3.91438	3.89677	3.82464	Unknown protein
VIT_02s0025g02560	Vitvi02g00225	7.48055	7.34901	7.20226	7.56203	8.26018	7.83688	8.0448	8.57471	8.36137	9.27117	8.94629	8.97232	8.88558	8.9463	9.09455	9.01993	8.74255	9.03182	O-succinylhomoserine sulfhydrylase
VIT_02s0025g02590	Vitvi02g00228	8.19699	8.08246	7.83607	9.19966	8.89986	8.72586	8.35309	8.78503	8.83912	8.44944	8.28284	8.16383	8.32106	8.22006	8.13228	8.1154	8.00268	8.243	Homeobox-leucine zipper protein ATHB-12
VIT_02s0025g02600	Vitvi02g00230	5.08497	5.05243	5.14187	3.94477	4.22624	4.07078	4.35403	4.34952	4.35737	3.41492	3.38724	3.36093	3.37389	3.59108	3.27409	3.90831	4.09812	3.64441	Glyoxal oxidase
VIT_02s0025g02620	Vitvi02g00232	7.16733	7.1277	7.12427	6.64483	7.19781	7.27608	7.91683	7.97928	7.84956	5.98681	5.83485	5.90949	6.49165	6.35603	6.14345	6.2794	6.4646	6.22937	BDG1 (BODYGUARD1) hydrolase
VIT_02s0025g02640	Vitvi02g00235	5.45145	5.37467	5.39972	5.48445	5.39857	5.41558	6.37678	6.03253	6.13641	5.74549	5.82717	6.08662	5.99959	5.79578	5.7902	5.94098	5.78899	5.95883	Unknown protein
VIT_02s0025g02880	Vitvi02g00260	6.81335	6.87246	6.98112	6.14615	6.39886	6.4223	7.00379	7.09954	6.97805	5.61559	5.53075	5.58745	5.24988	5.52448	5.62611	5.91941	5.84734	5.95473	Subtilase
VIT_02s0025g02960	Vitvi02g00270	5.5193	5.52885	5.40104	5.29316	5.60445	5.53702	6.79051	6.84017	6.82211	7.53683	7.23502	7.23796	7.72078	7.46871	7.57978	8.97775	8.91443	9.21406	Naringenin,2-oxoglutarate 3-dioxygenase
VIT_02s0025g02970	Vitvi02g00271	5.11731	5.42846	4.99538	4.51576	4.95323	4.9758	6.80433	6.98648	6.44019	4.89357	4.9205	5.15213	4.92953	4.79135	4.71881	5.59056	5.29869	5.66982	flavanone 3-beta-hydroxylase
VIT_02s0025g03140	Vitvi02g01375	6.29974	6.08079	6.32423	6.8141	6.65971	6.59098	6.78943	7.02328	7.19013	6.38548	6.19272	6.42129	6.66215	6.42139	6.32295	6.38103	6.48465	6.37701	Nodulin MtN21 family
VIT_02s0025g03310	Vitvi02g00301	9.0058	9.0842	8.73922	8.45611	8.64412	8.65333	9.30419	9.54186	9.39471	9.21377	9.20426	9.31912	9.17308	9.3089	9.19442	9.55518	9.5713	9.49823	Arsenite transport protein (ArsB)
VIT_02s0025g03320	Vitvi02g00303	6.80052	6.86222	6.62274	5.68215	5.75079	5.81983	6.37209	6.23534	6.26374	7.09629	7.02209	6.82723	6.76248	6.72493	6.65228	8.24595	8.14266	8.36432	CYP86A2
VIT_02s0025g03330	Vitvi02g00304	4.97028	4.98121	4.96349	4.92412	5.26155	4.91653	5.4497	5.68597	5.45308	4.65545	4.75925	4.85034	5.11792	4.50086	4.66923	5.03501	5.42935	5.04629	H(+)-ATPase 4 AHA4
VIT_02s0025g03520	Vitvi02g00324	9.03231	9.0464	9.40157	9.78426	9.76428	9.83645	9.43264	9.21894	9.43562	9.93806	10.0178	10.0732	9.96329	9.97288	9.70723	9.9114	10.0168	9.95795	Haloacid dehalogenase hydrolase
VIT_02s0025g03630	Vitvi02g00337	9.13766	9.16872	9.11953	9.30478	9.32756	9.28948	8.64235	8.64778	8.64214	8.70459	8.66348	8.71165	8.88203	8.79202	8.83081	8.96881	8.92936	9.02065	Cu2+-exporting ATPase HMA5 (heavy metal ATPase 5)
VIT_02s0025g03730	Vitvi02g00344	7.66783	7.78491	7.63008	6.67343	6.63017	6.55332	6.8585	6.94729	7.08195	7.06311	6.97837	7.06178	6.96775	7.03108	7.07096	7.21696	7.19549	7.06698	Translation initiation factor eIF-2B alpha subunit
VIT_02s0025g03780	Vitvi02g00348	3.98696	3.87053	3.80874	2.6965	2.63339	2.57913	2.38274	2.57232	2.69158	2.66941	2.4651	2.48817	2.70213	2.83952	2.64326	2.6284	2.33352	2.38567	Remorin
VIT_02s0025g04060	Vitvi02g00374	8.94274	8.81561	8.20837	9.85908	9.44709	9.47281	8.26894	8.75495	8.25517	8.99981	8.92562	8.80504	8.79134	8.74263	8.89101	8.93937	8.93761	8.76989	Rab/Ypt GTPase Ara4-interacting protein
VIT_02s0025g04130	Vitvi02g00382	8.54007	8.45468	8.56909	8.24042	8.18222	8.26188	8.02536	7.58279	7.82587	8.06737	8.32186	8.39169	8.19538	8.39131	8.07946	8.2064	8.23887	8.11129	Rhomboid ATRBL2
VIT_02s0025g04170	Vitvi02g00387	8.23948	8.31118	8.13588	8.9383	9.28794	9.20029	8.94483	9.1603	8.91927	9.55925	9.36976	9.48211	9.22102	9.07647	9.09155	9.00186	8.97674	9.20158	Heat shock transcription factor B2B
VIT_02s0025g04180	Vitvi02g00388	7.75354	7.64275	7.41316	8.46158	8.23284	8.3743	7.74835	7.92431	7.73143	7.9227	7.99374	7.92549	7.9957	7.78682	7.98057	8.20945	8.36303	8.27157	Unknown protein
VIT_02s0025g04210	Vitvi02g00390	8.43319	8.32595	8.48893	8.47541	8.40168	8.50718	8.70518	8.60047	8.69913	8.33157	8.43455	8.45091	8.18053	8.23558	8.21562	8.90732	9.03419	8.84659	UDP-glucose 4-epimerase
VIT_02s0025g04250	Vitvi02g00393	7.01966	6.84889	6.72637	6.77112	7.06728	6.36201	6.73237	7.03905	6.69197	8.72955	8.50655	8.62243	7.89384	7.69919	7.72605	9.32393	9.09393	9.44641	Osmotin
VIT_02s0025g04260	Vitvi02g01403	4.58913	5.0688	4.63504	4.61698	4.67004	4.40388	4.83176	4.98557	4.4922	5.66385	5.58976	5.45532	4.80913	4.81603	5.11628	5.99229	5.96853	6.04179	Osmotin [Vitis vinifera]
VIT_02s0025g04270	Vitvi02g01404	3.76784	3.77473	3.74245	3.71075	3.85116	3.79998	3.85748	4.36509	3.52523	5.7816	5.59774	5.38206	4.53447	4.4291	4.75712	6.53444	6.33777	6.65713	Thaumatin
VIT_02s0025g04280	Vitvi02g01405	7.82091	7.35986	7.04296	6.64779	6.88258	6.31255	6.8629	7.34473	6.60062	7.9945	7.72991	7.62346	7.5036	7.24488	7.39757	7.90401	7.80949	8.12321	Osmotin
VIT_02s0025g04340	Vitvi02g01409	13.3917	13.3914	13.1111	12.8611	13.2366	12.9876	13.1501	13.4726	13.2608	14.5649	14.2639	14.3093	14.1104	13.993	14.1605	14.9007	14.7167	14.9711	Osmotin
VIT_02s0025g04390	Vitvi02g00399	4.82236	4.7407	5.02236	5.71804	5.92068	6.0066	4.78934	4.50974	4.70959	4.79199	4.66215	4.9176	4.73474	4.5118	4.61838	4.94981	4.84057	4.94955	SEU1 protein
VIT_02s0025g04550	Vitvi02g00416	9.08281	9.05089	8.80186	8.27694	8.53368	8.2678	9.61349	9.92438	9.446	6.65969	6.46907	6.65582	6.6775	6.85804	6.66543	6.9254	6.70719	6.90241	Glucose-methanol-choline (GMC) oxidoreductase
VIT_02s0025g04730	Vitvi02g00436	9.22153	9.17928	8.75875	9.07503	9.00176	8.9246	9.01716	9.55212	9.04518	9.1115	8.84347	8.8278	8.61995	8.49551	8.646	9.30632	9.15832	9.31253	Glyoxylate reductase
VIT_02s0025g04950	Vitvi02g01417	1.5417	1.54336	1.7948	3.17156	3.19396	3.0406	1.57958	1.58981	1.52422	1.75626	1.62059	1.54969	1.58141	1.64071	1.53975	1.55464	1.54115	1.58184	No hit
VIT_02s0025g05110	Vitvi02g00466	5.76893	5.60665	5.3851	5.53691	5.99669	5.72868	6.12227	6.68737	6.32274	5.51438	5.61364	5.72462	5.38674	5.4556	5.29832	5.78901	5.72701	5.86963	MATE efflux family protein
VIT_02s0025g05120	Vitvi02g00467	9.50996	9.5558	9.5065	10.684	10.7017	10.7685	9.95346	10.1069	9.98231	10.6052	10.558	10.5722	10.5405	10.5154	10.5693	10.5685	10.5084	10.5728	ACT domain-containing protein (ACR8)
VIT_02s0033g00130	Vitvi02g00983	8.78411	8.70006	8.47693	7.97985	8.64393	8.62106	9.06625	9.53947	9.07835	9.31543	9.01462	8.99216	9.00515	8.88461	9.19953	9.19213	8.93499	9.2128	Cis-zeatin O-beta-D-glucosyltransferase
VIT_02s0033g00270	Vitvi02g01001	4.07026	3.97931	3.72501	3.45412	3.87616	3.912	3.65958	3.69003	4.56541	4.82869	5.02613	4.72831	4.1626	4.12407	4.28361	4.70693	4.7847	4.53368	Pinoresinol-lariciresinol reductase
VIT_02s0033g00450	Vitvi02g01024	8.53354	8.37991	8.18781	8.64799	8.19028	8.18548	7.25168	7.54042	7.54591	8.24836	8.21714	8.11797	8.55324	8.35611	8.28649	8.04528	7.98055	7.98087	Myb VvMYBA3 [Vitis vinifera]
VIT_02s0033g00670	Vitvi02g01609	1.72525	1.7264	1.80095	2.11569	1.84581	2.05545	1.75223	1.75979	1.71331	2.02972	2.23564	2.03993	1.91558	1.73252	1.7239	2.49055	2.6422	2.65301	Nitrilase 4B
VIT_02s0033g00870	Vitvi02g01621	2.7999	3.05998	3.03449	3.18313	2.67033	2.73169	2.87759	2.73999	3.0362	3.56628	3.47047	3.61575	3.01559	3.13582	3.24916	3.87035	3.71893	3.85368	Nitrilase 4B
VIT_02s0033g01340	Vitvi02g01172	8.85042	8.60476	8.18829	8.11585	7.97209	7.97244	7.72537	8.095	7.71226	8.58368	8.41525	8.38876	8.57883	8.49997	8.56448	8.53482	8.38217	8.5561	Unknown protein
VIT_02s0033g01390	Vitvi02g01640	6.53467	6.8711	7.39972	7.43914	7.93417	7.9594	7.54732	7.02429	7.28999	8.65197	8.87141	8.84006	8.20248	8.43302	8.33093	8.47746	8.63137	8.65404	No hit
VIT_02s0087g00410	Vitvi02g01662	7.92763	7.80713	7.59282	7.46519	7.37179	7.22734	7.06636	7.15399	7.25266	7.23357	7.35321	7.32539	7.46944	7.31892	7.47143	7.3567	7.45821	7.3948	Unknown protein
VIT_02s0087g00630	Vitvi02g01264	8.18164	8.24839	8.09745	7.18426	7.48141	7.3086	8.91805	8.89722	8.93911	5.71135	5.67982	5.61704	5.57515	5.53029	5.45967	6.09563	5.795	5.83725	Alcohol oxidase
VIT_02s0087g00710	Vitvi02g01269	6.18121	6.50174	6.53704	5.53173	5.51824	5.41398	5.77248	5.53678	5.89594	5.05252	5.42845	5.16664	5.05539	5.22619	5.30239	5.63823	5.77306	5.50592	ABA 8'-hydroxylase CYP707A1
VIT_02s0087g00750	Vitvi02g01273	4.25144	4.59583	4.66861	5.30447	5.47328	5.65314	4.41086	4.51178	4.26505	7.27577	7.38413	7.19582	5.36858	5.25452	5.37136	6.00662	5.85841	5.99635	Proteinase inhibitor I4, serpin
VIT_02s0087g00910	Vitvi02g01286	6.17692	6.09827	5.94879	6.09261	6.82567	6.62128	6.18938	6.67173	6.25683	6.45934	6.27464	6.36446	6.30437	6.03508	6.1617	7.36276	7.09348	7.3298	9-cis-epoxycarotenoid dioxygenase
VIT_02s0087g01010	Vitvi02g01299	3.22729	3.27556	3.00019	3.62603	3.4683	3.25123	3.70374	3.96141	4.05003	3.6197	3.37396	3.38083	3.06572	3.06153	3.13109	3.55103	3.5223	3.59616	CRK10 (cysteine-rich RLK10)
VIT_02s0109g00080	Vitvi02g00915	8.24496	8.26816	7.96693	7.9004	8.16186	7.99949	8.99973	9.33025	9.0962	7.79965	7.55702	7.66018	7.59992	7.54631	7.62346	8.03626	7.98466	8.21662	Phosphoribulokinase
VIT_02s0154g00040	Vitvi02g00509	6.9969	6.88978	7.09259	6.80811	6.95724	6.96941	7.73357	7.95395	7.75224	6.9577	6.81449	6.93619	6.85389	6.71729	6.80399	6.74591	6.64654	6.61252	Thylakoid lumenal protein
VIT_02s0154g00090	Vitvi02g00512	8.12125	8.23196	8.13519	7.906	8.40189	8.39074	8.87533	8.91934	8.679	8.5891	8.55471	8.5124	8.35723	8.23753	8.28747	8.54554	8.33653	8.45861	Vacuolar invertase 2, GIN2
VIT_02s0154g00110	Vitvi02g00514	6.30824	6.43363	6.49458	6.93168	6.84325	6.92219	6.23419	5.9552	6.1797	7.7835	7.63453	7.70321	7.59235	7.64229	7.72087	7.61907	7.81588	7.64185	Trehalose-6-phosphate phosphatase (AtTPPA)
VIT_02s0154g00310	Vitvi02g00531	5.53573	5.37486	4.85624	4.54628	4.21259	4.43701	4.2433	4.22889	4.17891	3.56129	3.27653	3.2421	3.66613	3.24834	3.14916	3.38744	3.4561	3.40193	Protease inhibitor/seed storage/lipid transfer protein (LTP)
VIT_02s0154g00480	Vitvi02g01446	8.2588	8.15009	7.7856	11.5287	11.1464	11.2736	9.07319	9.66403	8.27166	10.27	10.0339	10.0261	8.9366	8.88015	9.05371	9.03357	8.89194	8.94838	Heat shock protein MTSHP
VIT_02s0154g00490	Vitvi02g01447	5.06916	4.80693	4.65036	7.80426	7.81114	7.73708	5.11582	6.40303	4.76404	6.75796	6.50311	6.27621	5.37771	5.26422	5.60344	5.61516	5.25945	5.43535	Heat shock 22 kDa protein mitochondrial
VIT_02s0154g00580	Vitvi02g01449	9.08698	8.84808	8.30856	8.77148	8.58124	8.68717	8.67386	9.14498	8.71159	7.5145	7.49808	7.52631	7.69888	7.66001	7.90525	8.21798	7.98794	8.06833	Unknown
VIT_02s0154g00600	Vitvi02g00553	1.8958	1.96066	1.90167	2.32894	2.61342	2.67206	2.53355	2.61923	2.1347	2.06071	2.21599	2.14402	1.92468	2.03375	2.12253	2.03758	2.01719	2.14999	Pectinesterase family
VIT_02s0234g00110	Vitvi02g01778	11.001	10.9582	10.2516	11.4164	11.0464	10.9296	9.26622	9.9167	9.54288	11.2052	10.756	10.7552	10.9992	10.6685	11.0391	10.8958	10.6098	10.7802	Oleosin OLE-4
VIT_02s0241g00020	Vitvi02g01423	5.72495	5.64187	5.67542	5.60075	5.77169	5.86252	5.94865	6.09649	5.80609	5.45357	5.57786	5.56485	5.71218	5.76209	5.82068	6.11182	6.052	6.09129	Unknown
VIT_02s0241g00060	Vitvi02g00477	6.33637	6.56099	6.1833	5.90817	6.43382	6.1813	7.06556	7.14728	6.91943	6.05831	6.14683	5.91563	5.95891	5.97557	6.01202	6.52152	6.21883	6.28991	Unknown protein
VIT_02s0241g00100	Vitvi02g00481	4.83586	4.75352	4.6864	5.50093	5.87679	5.75632	4.51411	4.55498	4.37807	6.68227	6.67261	6.52329	6.31376	6.32122	6.3727	5.77655	5.4994	5.75212	Unknown protein
VIT_03s0017g00650	Vitvi03g01092	11.1237	11.0499	10.928	11.7897	11.937	11.9554	10.8652	11.0358	10.52	12.2079	12.2111	12.2011	11.8027	11.8201	11.8498	12.0627	12.0745	12.0366	GTP cyclohydrolase II
VIT_03s0017g00920	Vitvi03g01819	2.30162	2.3047	2.24914	2.3727	2.40689	2.35111	3.16053	3.54286	3.3592	2.27849	2.16443	2.24868	2.37659	2.17878	2.16574	2.88734	2.93368	2.87041	R protein PRF disease resistance protein
VIT_03s0017g01300	Vitvi03g01185	2.94837	2.90238	2.97215	3.93158	3.78258	3.78283	2.71548	2.7289	3.70482	2.97124	3.07433	2.91883	3.12168	3.02871	3.03546	3.21879	3.27729	3.17798	ABC transporter G member 7
VIT_03s0017g01400	Vitvi03g01198	6.73713	6.40937	6.21054	6.04587	5.85011	5.8985	5.43093	5.46264	5.33334	6.20096	6.39803	6.46329	5.63864	6.22758	6.26465	6.31575	6.24147	6.16504	Adhesive/proline-rich protein
VIT_03s0017g01410	Vitvi03g01199	8.50019	8.47739	7.98835	8.68397	8.55734	8.51725	7.42679	7.69889	7.25636	8.6325	8.51072	8.327	8.02915	8.37808	8.3715	8.40874	8.12336	8.16549	No hit
VIT_03s0017g01450	Vitvi03g01202	6.61258	6.5267	6.19536	5.98378	5.93749	6.03602	5.10565	5.87856	5.59122	6.29666	6.37429	6.21303	5.96514	6.1381	6.1715	6.41159	6.29107	6.19411	No hit
VIT_03s0017g01460	Vitvi03g01203	7.45523	7.47045	7.2949	7.08385	7.10812	7.34521	6.83087	6.96954	6.56154	7.24072	7.51079	7.25077	6.7018	7.27196	7.14252	7.05729	6.9114	6.80596	No hit
VIT_03s0017g01990	Vitvi03g01260	7.31789	7.26048	7.05591	7.13059	7.30199	7.26775	7.02096	7.41135	6.8786	6.37133	5.95756	6.33951	5.59614	5.45417	5.67169	5.78899	5.93575	5.67895	UDP-glucose glucosyltransferase
VIT_03s0017g02000	Vitvi03g01265	2.81602	2.97797	2.83239	2.89167	3.20748	2.80583	3.08276	2.98402	3.12261	3.81252	3.65857	3.96548	3.30067	3.54596	3.14342	3.28177	3.22664	3.20114	Anthocyanidin 3-O-glucosyltransferase
VIT_03s0017g02260	Vitvi03g01872	8.20065	8.11436	7.45078	7.24309	8.23958	8.0026	7.42796	8.27966	7.94557	7.03121	6.99815	6.80567	6.66063	6.63933	6.75898	6.33831	6.16177	6.43274	Protease inhibitor/seed storage/lipid transfer protein (LTP)
VIT_03s0038g00220	Vitvi03g00015	4.42849	4.2903	4.32322	4.37564	4.33028	4.29401	4.03889	4.00384	4.29959	5.42556	5.40927	5.40072	5.49663	5.55941	5.73926	6.175	6.34318	6.40037	Purple acid phosphatase 10 ATPAP10/PAP10
VIT_03s0038g00670	Vitvi03g00048	8.93481	8.86641	8.49708	8.60571	8.71201	8.5724	9.23226	9.91997	9.71054	8.49757	8.2709	8.25874	8.42066	8.29862	8.26462	8.45996	8.41326	8.53686	fructose-bisphosphate aldolase, chloroplast precursor
VIT_03s0038g00940	Vitvi03g01337	7.00674	6.68882	5.77423	5.4295	5.63718	5.11266	5.34999	5.87469	5.43052	4.51259	4.32485	4.41478	4.48451	4.42664	4.29372	4.18835	4.37336	4.48652	Auxin-responsive
VIT_03s0038g01320	Vitvi03g00076	7.60683	7.73607	7.68502	7.20378	7.32434	7.34437	8.1814	7.98224	7.93576	7.47402	7.51211	7.55814	7.29963	7.37433	7.51043	7.64149	7.54003	7.42016	Crp1 protein
VIT_03s0038g02110	Vitvi03g00119	4.78203	5.04602	5.05258	5.9702	5.69893	5.68973	5.42769	5.38381	5.46666	5.14172	4.93572	4.72848	4.5262	4.46437	4.40431	4.93306	4.67886	4.60978	Co-chaperone-curved DNA binding protein A
VIT_03s0038g02140	Vitvi03g00122	7.73936	7.73953	7.11013	6.8708	7.04993	7.10921	6.64702	6.91988	6.66336	8.32496	8.16483	8.17499	8.83662	8.85533	8.91218	7.80636	7.75273	7.78113	Auxin transporter protein 2
VIT_03s0038g02170	Vitvi03g00124	6.65093	6.7502	6.36	6.95511	7.20506	7.22809	7.39737	7.64293	7.23063	6.75052	6.73894	6.60346	6.40396	6.364	6.261	7.25659	7.15685	7.50555	Thaumatin
VIT_03s0038g02230	Vitvi03g00130	6.78475	6.92979	7.18388	6.61463	7.42301	7.29774	7.99573	7.78073	7.69476	6.22907	6.03763	6.21045	5.9357	5.87053	5.84934	5.65853	5.59458	5.62777	Subtilisin-like serine protease 2
VIT_03s0038g02330	Vitvi03g00138	0.786752	0.787485	0.790437	1.54792	1.63308	1.80884	0.803847	0.808586	0.779122	0.799269	0.78534	0.867923	0.80469	0.791382	0.785892	0.792507	0.786511	0.804887	CLB1 protein
VIT_03s0038g02880	Vitvi03g01412	6.18257	5.56151	5.0916	5.71571	5.40011	5.26324	4.70303	5.52193	4.86594	5.23829	4.95373	4.79071	5.63196	5.22859	5.41014	5.77325	5.58297	5.70176	Unknown
VIT_03s0038g02890	Vitvi03g00183	6.49226	6.60985	6.64287	7.15364	7.13358	7.1391	6.76595	6.63475	6.75337	7.39539	7.34174	7.31185	7.38375	7.49574	7.26222	7.47872	7.46614	7.51712	F-box family protein
VIT_03s0038g03400	Vitvi03g00206	7.33522	7.29573	6.91708	6.74918	7.08405	6.81224	6.53663	7.27637	7.12479	8.62497	8.30575	8.17765	7.60483	7.40337	7.53055	8.62706	8.46574	8.62754	Endochitinase 1, basic
VIT_03s0038g03410	Vitvi03g00207	7.34264	7.27924	7.11782	7.75014	7.30549	7.14997	7.93986	7.93847	8.10073	6.02518	5.99262	5.82019	5.59823	5.73543	5.77463	6.79313	6.68728	6.57908	NAC domain containing protein 36
VIT_03s0038g03850	Vitvi03g01472	8.49235	8.35939	7.58949	10.0032	10.1139	9.67919	6.97678	7.70855	7.38276	8.69801	8.33172	8.13393	8.36094	8.11121	8.2638	8.07601	7.95174	8.04352	PGPS/NH21
VIT_03s0038g03860	Vitvi03g00242	11.1726	11.0295	10.3413	9.84746	10.3571	9.75235	9.89048	10.8338	10.1819	8.96964	8.8416	8.66831	9.50137	9.50596	9.7352	8.33629	8.17037	8.40266	Phosphate-induced protein 1
VIT_03s0038g03920	Vitvi03g00246	7.45377	7.60295	7.77771	7.32105	7.59739	7.52984	7.5251	7.28987	7.43009	8.24593	8.23951	8.29131	8.38606	8.46808	8.25622	7.68708	7.7264	7.62584	Glutamate receptor 2 GLUR2
VIT_03s0038g03980	Vitvi03g00251	8.94873	8.9472	8.6613	8.69102	8.26376	8.54565	8.34662	8.44171	8.48606	7.34602	7.31538	7.23933	7.40755	7.5006	7.38636	6.95187	6.81702	6.74218	Unknown protein
VIT_03s0038g04000	Vitvi03g00253	3.92012	3.89138	3.95472	2.81402	2.90509	3.08847	2.95545	3.04775	2.96296	3.05064	2.85824	3.17928	3.02469	2.99941	2.91369	3.49882	3.52069	3.25261	Cysteine endopeptidase, papain-type (XCP1)
VIT_03s0038g04120	Vitvi03g00264	3.60115	3.67463	3.30883	3.55252	4.28648	3.70277	3.64563	3.16619	3.45917	3.86704	4.07995	3.96381	3.77898	3.61129	3.62563	3.41744	3.4532	3.40448	Cellulose synthase CSLD4
VIT_03s0038g04210	Vitvi03g00272	6.49034	6.33717	6.66145	5.34901	5.68786	5.60307	6.61859	6.40917	6.5468	5.72457	5.78225	5.47923	5.33288	5.68536	5.73968	5.76501	5.60672	5.69411	Phototropin-2
VIT_03s0038g04330	Vitvi03g01479	4.38226	4.06412	4.31714	4.21438	4.11249	3.83793	3.56245	3.77354	3.64284	4.26154	4.27344	4.26478	4.03301	4.16852	4.10291	4.5273	4.48097	4.65488	Unknown
VIT_03s0038g04390	Vitvi03g01481	6.31078	6.17684	5.63336	8.34853	8.81245	8.72274	5.0817	5.62112	5.2425	6.8012	6.56074	6.40764	6.63138	6.60988	6.69462	6.79549	6.59197	6.7006	Dehydrin 1
VIT_03s0038g04730	Vitvi03g00312	6.86885	6.75995	6.70448	5.89829	5.79228	6.05047	6.6731	6.82753	6.59848	6.04525	5.99844	6.18659	5.91193	5.74956	5.80199	6.31953	6.27779	6.23502	Polyphenol oxidase
VIT_03s0063g00140	Vitvi03g00524	6.68542	6.68501	6.35547	5.5439	5.58065	5.48095	5.19682	5.46842	6.21427	5.7251	5.5943	5.80805	5.93611	5.52987	5.61662	6.20118	6.01706	5.9698	Caffeoyl-CoA O-methyltransferase
VIT_03s0063g00200	Vitvi03g00517	7.27632	6.99825	6.58029	6.7971	6.5119	6.59837	6.96235	7.08609	6.80414	6.377	6.18306	6.26653	6.43766	6.4772	6.42659	6.85997	7.00586	6.97278	Histidinol-phosphatase
VIT_03s0063g00630	Vitvi03g00488	4.09587	4.14528	4.67842	4.88187	4.94334	5.12852	4.24509	4.23192	4.36541	5.5689	5.63132	5.80185	5.55632	5.4206	5.13716	4.7327	4.70109	5.12725	Transcriptional factor B3
VIT_03s0063g01030	Vitvi03g00457	8.43755	8.4	8.49267	9.31368	8.96189	8.98866	8.61951	8.48674	8.50103	8.61075	8.65843	8.6898	8.78934	8.88261	8.83015	8.88499	8.92195	8.9044	Peptidyl-prolyl isomerase D (cyclophilin D)
VIT_03s0063g01150	Vitvi03g01543	8.74571	8.79401	8.87881	8.99218	9.43886	9.43693	9.53537	9.70134	9.59824	9.59821	9.41824	9.51769	9.89891	9.95605	10.0224	9.87195	9.67777	9.86145	Nodulin 1A, Senescence-associated
VIT_03s0063g01210	Vitvi03g01542	3.76045	3.65471	3.79105	3.9598	4.05119	4.12552	3.62295	3.72862	4.38127	5.49477	5.19027	5.32106	4.90901	4.71205	4.42697	5.80428	5.69402	5.77051	Nodulin 1A, senescence-associated
VIT_03s0063g01220	Vitvi03g00441	6.55099	6.66034	6.66127	6.67905	6.74227	6.20465	5.38875	5.3629	5.5003	7.5446	7.00767	7.66453	7.25533	7.28118	7.13891	7.15891	6.46903	6.88976	Nodulin 1A, senescence-associated
VIT_03s0063g01290	Vitvi03g00435	8.35373	8.28765	8.19386	8.13687	8.4898	8.05422	6.91216	6.95993	6.70482	9.10578	8.99916	8.82712	8.91421	8.73053	8.68376	8.67658	8.41736	8.67518	Gibberellin 20 oxidase 2
VIT_03s0063g01310	Vitvi03g00432	8.29675	8.28267	8.00747	7.9022	8.23807	8.15667	7.1781	7.51747	7.53503	9.07568	8.89503	8.80938	8.73002	8.84665	8.93929	8.66485	8.54679	8.59214	Oxidoreductase, 2OG-Fe(II) oxygenase family
VIT_03s0063g01330	Vitvi03g00431	4.89105	4.65651	4.79401	4.81269	5.15853	4.91321	4.02036	4.22904	4.03063	5.17746	5.55193	5.44904	5.01457	5.2899	5.29469	4.42318	5.13288	5.15732	Nodulin 1A, senescence-associated
VIT_03s0063g01380	Vitvi03g00426	7.43292	7.36954	7.45862	8.53396	8.07204	8.2926	6.58879	6.66363	6.80858	9.26995	9.39682	9.42746	8.98995	8.97849	8.80709	8.39202	8.39097	8.22318	Unknown protein
VIT_03s0063g01400	Vitvi03g00423	3.51878	3.7166	3.59505	4.10795	3.92388	4.0738	3.33639	3.29391	3.23405	3.67907	3.90828	3.97164	3.12173	3.20098	3.17112	4.70126	4.64319	4.45686	Cell division cycle associated 7 CDCA7
VIT_03s0063g01480	Vitvi03g00413	7.86723	7.66187	7.08466	6.91095	7.42243	7.08975	4.58986	5.09657	4.61868	5.31701	5.32881	5.23336	4.48184	4.36616	4.26443	5.96293	5.74564	5.9462	CYP82C4
VIT_03s0063g01650	Vitvi03g00407	3.70048	3.62486	3.49198	3.43139	3.70584	3.33266	2.50158	2.60171	2.43314	2.64087	2.57816	2.60053	2.50391	2.46716	2.45196	2.84505	2.89627	2.93283	CYP82C4
VIT_03s0063g01760	Vitvi03g01521	8.13147	7.98683	7.98986	8.73594	8.55528	8.63676	7.08506	6.90964	7.24295	8.91031	8.94613	8.95476	8.29556	8.70112	8.65661	7.76504	7.66091	7.59936	No hit
VIT_03s0063g01820	Vitvi03g00395	5.3081	5.0814	4.87306	4.46336	3.95662	4.25996	4.35537	4.23765	3.86579	5.43371	5.12505	5.25188	3.82995	3.93759	4.11878	4.32874	4.37115	4.20087	AOS (allene oxide synthase)
VIT_03s0063g01880	Vitvi03g00388	7.10457	7.10432	7.26462	6.9389	7.12014	7.19437	8.08922	7.74241	7.95043	5.82456	5.90972	6.00349	6.36498	6.06608	6.15025	6.08393	6.16087	6.24479	Acyl-CoA synthetase long-chain member 2
VIT_03s0063g01930	Vitvi03g00381	2.86351	2.90922	2.44259	2.33925	2.71948	2.57989	3.14937	3.79741	3.29526	2.40656	2.36003	2.3766	2.57454	2.38022	2.36188	2.68388	2.82119	2.82574	DC1 domain-containing protein
VIT_03s0063g02020	Vitvi03g00375	6.46809	6.54512	6.58656	6.10757	6.64644	6.67885	7.43886	7.41549	7.40353	5.98928	5.92332	5.86368	5.76501	5.6767	5.68157	6.04414	6.11325	6.0069	Tic Complex Tic62 Subunit
VIT_03s0063g02040	Vitvi03g00373	6.47415	6.57638	6.74307	6.09334	6.26985	6.34476	7.02775	6.82749	6.88782	6.55056	6.65847	6.34431	6.14048	6.60944	6.56137	6.37246	6.55018	6.4553	Caffeine synthase
VIT_03s0063g02090	Vitvi03g00369	6.53836	6.50459	6.21272	6.36093	6.25336	6.20429	6.85293	6.93723	7.08623	6.40796	6.09066	6.31854	5.98977	6.09475	5.99112	6.80138	6.99306	6.79465	Unknown protein
VIT_03s0063g02530	Vitvi03g00334	8.01445	8.18023	8.31112	8.42293	8.16282	8.36975	7.30542	7.23919	7.52623	7.7453	7.86886	7.79999	7.42162	7.5641	7.54017	8.04811	8.01829	7.93976	Unknown protein
VIT_03s0063g02700	Vitvi03g00317	5.13361	4.88678	5.25168	6.22075	5.80208	5.7678	5.87654	5.16549	5.23789	6.10915	6.3807	6.24365	5.54027	5.99366	5.97721	5.93347	5.94815	5.723	CPL4 (C-Terminal Domain Phosphatase-like 4)
VIT_03s0088g00290	Vitvi03g00712	5.21042	5.09474	5.11863	5.28844	5.38586	5.32987	5.72	5.85396	5.69629	5.57116	5.15381	5.19383	4.56817	5.04845	4.94929	5.16893	4.97944	5.25903	Phytosulfokines PSK2
VIT_03s0088g00320	Vitvi03g00717	6.31761	6.20538	6.43515	8.05423	7.88269	8.07532	7.03239	6.76761	6.88653	6.56651	6.75051	6.77444	6.20756	6.37648	6.37437	6.35002	6.45311	6.35338	Peptidase M50
VIT_03s0088g00620	Vitvi03g00735	8.31115	8.23523	8.40104	7.79677	8.70433	8.31807	8.34656	8.2787	8.02501	6.95973	6.92662	6.89259	7.49106	7.41987	7.43835	6.62696	6.49823	6.35236	Stress-induced
VIT_03s0088g00690	Vitvi03g01649	4.55324	4.23268	3.83778	3.80884	3.78684	3.60809	3.7332	3.76306	3.6875	6.16953	6.11517	5.91464	4.98224	4.96801	5.28622	6.19707	5.89697	5.94271	Pathogenesis-related protein 1 precursor (PRP 1)
VIT_03s0088g00700	Vitvi03g01650	4.79417	4.6526	4.45662	4.92435	4.92394	4.57718	4.39654	4.73881	4.19969	7.88794	7.42436	7.58533	6.52991	6.47515	6.97265	7.61394	7.34001	7.36752	Pathogenesis related protein 1 precursor (pr1 gene)
VIT_03s0088g00710	Vitvi03g01651	7.68015	7.42695	6.80452	7.4277	7.32931	7.11405	6.45259	6.86631	6.39128	9.91048	9.63424	9.55002	8.9502	8.92639	9.22053	10.1588	10.0133	9.99433	Pathogenesis-related protein 1 precursor (PRP 1)
VIT_03s0088g01090	Vitvi03g01666	4.27677	3.81911	3.68975	4.76082	4.5399	4.79988	4.18099	4.71812	4.18403	4.74785	4.74585	4.6009	4.45529	4.17172	4.66209	4.58505	4.70942	4.75063	Zinc finger (C3HC4-type ring finger)
VIT_03s0088g01190	Vitvi03g00785	6.5032	6.53913	6.19076	6.10352	6.23461	5.99769	6.67887	7.06416	6.72087	6.0175	5.79102	5.91449	6.00862	5.63429	5.8671	5.9089	5.73881	6.09116	Malate dehydrogenase, glyoxysomal precursor
VIT_03s0091g00160	Vitvi03g01597	7.80442	7.83071	7.33455	7.58217	7.11189	7.03631	7.13135	7.39147	7.38952	9.16167	8.88307	8.98778	8.34366	8.29571	8.41396	9.33194	9.23732	9.37809	NtPRp27 secretory protein
VIT_03s0091g00210	Vitvi03g00578	3.45423	3.63143	3.45457	4.40729	4.4816	4.32819	3.44962	3.26328	3.37255	3.00801	3.14907	3.18692	3.23605	3.02943	3.33003	3.03597	2.94292	2.96073	Ethylene-responsive protein
VIT_03s0091g00230	Vitvi03g00580	7.37801	7.41875	7.12612	6.17994	6.41293	6.2483	7.48892	7.92139	7.08173	7.13766	6.91048	7.01846	7.24248	7.17918	7.35582	7.10495	6.90025	7.14241	Unknown protein
VIT_03s0091g00310	Vitvi03g00586	8.78199	8.88089	8.71466	7.62761	7.99191	7.85412	8.84702	8.80887	8.54543	8.48753	8.38105	8.49229	8.33243	8.31498	8.33401	9.18042	9.05346	9.21151	Indole-3-acetic acid-amido synthetase GH3.8
VIT_03s0091g00450	Vitvi03g00601	4.22281	4.52577	4.2138	5.41951	5.22443	5.09211	4.43507	4.57518	4.66118	5.36766	5.42618	5.45979	4.65775	4.66858	5.02281	6.33441	6.26268	6.14776	Progesterone 5-beta-reductase
VIT_03s0091g00490	Vitvi03g01602	7.71714	7.53329	6.94536	6.86578	7.05426	6.79359	7.38853	8.21423	7.37382	6.36892	6.0444	5.90757	5.91421	5.98839	5.91517	5.83743	5.8155	5.82725	Unknown protein
VIT_03s0091g00540	Vitvi03g00612	4.82178	4.41908	4.67352	5.4195	5.10617	5.18972	4.60653	4.33645	4.56581	4.76235	4.965	4.7663	4.50861	4.43279	4.72656	4.96587	5.1553	4.94016	Prolyl 4-hydroxylase
VIT_03s0091g00670	Vitvi03g00628	7.23471	7.08976	6.4995	6.36039	6.28244	6.15896	6.5014	7.02375	6.89448	5.90961	5.55765	5.78875	5.83857	5.3642	5.9593	6.49528	6.33944	6.47448	Lateral organ boundaries protein 38
VIT_03s0091g00810	Vitvi03g00645	4.88586	4.76386	4.52973	5.4584	5.20941	5.2097	4.36007	4.5388	4.48023	5.43652	5.34727	5.14685	5.26967	5.11025	5.02574	5.07062	4.9806	5.0215	Beta-1,4-xylosidase
VIT_03s0091g01060	Vitvi03g00675	6.56938	6.32921	6.243	5.90618	6.7627	6.47261	6.87446	7.29833	6.85724	6.48095	6.07651	6.11582	6.26176	6.18156	5.90177	6.05125	5.78287	6.33253	Cyclin delta-2
VIT_03s0091g01130	Vitvi03g01614	5.6999	5.6192	5.89839	6.17871	5.74366	5.94502	6.31066	6.22626	6.88172	4.99295	5.38503	5.16979	4.98975	4.95613	5.08446	5.33086	5.57426	5.32278	Meprin and TRAF homology domain-containing protein
VIT_03s0097g00530	Vitvi03g00845	10.8763	10.9625	11.0849	11.7483	12.0117	12.0495	11.4418	11.4619	11.2477	11.9237	11.9449	11.971	11.9037	11.851	11.8113	11.6452	11.6077	11.6393	Molecular chaperone DnaK
VIT_03s0110g00190	Vitvi03g00938	4.99025	5.00094	6.13822	4.52559	5.18459	4.85946	6.89513	5.71625	4.92058	4.97514	6.2617	6.64891	5.13525	6.11189	5.52998	4.79608	5.05498	5.07841	Cytochrome oxidase subunit 1
VIT_03s0110g00200	Vitvi03g01752	3.89416	3.64252	4.94945	3.45658	4.0402	3.83027	5.67484	4.13291	3.77126	3.6887	4.73371	5.32886	4.09086	4.96579	4.23551	3.51972	3.72694	3.67206	Apocytochrome b
VIT_03s0110g00300	Vitvi03g01756	-0.0116239	-0.0113212	-0.0100967	0.407925	0.349586	0.349688	-0.00442655	-0.00238069	0.0931807	-0.00638175	-0.0122057	-0.010155	-0.00406417	-0.00970283	0.050413	-0.00923313	-0.0117234	-0.00397944	Copper transporter 4
VIT_03s0132g00090	Vitvi03g01724	6.57115	6.32513	6.35934	6.86512	6.50368	6.75146	7.20318	7.21837	7.02542	6.02203	6.14479	6.09103	5.94495	5.80275	5.73517	6.46339	6.32604	6.17186	ATHVA22A (Arabidopsis thaliana HVA22 homologue A)
VIT_03s0180g00110	Vitvi03g00549	6.64001	6.63272	6.14848	5.80204	6.39486	6.4448	6.84966	7.27082	6.79094	6.39098	6.46964	6.36489	6.32896	6.34365	6.41356	6.48084	6.42511	6.48416	Stress enhanced protein 1 (SEP1)
VIT_03s0180g00320	Vitvi03g00568	7.45651	7.47315	7.02942	6.65724	6.69129	6.51246	5.12792	5.18249	5.05365	5.64332	5.93222	5.65663	5.02059	4.67223	4.88519	6.97384	6.77023	7.06658	Indole-3-acetate beta-glucosyltransferase
VIT_04s0008g00180	Vitvi04g00009	9.74969	9.68873	9.67692	9.37891	9.51792	9.44993	9.67026	9.64311	9.69393	9.25726	9.32905	9.30162	8.74696	8.68661	8.74525	8.49349	8.47512	8.61616	NADP-dependent malic enzyme
VIT_04s0008g00220	Vitvi04g00013	5.44211	5.50918	5.84215	4.68794	4.96294	5.02675	4.62538	4.49896	4.64384	4.32012	4.33958	4.18893	4.45667	4.37926	4.4618	4.45675	4.62273	4.49708	IAA6
VIT_04s0008g00370	Vitvi04g00029	5.30624	5.08296	5.23118	5.20888	5.2806	5.10241	5.35098	5.18614	5.84099	4.9104	4.74864	4.74128	4.42909	4.30795	4.49193	5.00459	5.03207	5.08688	Clavata1 receptor kinase (CLV1)
VIT_04s0008g00540	Vitvi04g00042	7.26177	6.9473	6.42579	6.54051	6.33925	6.47559	5.77479	6.44916	5.93692	6.96242	6.92154	6.76667	7.1048	7.09847	7.09187	6.97875	6.87413	6.91197	Oleosin OLE-3
VIT_04s0008g00860	Vitvi04g00070	6.73925	6.8747	6.64832	6.86319	6.97447	6.97996	6.29491	6.32261	6.44793	6.49722	6.6707	6.50144	6.49399	6.45492	6.52367	6.62884	6.63588	6.68697	Ndr family protein
VIT_04s0008g00870	Vitvi04g00071	4.94694	4.43085	4.76857	5.39019	5.01629	5.26747	4.97602	5.44747	4.96057	4.33791	4.37463	4.32684	4.34476	4.7067	4.5288	5.60489	5.3296	5.17694	Phosphoethanolamine/phosphocholine phosphatase
VIT_04s0008g01070	Vitvi04g00088	7.36484	7.61999	7.5151	6.93183	7.60118	7.60502	8.09117	8.20847	8.04216	6.71431	6.85961	6.82232	6.55449	6.573	6.62388	6.97114	6.72928	6.72543	Calmodulin-binding region IQD6
VIT_04s0008g01110	Vitvi04g00092	8.04636	8.0902	8.01558	12.0207	11.4684	11.7213	9.65173	9.7539	9.04108	10.2533	10.3218	10.1336	8.65082	8.47689	8.43404	8.80465	8.74889	8.72224	Heat shock transcription factor A6B
VIT_04s0008g01130	Vitvi04g00093	6.83722	6.63598	6.60989	7.13247	7.37954	7.26799	6.64616	7.03036	6.72194	7.53007	7.54553	7.59884	7.67275	7.55984	7.61882	7.4146	7.24115	7.4144	Solute carrier family 25
VIT_04s0008g01220	Vitvi04g00104	7.76767	7.60426	7.54427	7.33897	7.56396	7.35689	7.20737	7.59325	7.23288	7.08091	7.1677	7.18038	7.80111	7.80966	7.75597	7.01004	7.06578	7.09063	RKL1 (Receptor-like kinase 1)
VIT_04s0008g01490	Vitvi04g01792	10.1752	10.1392	9.33565	11.1454	10.9127	10.8493	9.7022	10.6718	9.35749	10.6689	10.2549	10.1684	10.2358	10.1147	10.3409	10.2456	10.0784	10.3608	Heat shock protein 17.6 kDa class II
VIT_04s0008g01500	Vitvi04g01793	6.25053	6.43369	6.04094	8.21814	8.34047	8.36647	5.78825	6.73308	5.25922	7.63403	7.60263	7.6057	6.81378	6.94916	7.31603	7.10326	6.69123	6.79608	Heat shock protein 17.6 kDa class II
VIT_04s0008g01510	Vitvi04g01794	8.28165	8.40005	8.30536	9.60131	9.38521	9.36086	8.29318	8.37741	8.04223	9.56714	9.40659	9.27056	9.25446	9.17568	9.19654	9.05804	8.91649	9.27831	Heat shock protein 17.6 kDa class II
VIT_04s0008g01550	Vitvi04g01799	6.47974	6.46743	6.50102	9.41257	9.25395	9.29206	7.07562	7.37214	6.46327	8.05068	7.86114	7.91527	7.2729	7.33086	7.04507	7.44713	7.37092	7.46717	Small molecular heat shock protein 17.5
VIT_04s0008g01570	Vitvi04g01801	5.95765	6.3293	5.7379	8.38525	7.56782	7.733	5.97424	6.59753	5.23627	7.39147	6.86719	6.90053	6.30795	6.2206	6.1007	6.38866	5.99539	6.69039	Heat shock protein 17.6 kDa class II
VIT_04s0008g01590	Vitvi04g00135	8.91343	8.70619	7.97635	10.7272	10.4093	10.3056	7.9882	9.09494	7.46048	9.30221	9.14638	9.03035	8.79267	8.5223	8.82616	8.61045	8.24221	8.43048	Heat shock protein 17.6 kDa class II
VIT_04s0008g01610	Vitvi04g00136	4.23323	3.87669	3.90581	10.5561	9.82115	9.45148	4.03307	4.07653	3.79134	6.19761	6.35408	6.00214	5.01508	5.35925	4.88127	4.3062	4.12076	4.6231	Heat shock protein 17.6 kDa class II
VIT_04s0008g01660	Vitvi04g01805	9.13162	9.26401	9.48957	9.48531	10.012	10.0834	9.29038	9.15631	9.27755	11.0244	11.0863	11.0783	10.7574	10.8567	10.745	9.99131	9.88644	9.98625	Carrier protein, Mitochondrial
VIT_04s0008g01730	Vitvi04g01806	6.16054	6.4071	6.15412	6.18444	6.17556	5.88689	6.76882	7.0631	7.2099	5.8175	5.78452	5.69757	5.9169	5.76363	5.80757	5.9725	5.97124	6.07057	PSBX (photosystem II subunit X)
VIT_04s0008g02070	Vitvi04g00179	4.43082	4.54712	4.35451	4.39256	4.08068	4.37396	4.39349	4.63183	4.54645	5.49908	5.36284	5.41804	4.47965	4.45913	4.44748	5.04076	5.04296	4.93309	Avr9/Cf-9 induced kinase 1
VIT_04s0008g02250	Vitvi04g00192	9.97129	9.98201	9.53673	8.97904	9.27709	9.08471	10.1554	10.5107	10.0991	8.55538	8.27577	8.35094	8.49339	8.37729	8.37485	8.79572	8.44384	8.57523	Beta-ketoacyl-CoA synthase
VIT_04s0008g02510	Vitvi04g00216	9.17471	9.13554	8.94196	9.09428	8.87781	8.79403	8.92239	9.12309	9.11289	7.92792	7.99127	7.98349	7.78998	7.83855	7.76662	8.40066	8.41924	8.39297	Receptor kinase homolog LRK10
VIT_04s0008g02670	Vitvi04g00232	7.5844	7.67613	7.59822	6.95621	7.53617	7.39385	8.64008	8.50296	8.33397	7.10523	7.06389	7.0366	6.96126	6.90245	6.8678	7.20526	7.12324	7.16025	Cryptochrome DASH
VIT_04s0008g02760	Vitvi04g00241	7.20442	7.25036	6.62383	6.67291	6.56986	6.31797	5.80012	6.49111	6.38631	5.63206	5.7259	5.61368	5.52279	5.13552	5.12189	6.02392	5.8428	5.83497	Unknown protein
VIT_04s0008g02800	Vitvi04g01831	6.86082	6.5315	6.50278	6.57343	6.06143	6.23625	5.87412	5.9087	6.05453	5.78752	5.96158	5.84797	6.03531	6.02098	6.01539	5.39375	5.67019	5.56065	SAUR_D
VIT_04s0008g02860	Vitvi04g00252	5.90308	5.98706	5.99277	6.86196	6.823	6.7623	6.41111	6.86223	7.19677	5.32	5.27316	5.3882	5.59391	5.50634	5.16691	5.56185	5.62224	5.70679	Cation transport protein chaC
VIT_04s0008g02920	Vitvi04g00259	10.4647	10.5706	10.3872	9.17158	9.32973	9.25252	9.31788	9.63106	9.63337	9.44774	9.21351	9.18637	8.79888	8.83901	8.98065	9.49278	9.39513	9.44067	Desiccation protein PCC13-62 precursor
VIT_04s0008g03560	Vitvi04g01849	4.89629	4.78653	4.97251	4.92321	5.24708	5.03261	5.72485	5.728	5.42619	4.54252	4.4067	4.37102	4.18248	4.44929	4.47125	4.24914	4.32754	4.45785	Lactoylglutathione lyase
VIT_04s0008g03570	Vitvi04g00308	5.42869	5.29926	5.00538	4.78444	4.9556	4.77679	5.92656	5.64283	5.5467	4.01184	4.16817	3.88117	4.21417	3.83782	4.20966	3.79089	3.7454	4.00551	Unknown protein
VIT_04s0008g03930	Vitvi04g00341	13.2698	13.3861	13.3105	12.5883	13.0835	12.9418	13.5801	13.7501	13.5577	13.102	12.9102	12.9811	12.9015	12.8753	12.8342	12.9558	12.8702	12.8603	RD22
VIT_04s0008g03950	Vitvi04g00342	7.90243	7.9199	7.77756	7.38057	7.0487	7.10545	8.97548	9.12426	8.84321	4.5877	4.46112	4.61111	4.57244	4.51664	4.46623	4.63326	4.52354	4.6979	RD22
VIT_04s0008g03990	Vitvi04g00345	5.39525	5.5885	4.92985	4.70686	4.6223	4.48389	4.64845	4.85365	4.52382	4.73125	4.54432	4.42329	4.49272	4.62625	4.24877	4.28799	4.40545	4.1601	Unknown
VIT_04s0008g04060	Vitvi04g00352	6.17159	6.14004	5.88744	5.92017	5.67786	5.7333	5.83825	6.04154	5.8311	5.39362	5.62415	5.19745	4.70256	4.56255	4.53907	4.6826	4.51051	4.47286	RD22
VIT_04s0008g04480	Vitvi04g00388	13.5675	13.3515	13.6389	14.4739	14.3265	14.5438	13.7588	13.4391	13.3068	13.9227	14.0997	14.1093	13.5836	13.697	13.7098	13.7372	13.803	13.6801	Zinc finger (C3HC4-type ring finger)
VIT_04s0008g04710	Vitvi04g00410	8.24765	8.36201	8.87028	9.2662	9.49855	9.56199	9.41629	9.05624	9.20329	8.30151	8.38189	8.40674	8.003	8.30715	8.10758	8.23366	8.38768	8.37232	Beta-ketoacyl-CoA synthase
VIT_04s0008g05390	Vitvi04g01907	2.30446	2.37867	2.45989	2.43974	2.43205	2.55098	2.35257	2.45772	2.28267	3.23733	3.07981	3.27032	2.35492	2.39339	2.55979	3.77737	3.53711	3.8501	Carboxyesterase17 CXE17
VIT_04s0008g05430	Vitvi04g00477	8.31532	8.43781	8.78959	8.14918	8.70895	8.68713	9.42805	9.19814	9.30755	7.71209	7.90807	7.90035	7.85122	7.98049	7.882	7.75872	7.85962	7.84307	RDR6 (RNA-dependent RNA polymerase 6)
VIT_04s0008g05510	Vitvi04g00486	3.67589	3.75951	3.96315	4.44489	4.79248	4.75376	4.21432	3.87121	4.19572	3.91421	3.8086	3.70786	3.5733	3.94085	3.74389	3.68483	3.85457	3.83823	SYNC1 protein, related
VIT_04s0008g05700	Vitvi04g00506	3.79814	3.92837	3.57602	4.32776	4.56744	4.58724	3.58843	3.93294	3.76985	4.55002	4.60089	4.52616	4.33847	4.11696	4.36896	5.12488	5.2271	5.01601	ACT domain-containing protein
VIT_04s0008g05830	Vitvi04g00517	5.04817	4.92646	5.04887	5.0897	5.54796	5.40224	5.11445	5.39531	5.09894	4.9562	5.14272	4.85861	5.12609	5.08205	4.96164	4.39147	4.49554	4.47108	Armadillo/beta-catenin repeat
VIT_04s0008g05870	Vitvi04g00522	7.88561	8.04803	8.19198	9.2856	9.48698	9.64518	8.56699	8.35089	8.09623	8.96316	8.88786	8.87261	8.66457	8.54582	8.68443	8.5327	8.43514	8.54766	CLPB-M/CLPB4/HSP98.7
VIT_04s0008g06030	Vitvi04g00536	12.0175	11.8985	10.7751	10.8654	10.7756	10.8668	10.6513	11.5726	10.6489	11.2013	10.8915	10.7817	10.7517	10.9408	11.2153	11.1935	10.9311	10.9848	Ribosomal protein L39 (RPL39C) 60S
VIT_04s0008g06150	Vitvi04g01920	2.27276	2.27643	2.11503	2.72566	2.81751	2.84571	2.07264	2.08121	2.08453	2.7691	2.6392	2.5288	2.42458	2.34906	2.26845	2.05237	2.10442	2.15447	No hit
VIT_04s0008g06650	Vitvi04g01928	2.1586	2.16168	2.17398	4.55589	4.58063	4.13823	2.22752	2.24564	2.20661	2.64556	2.39642	2.1734	2.52392	2.35695	2.53871	2.52091	2.24577	2.52517	No hit
VIT_04s0008g06730	Vitvi04g00607	7.62104	7.76275	7.80062	8.45376	8.73531	8.52609	7.88446	7.84474	7.79397	8.63381	8.59563	8.47846	8.64441	8.68264	8.61526	8.30226	8.31967	8.34717	Import inner membrane translocase subunit Tim17/Tim22/Tim23
VIT_04s0008g06930	Vitvi04g00625	4.99997	5.26904	5.36997	4.97672	4.94483	4.99308	5.57013	5.48792	5.85572	5.75913	5.91853	5.95879	6.05717	5.85503	5.86793	6.11916	5.86879	6.03451	Transposase, IS4
VIT_04s0008g07250	Vitvi04g01941	1.72576	1.72818	1.79932	1.85429	1.77468	1.82825	2.10295	2.59849	2.54354	1.61544	1.7211	1.60258	1.70726	1.67488	1.66163	1.67761	1.89032	1.70775	Aspartyl protease
VIT_04s0023g00220	Vitvi04g01136	4.76065	4.79306	4.68967	5.0158	5.1838	4.83335	4.83115	4.61981	4.71489	4.6231	4.76297	4.73824	5.48123	5.44963	5.23638	4.83966	5.01335	4.92821	Zfwd2 protein (ZFWD2)
VIT_04s0023g00360	Vitvi04g01156	7.35287	7.37605	6.87878	6.43064	6.29222	6.55797	6.40946	7.28867	6.68771	5.50627	5.75731	5.66277	5.47515	5.48596	5.36354	5.66107	5.51304	5.44971	Unknown protein
VIT_04s0023g00410	Vitvi04g02063	7.43527	7.47114	6.9245	7.30214	7.09149	6.91061	8.07073	8.32766	8.3178	6.54171	6.38971	6.25673	6.52307	6.27391	6.51067	6.89622	6.94452	7.04442	Photosystem I subunit XI (PSAL)
VIT_04s0023g00430	Vitvi04g01160	5.61513	5.76281	5.70512	6.30526	6.62501	6.65453	6.05525	5.66177	5.77294	6.1697	6.5508	6.47195	6.14091	6.25986	6.00749	5.7048	5.78822	5.76145	Tyrosine specific protein phosphatase
VIT_04s0023g00480	Vitvi04g01164	3.52201	4.12466	3.90246	5.33478	5.15046	5.52811	3.60865	3.64625	3.92447	3.51191	3.84263	3.60293	3.83805	3.91345	3.81269	3.67193	3.70153	3.48655	Unknown
VIT_04s0023g00720	Vitvi04g01189	4.97456	5.3191	5.14318	4.51918	4.72635	4.67803	5.75759	5.39783	5.84669	4.97582	4.80783	4.75496	4.94017	4.50215	5.08953	5.13816	5.18227	5.07661	Unknown protein
VIT_04s0023g01100	Vitvi04g01220	8.3455	8.17828	7.85698	8.36895	7.85513	7.74479	8.55736	9.12698	8.84798	7.39265	7.14438	7.25903	7.31786	7.10011	7.14044	8.387	8.32423	8.42839	Calmodulin
VIT_04s0023g01110	Vitvi04g01221	15.1754	15.0389	14.9069	15.1964	14.7221	14.7383	14.9892	15.0693	14.9729	13.7913	13.7681	13.8042	13.4125	13.3621	13.3528	14.1392	14.1258	14.1622	PQ-loop repeat protein
VIT_04s0023g01120	Vitvi04g01222	6.20809	5.94281	5.83873	5.3686	5.59556	5.74588	5.4634	5.69862	5.33402	5.88303	5.72585	5.66587	5.40532	5.28914	5.34247	6.08439	5.70917	6.05606	Galacturonosyltransferase
VIT_04s0023g01140	Vitvi04g01224	5.82833	5.90616	6.00635	5.67893	6.539	6.16628	6.74801	6.75703	6.5906	5.98851	6.05372	6.16349	5.94377	6.30315	6.06367	5.95064	5.87686	5.85664	GNS1/SUR4 membrane protein
VIT_04s0023g01150	Vitvi04g01225	6.66347	6.62167	6.45218	6.70734	6.80934	6.78102	6.68071	6.54989	6.53655	6.37186	6.64245	6.61573	5.81515	5.94248	5.6485	6.42424	6.19704	6.4167	Unknown protein
VIT_04s0023g01170	Vitvi04g01227	6.01887	5.90762	5.82948	6.68076	6.48601	6.556	6.19765	6.50839	6.40728	5.78674	5.74379	5.72622	5.52052	5.48628	5.47774	5.64874	5.81627	5.74202	Unknown protein
VIT_04s0023g01390	Vitvi04g01248	3.62085	3.73847	3.76284	5.60265	5.91486	6.03487	3.59257	3.69843	3.66829	4.96518	4.78288	4.51864	4.52627	4.50635	4.57982	4.89974	4.54106	4.59697	Cupin family protein
VIT_04s0023g01480	Vitvi04g01261	6.58405	6.59775	6.99995	7.0843	6.73381	6.96316	6.41255	6.14175	6.42248	6.73472	6.83975	6.92499	6.9414	6.69378	6.74241	6.41411	6.49716	6.38855	Dimethylaniline monooxygenase, N-oxide-forming
VIT_04s0023g01540	Vitvi04g02101	12.3126	12.1648	11.554	11.0492	11.3803	11.4566	11.2293	11.9845	11.3125	11.7841	11.7157	11.6407	11.59	11.8481	12.025	11.9985	11.7934	11.8359	Acidic leucine-rich nuclear phosphoprotein 32 member B
VIT_04s0023g01600	Vitvi04g01274	5.19907	5.28282	5.18607	2.158	2.05463	2.05473	2.27581	2.18127	2.1177	2.13554	2.05987	2.08795	2.16256	2.09391	2.06307	2.10003	2.06663	2.16352	Membrane protein
VIT_04s0023g01670	Vitvi04g01282	2.79098	2.63937	2.6535	5.15666	5.01121	5.15108	2.8109	2.9286	3.03107	3.63246	3.67018	3.14003	3.13953	2.89475	2.92082	2.74857	2.7894	2.81651	Unknown protein
VIT_04s0023g01800	Vitvi04g01296	8.19402	8.0305	8.31115	8.76572	8.54881	8.62439	8.02323	7.77578	7.92848	8.55152	8.7418	8.67756	8.45893	8.54606	8.54963	8.48638	8.61919	8.57002	Maf, septum formation protein
VIT_04s0023g01890	Vitvi04g01306	6.25819	6.15593	6.04547	6.4852	6.9579	6.8218	5.86814	6.35606	6.05816	7.02362	6.9271	6.91894	7.03636	6.68481	6.90987	7.14231	7.22322	7.19484	Unknown protein
VIT_04s0023g02280	Vitvi04g02122	9.74002	9.55493	9.68307	9.61082	9.2888	9.20579	9.14398	9.21092	9.37049	8.51507	8.68449	8.62341	9.11459	9.08831	8.9221	10.0749	10.0678	10.2132	S-adenosyl-L-methionine:salicylic acid carboxyl methyltransferase
VIT_04s0023g02290	Vitvi04g02123	7.06793	7.15606	6.86731	6.74954	6.53722	6.6628	6.8941	7.10623	7.11912	5.94611	5.82537	6.02357	5.96449	6.23879	6.06034	6.9138	7.05791	7.1395	S-adenosyl-L-methionine:salicylic acid carboxyl methyltransferase
VIT_04s0023g02430	Vitvi04g01363	5.68278	5.64909	5.63314	5.32407	5.06639	5.21385	4.44582	4.61572	4.67635	4.76507	4.79046	4.62107	4.83491	4.76432	4.50919	4.4007	4.33389	4.06074	Basic leucine-zipper 11 GBF6
VIT_04s0023g02480	Vitvi04g01368	11.5018	11.6245	10.9283	11.1698	11.5718	11.4804	10.2385	10.9394	10.6024	12.3776	12.0123	11.9461	11.6909	11.7457	11.9894	12.7925	12.3728	12.6144	Dehydrin 1b
VIT_04s0023g02780	Vitvi04g01399	6.42599	6.36221	6.03768	5.81002	5.57834	5.6554	5.69509	5.80284	5.62897	5.13066	5.33842	5.20309	5.67219	5.41516	5.46036	5.01739	5.35692	5.11362	Short internodes
VIT_04s0023g02900	Vitvi04g01412	6.844	7.06807	6.85252	5.74455	6.24869	6.14925	6.00306	6.33331	6.34387	8.58863	8.30037	8.40838	8.49094	8.53347	8.53308	8.51591	8.27703	8.42566	Ferulate-5-hydroxylase
VIT_04s0023g03010	Vitvi04g01421	8.45614	8.49187	8.0995	7.87604	8.28287	8.09882	9.0648	9.69422	9.14946	8.28566	8.07379	7.97347	8.31815	7.92224	8.09744	8.26931	8.19085	8.17779	fructose-bisphosphate aldolase, chloroplast precursor
VIT_04s0023g03040	Vitvi04g01424	8.81252	8.52711	8.02247	8.7208	8.17748	8.28571	8.80473	9.50346	9.1367	7.07799	7.07486	6.98444	7.36499	7.23041	7.31213	7.88618	7.97253	7.87372	Lactoylglutathione lyase
VIT_04s0023g03110	Vitvi04g01430	4.04073	3.94451	3.91338	3.2221	3.10554	3.00304	3.22264	3.11683	3.47699	3.19501	3.2489	3.28692	3.3433	3.46395	3.51755	3.91508	3.90854	3.82348	Vascular related NAC-domain protein 1
VIT_04s0023g03180	Vitvi04g01436	6.40115	6.68156	6.64862	6.82331	7.26655	7.3545	7.51331	7.53131	7.38418	6.36403	6.50378	6.34848	6.24388	6.42125	6.20543	6.61657	6.72217	6.73487	Zinc finger (CCCH-type) family protein
VIT_04s0023g03530	Vitvi04g02156	1.91745	1.85685	1.98753	1.88124	2.16441	1.96799	2.52664	2.56632	2.35324	2.01666	2.02454	2.09893	2.03471	2.10409	2.02677	2.16239	2.34423	2.34172	No hit
VIT_04s0023g03540	Vitvi04g01470	10.2152	10.203	9.98997	9.49345	10.3827	9.88723	10.6583	11.134	10.8425	10.4941	10.2471	10.2755	10.391	10.1887	10.2464	10.7604	10.5818	10.996	Thaumatin SCUTL1
VIT_04s0023g03550	Vitvi04g01471	11.1867	11.3047	10.9922	10.3569	11.1893	11.0026	11.4215	11.735	11.3705	11.2036	11.0207	11.0302	11.0529	10.9728	11.0859	11.7651	11.5581	11.8119	Thaumatin
VIT_04s0023g03600	Vitvi04g02160	12.2313	12.0239	11.5623	11.9344	11.6888	11.7789	10.9303	11.4231	11.1058	11.3127	11.28	11.2532	11.2395	11.3084	11.4038	11.0018	11.0254	10.9901	SEN1 (dark inducible 1)
VIT_04s0023g03650	Vitvi04g01481	5.65438	5.72064	5.63279	5.2318	5.41287	5.3059	6.16329	5.92729	5.84973	4.71399	4.4458	4.47054	4.37237	4.44713	4.3124	4.34283	4.35611	4.55635	Galactose mutarotase-like
VIT_04s0023g03680	Vitvi04g01483	7.08076	6.90048	6.9829	6.49213	6.60367	6.42334	7.3459	7.44644	7.60732	6.28924	6.45742	6.45344	6.02569	6.33503	6.4676	6.65798	6.65842	6.66186	Histidine kinase 1 (AHK1)
VIT_04s0023g03890	Vitvi04g02170	1.39929	1.40044	1.40506	2.43031	2.66659	2.45332	1.42595	1.43331	1.38732	1.73272	1.46961	1.48258	1.42726	1.48541	1.47106	1.48834	1.39892	1.60664	Atfp6
VIT_04s0023g03910	Vitvi04g02172	1.02643	1.02734	1.03101	2.24662	1.88832	1.92043	1.04759	1.05343	1.01693	1.21323	1.16744	1.03083	1.04863	1.03218	1.02536	1.03357	1.02613	1.04887	Metal-binding protein
VIT_04s0043g00160	Vitvi04g00932	10.7734	10.7501	11.032	10.0755	10.002	10.1006	10.539	10.2328	10.2793	9.22294	9.34793	9.37211	9.49029	9.59055	9.35033	9.38583	9.41431	9.34414	Receptor protein kinase
VIT_04s0043g00300	Vitvi04g00960	0.582291	0.582852	0.585116	1.15524	1.25784	1.38917	0.595475	0.599166	0.576474	0.591925	0.581211	0.585008	0.596131	0.585842	0.581633	0.733017	0.582107	0.596284	Microtubule-associated protein
VIT_04s0043g00310	Vitvi04g00962	6.8253	6.89971	7.11108	8.22505	8.89632	8.73129	7.86141	7.91794	7.38561	8.32199	8.30358	8.36361	7.74174	7.74805	7.87858	7.58662	7.39596	7.70003	Ribulose-phosphate 3-epimerase
VIT_04s0043g00690	Vitvi04g01011	2.52645	2.47463	2.75096	3.78107	3.3752	3.23173	2.48311	2.57794	2.48355	2.39148	2.71087	2.60107	2.62661	2.60783	2.34738	2.55862	2.57748	2.41003	ARR22 Type A
VIT_04s0044g00020	Vitvi04g01564	8.9454	8.77342	8.33107	8.48382	8.3963	8.16904	8.60755	9.13279	8.7605	7.7614	7.58652	7.68454	7.14636	7.51028	7.48769	8.09245	7.99295	8.01248	Catalase [Vitis vinifera]
VIT_04s0044g00040	Vitvi04g01566	8.57128	8.47224	8.29614	7.97219	7.67307	7.70135	7.73644	7.91604	7.91575	9.44753	9.25587	9.25168	8.70272	8.9254	8.9894	8.88958	8.78656	8.90403	Dirigent
VIT_04s0044g00210	Vitvi04g01586	2.41603	2.41995	2.43555	4.79803	5.25095	5.26552	2.50308	2.52582	2.374	3.18463	3.47095	3.19489	2.70981	2.98207	2.58261	2.44632	2.41473	2.50811	Mannitol dehydrogenase
VIT_04s0044g00270	Vitvi04g02210	3.19846	3.2568	3.22061	3.30018	3.50271	3.12979	3.30071	3.39593	3.29147	4.36316	4.16068	4.39388	3.73973	3.68713	3.79272	4.48298	4.09	4.37017	Monooxygenase (MO3)
VIT_04s0044g00720	Vitvi04g01635	4.06816	4.25113	4.00121	4.4571	4.20652	4.06325	4.66786	4.67129	4.90724	3.72069	3.50401	3.39439	3.20962	3.22193	3.25401	3.56536	3.3679	3.55672	S-receptor kinase
VIT_04s0044g00970	Vitvi04g01654	4.84727	4.63076	4.79277	4.81712	4.48485	4.88984	4.15935	4.01754	4.11113	5.44438	5.12242	5.29479	5.67527	5.44818	5.47917	4.72397	4.69072	4.56845	Unknown protein
VIT_04s0044g00990	Vitvi04g01657	5.22147	5.41566	5.36752	4.24893	4.16591	3.89198	4.20938	4.02172	3.91119	3.98854	3.90057	3.98932	4.33619	4.47782	4.21367	4.61471	4.59215	4.41059	PGSIP1 (Plant glycogenin-like starch initiation protein 1)
VIT_04s0044g01010	Vitvi04g02247	5.05965	4.83213	4.93802	4.6318	5.22682	4.90122	5.3867	6.0522	5.66875	4.50967	4.66909	4.52879	4.45695	4.15495	4.2869	4.52672	4.14802	4.32982	Pectinesterase family
VIT_04s0044g01130	Vitvi04g01671	5.94429	5.80618	5.69254	5.98145	5.92343	6.02376	6.4233	6.29949	6.56877	5.40196	5.43656	5.36296	5.37531	5.29402	5.33757	6.09039	5.9181	6.09828	Alcohol dehydrogenase 2 [Vitis vinifera]
VIT_04s0044g01160	Vitvi04g01675	2.47452	2.47744	2.68668	3.53513	3.89615	3.96206	2.45484	2.46901	2.37974	3.51335	3.24473	3.75959	2.5453	2.69259	2.47108	2.56906	2.54019	2.45795	Aminotransferase, class V
VIT_04s0044g01230	Vitvi04g01685	11.6034	11.5574	10.7179	11.4974	11.2532	11.3654	10.4011	10.837	10.4161	11.6664	11.5878	11.3665	11.51	11.4459	11.6157	11.9764	11.7733	11.7669	Unknown
VIT_04s0044g01300	Vitvi04g01692	7.3612	7.41566	7.60401	8.10747	8.07826	8.32836	7.60812	7.35895	7.36212	7.52541	7.52847	7.66549	7.50058	7.64441	7.55229	7.3785	7.54783	7.54236	DNA cross-link repair protein
VIT_04s0044g01490	Vitvi04g01711	3.53575	3.65358	3.60716	3.48018	3.75186	3.91779	3.53479	3.89822	3.82595	3.55096	3.73102	3.68087	3.77783	3.44478	3.73693	4.09548	4.46	4.04212	2-oxoisovalerate dehydrogenase alpha subunit, mitochondrial precursor
VIT_04s0044g01500	Vitvi04g01714	5.02538	4.94781	5.04783	4.74157	4.45027	4.65505	5.3767	5.32027	5.24455	4.62556	4.43216	4.70976	4.65524	4.47122	4.40877	5.16667	5.23575	5.09855	NAC domain containing protein 104
VIT_04s0044g01740	Vitvi04g01740	5.25767	5.25751	4.95811	4.52775	4.87876	4.74477	5.6644	5.78488	5.95276	3.88167	3.87737	4.10369	4.24919	4.34372	4.20904	4.1684	4.14324	4.20275	3-hydroxy-3-methylglutaryl-coenzyme A reductase 3
VIT_04s0044g01870	Vitvi04g02257	4.48927	4.33707	4.46444	6.08727	5.66209	6.07716	4.65327	4.44244	4.56761	4.08034	4.18437	3.9394	3.67059	3.75305	3.75452	3.76294	3.89913	3.87039	Auxin efflux carrier
VIT_04s0044g01880	Vitvi04g01748	7.3197	7.25045	6.75623	7.19651	7.01356	7.1691	6.57171	6.66001	6.3185	7.04497	7.09478	7.03339	6.19169	6.19357	6.362	7.20162	7.08756	7.17537	Auxin Efflux Carrier
VIT_04s0069g00260	Vitvi04g01953	5.29427	5.76641	5.58709	5.58549	5.82493	6.10502	6.37627	6.16266	6.09093	5.23367	5.17621	5.61472	5.4279	5.38277	5.07723	5.76383	5.42954	5.62171	Glutamate receptor 2.8
VIT_04s0069g00970	Vitvi04g00760	4.66797	4.59172	4.15008	3.8147	3.50793	3.91364	4.35522	4.39058	3.97099	3.36499	3.55688	3.31099	3.33044	3.37276	3.38552	3.62213	3.8192	3.82566	WRKY DNA-binding protein 51
VIT_04s0069g01010	Vitvi04g00764	7.54626	7.46156	7.26598	6.71505	6.5127	6.53586	6.28684	6.44894	6.18875	9.06528	8.83201	8.85207	8.53683	8.46091	8.52491	8.74922	8.56239	8.66899	Harpin-induced protein
VIT_04s0079g00280	Vitvi04g00837	5.76368	5.98658	5.78033	5.99149	5.47868	5.73414	5.58102	5.52506	5.55641	5.23442	5.28535	5.11459	5.25412	5.30078	5.31147	5.99805	6.03281	5.65303	NAC domain-containing protein 28
VIT_04s0079g00610	Vitvi04g00871	11.8593	11.5683	11.1346	11.6411	11.2785	11.2965	10.5365	10.909	10.7834	11.4098	11.4969	11.3491	11.5951	11.4338	11.4638	10.6628	10.686	10.7066	Early nodulin ENOD18 protein
VIT_04s0079g00680	Vitvi04g02011	8.40571	8.26254	8.27559	8.18718	7.75669	7.75706	8.7205	8.61123	8.82295	7.14427	7.06128	6.99236	7.06598	7.01096	6.95516	7.41246	7.25387	7.34467	Phytoene synthase, chloroplast precursor
VIT_04s0079g00790	Vitvi04g00890	6.2629	6.31618	6.17847	5.49686	5.88287	5.783	7.40458	7.73237	7.35573	6.00978	5.58073	5.74874	5.74161	5.28221	5.26403	7.61115	7.5082	7.65395	Acyl-CoA synthetases (Acyl-activating enzyme 11)
VIT_04s0079g00810	Vitvi04g02017	11.2319	11.1627	11.0537	11.1644	10.9884	11.1337	10.2235	10.2486	10.4629	11.3118	11.6426	11.4333	11.3419	11.4295	11.1844	10.5684	10.5731	10.5435	Cold induced protein
VIT_05s0020g00440	Vitvi05g00214	10.842	10.9417	11.2139	10.8891	10.7144	10.8443	11.1445	10.819	10.9631	9.25221	9.43129	9.35299	9.55881	9.63675	9.57139	8.79059	8.9391	8.89731	Boron transporter-like protein 1
VIT_05s0020g00480	Vitvi05g00218	4.76347	4.74149	5.08047	6.5521	6.49102	6.60417	5.67131	5.50097	5.47114	5.87599	5.78887	5.78554	5.19465	5.22933	5.16787	5.26702	5.25507	5.30447	Mitochondrial substrate carrier family protein
VIT_05s0020g00600	Vitvi05g00235	5.99206	6.31874	5.88431	10.0831	9.55722	9.65367	6.17892	6.28752	6.6323	7.1739	7.09085	6.89951	6.45118	6.44709	6.10317	7.01619	7.30539	7.11518	1-cys peroxiredoxin
VIT_05s0020g00680	Vitvi05g00243	5.92571	5.76493	5.73215	6.19234	6.01997	6.38229	8.30294	7.90475	8.20024	5.38359	5.291	5.23424	5.29972	5.13221	5.11913	6.82644	7.02271	6.62443	ABC transporter G member 21
VIT_05s0020g00840	Vitvi05g01833	9.40492	9.6175	9.21487	9.73057	9.95814	9.98994	8.89341	9.03961	8.85178	9.15789	9.01985	8.98842	9.0832	8.92613	8.97789	9.21192	9.05718	9.17947	No hit
VIT_05s0020g00930	Vitvi05g01835	7.67051	7.5224	7.71647	7.57666	7.60712	7.60748	8.93432	8.81079	8.97424	7.25137	7.46579	7.35487	6.66944	6.66714	6.41309	8.18746	8.15554	8.26152	Soluble diacylglycerol acyltransferase
VIT_05s0020g01070	Vitvi05g00271	2.60324	2.88513	2.34346	2.15906	1.76681	1.82744	1.8944	1.9109	1.95947	1.72567	1.70371	1.78178	1.8188	1.78456	1.77052	1.85516	1.89325	1.89802	IAA31
VIT_05s0020g01080	Vitvi05g00272	9.30662	9.41746	9.80366	9.37402	9.13772	9.24694	9.4923	9.26082	9.72285	9.17156	9.32406	9.30475	9.38321	9.41592	9.2191	8.5064	8.77687	8.64662	Unknown
VIT_05s0020g01090	Vitvi05g00274	8.14615	8.05021	8.05449	6.94702	7.3482	7.31794	8.28711	8.49985	8.17708	7.63409	7.47137	7.24547	7.31312	7.45568	7.69354	7.6661	7.50828	7.55645	BZIP protein HY5 (HY5)
VIT_05s0020g01120	Vitvi05g00277	8.51637	8.51398	8.42096	9.53344	9.92941	9.94759	8.92036	9.07532	8.69728	9.54281	9.43102	9.40856	9.38182	9.16434	9.17811	9.36412	9.29488	9.36105	Rhomboid
VIT_05s0020g01820	Vitvi05g00349	6.94124	6.98683	6.58322	5.65206	6.35504	6.06196	7.26586	7.6869	6.96667	5.85329	5.77619	5.84346	5.64098	5.90597	5.70969	5.87946	5.75086	5.56836	Integral membrane family protein UPF0497
VIT_05s0020g02270	Vitvi05g01871	11.4798	11.5649	11.831	11.6871	12.4016	11.9223	12.0231	12.2223	12.4487	12.5169	12.5119	12.4003	12.3915	12.3736	12.143	11.772	11.6701	11.8944	Unknown
VIT_05s0020g02280	Vitvi05g00385	6.80676	6.80799	6.38376	6.70583	6.63041	6.39421	6.33541	7.05218	6.62083	6.57774	6.09089	6.24721	6.61487	6.13817	6.45672	7.48622	7.49905	7.58818	Unknown protein
VIT_05s0020g02480	Vitvi05g00403	6.06138	5.7348	5.89482	5.44137	5.61741	5.3833	6.25285	6.65623	6.42136	5.52328	5.32928	5.42429	5.38358	5.22232	5.43901	5.3237	5.44906	5.14	Glutamine synthetase
VIT_05s0020g02830	Vitvi05g01877	6.87803	6.7052	6.71634	6.15307	6.01271	5.91423	6.00906	6.12969	6.25894	5.82449	5.65368	5.66954	5.85334	5.8958	5.79043	5.88678	5.78739	5.85627	Unknown protein
VIT_05s0020g03140	Vitvi05g00468	7.52582	7.4259	7.25978	9.74875	9.84709	9.84546	6.82403	6.96163	6.92528	9.62733	9.60505	9.59161	8.83013	8.88154	8.82553	10.0197	9.8772	9.93002	Sugar transporter 13
VIT_05s0020g03180	Vitvi05g00474	10.1233	10.1848	9.74169	9.35449	10.0243	9.84724	10.6233	11.3584	10.8505	9.35163	9.07442	9.06846	9.07535	8.88578	9.03758	9.15993	8.94479	9.05254	Photosystem I reaction center subunit II, chloroplast precursor
VIT_05s0020g03200	Vitvi05g00476	5.7425	5.78124	5.53625	5.6495	5.19809	5.37106	4.82252	5.24314	5.0557	5.85607	5.91777	5.8687	5.7774	5.56839	5.94936	6.88707	6.93464	6.84053	Spermine synthase
VIT_05s0020g03280	Vitvi05g00483	5.70826	5.73845	5.52781	5.26071	5.65337	5.29433	5.17902	5.50043	5.29836	8.39211	8.23511	8.24332	7.05433	7.40933	7.60613	8.16192	7.9518	8.07394	Copper amine oxidase
VIT_05s0020g03300	Vitvi05g01883	4.66882	4.65482	4.64447	4.40725	4.33555	4.27046	4.17391	3.97435	4.35714	5.44665	5.05781	5.29456	4.71281	4.73449	4.38465	5.92178	5.71821	5.6826	S-receptor kinase
VIT_05s0020g03310	Vitvi05g01884	4.6608	4.59127	4.24571	3.66704	4.03514	3.92017	4.66876	4.84349	4.50062	3.52087	3.52097	3.51116	3.49478	3.46674	3.99727	3.67252	3.48288	3.83055	Diamine oxidase
VIT_05s0020g03330	Vitvi05g00486	9.40583	9.32066	9.26551	11.2906	10.9031	11.0091	9.48792	9.65319	9.11378	9.89532	9.82197	9.85015	9.67931	9.70003	9.72292	9.54241	9.57586	9.49784	Heat shock protein 70
VIT_05s0020g03360	Vitvi05g01886	6.67436	6.40147	5.75722	5.51457	5.35053	5.30527	4.93467	5.53005	5.36676	4.6341	4.5493	4.76455	4.94514	4.58452	5.00211	5.39019	5.40102	5.17906	Unknown
VIT_05s0020g03490	Vitvi05g00505	6.51319	6.41102	6.02133	5.66527	5.77345	5.73609	6.57817	7.1155	6.34094	5.38142	5.25106	5.23396	5.23584	5.47993	5.88285	5.63879	5.45866	5.61958	ferredoxin
VIT_05s0020g03530	Vitvi05g00510	2.96896	2.8856	3.08624	7.94436	6.72477	6.49588	3.10815	3.14468	2.90184	3.7952	3.65788	3.508	3.21092	3.4594	3.61589	3.40699	3.05015	3.30288	Late embryogenesis abundant protein D-34 (LEA D-34)
VIT_05s0020g03730	Vitvi05g00527	4.3845	4.12125	3.97007	4.05375	3.90076	3.78101	3.51922	3.35012	4.13796	4.16209	4.18419	4.0262	3.82799	4.03915	4.02609	3.59179	3.50186	3.63699	Lipid transfer protein
VIT_05s0020g03970	Vitvi05g00548	10.7223	10.6503	10.5246	10.9064	10.7038	10.7483	11.0785	11.077	10.8291	9.34617	9.30967	9.45483	9.09151	9.12521	9.07778	9.93788	9.85898	9.89923	Sulfate transporter 3.1 (AST12) (AtST1)
VIT_05s0020g04210	Vitvi05g00576	11.298	11.391	11.3383	11.4799	12.1919	12.0687	12.1313	12.212	12.1432	11.7883	11.7115	11.6903	12.0179	12.0164	11.9613	12.474	12.3721	12.5215	Sulfate adenylyltransferase 3
VIT_05s0020g04260	Vitvi05g00582	4.03205	3.78621	3.90416	4.02177	4.2643	4.07828	4.65828	4.88241	4.74824	4.31581	4.18625	4.42415	4.41412	4.22514	4.16108	5.38911	5.40742	5.33374	Calcium-transporting ATPase 13 ACA13
VIT_05s0020g04270	Vitvi05g00584	3.45876	3.51699	3.7778	3.55579	3.94284	4.00661	4.87934	4.90951	4.42468	4.39536	4.18809	4.25241	3.9036	4.0869	3.95897	4.68867	4.5399	4.52398	Ca2+-ATPase 13 ACA13, plasma membrane
VIT_05s0020g04280	Vitvi05g00585	6.06515	6.11675	6.20832	5.60834	5.51564	5.48441	5.67044	5.54015	5.3185	5.94658	5.91688	5.96028	5.72153	5.91974	5.69828	6.21829	6.24626	6.19629	Ca2+-ATPase 13 ACA13, plasma membrane
VIT_05s0020g04420	Vitvi05g00605	6.30728	6.15526	5.87802	5.52506	5.17408	5.04214	5.09594	5.38802	5.38511	5.38128	5.25715	5.20837	5.10676	5.0089	5.16039	5.26086	5.07249	5.08087	Calmodulin
VIT_05s0020g04540	Vitvi05g00616	9.03707	8.99951	8.81119	8.15526	8.30102	8.2731	8.78718	8.99007	8.9866	7.46018	7.35582	7.20812	7.54392	7.55579	7.57025	7.55415	7.56282	7.5826	Beta-ketoacyl-CoA synthase
VIT_05s0020g04800	Vitvi05g00642	11.2879	11.4783	11.1839	10.9194	10.6119	10.494	10.4412	10.7328	10.7615	11.0793	10.8962	10.9565	11.3178	11.1649	11.149	11.2241	11.1738	11.2233	Histone H1
VIT_05s0020g04850	Vitvi05g00649	10.6059	10.4708	9.95848	10.1695	9.91508	9.98478	9.50231	9.88789	9.59923	9.95758	9.79487	9.79655	10.3075	9.99172	10.2496	10.0866	10.0386	10.1462	H1flk
VIT_05s0020g04860	Vitvi05g00650	9.6812	9.65943	10.0926	9.2821	9.2355	9.22786	10.3197	9.74584	10.1932	8.83727	8.88941	9.07107	8.78711	8.89029	8.74241	8.96641	9.14741	8.94363	Zinc knuckle
VIT_05s0020g05000	Vitvi05g01910	6.51398	6.14163	5.61115	7.97728	7.89716	7.37234	5.2456	5.14218	5.01946	8.52507	8.18593	8.04064	6.01199	6.16372	6.0732	8.27903	8.14016	8.37056	Inhibitor of trypsin and hageman factor (CMTI-V)
VIT_05s0020g05020	Vitvi05g01911	4.32085	3.95676	3.93128	6.16833	5.57697	5.45795	3.84762	3.80218	3.87966	5.57779	5.35325	5.48353	4.16663	4.04231	4.12158	5.77456	5.50888	5.79645	Inhibitor of trypsin and hageman factor (CMTI-V)
VIT_05s0020g05040	Vitvi05g00670	7.08675	6.94897	6.73397	6.68306	6.94538	6.59448	6.01328	6.08938	5.96718	9.98745	9.69857	9.57754	8.58453	8.59709	8.70405	9.50172	9.31001	9.36811	Proteinase inhibitor 1 PPI3B2
VIT_05s0029g00140	Vitvi05g01073	10.805	10.6956	10.4784	10.7282	10.4746	10.525	10.4824	10.682	10.4158	10.217	10.0533	10.1342	10.2647	10.2048	10.2573	10.8301	10.8341	10.9076	Ethylene-responsive transcription factor ERF062
VIT_05s0029g00370	Vitvi05g02049	3.17493	3.09905	3.03919	8.61886	8.95168	8.5861	3.16738	3.21038	3.00472	3.55962	3.31087	3.2968	3.06692	3.0486	3.08156	3.24038	3.08838	3.17691	Cystatin
VIT_05s0029g00480	Vitvi05g01116	2.63285	2.38194	2.46968	2.62555	3.02397	3.13199	3.70901	4.54099	3.8055	2.26637	2.29785	2.23664	2.28402	2.3241	2.30027	2.24403	2.22387	2.38135	Eceriferum 2 (CER2)
VIT_05s0029g01420	Vitvi05g02084	7.45797	7.48893	7.31561	6.77123	6.60576	6.6625	7.26351	7.30746	7.357	6.82372	6.64682	6.87648	6.85815	6.82077	6.95945	7.00175	7.17739	7.00919	Ankyrin repeat
VIT_05s0029g01540	Vitvi05g02096	3.3287	3.0925	3.01605	3.50024	3.19381	3.37307	3.69053	3.8138	4.41802	3.13043	3.07583	2.96172	2.91327	2.85095	2.93496	3.2238	2.98984	2.98415	Ankyrin repeat
VIT_05s0049g00300	Vitvi05g01924	2.43224	2.54407	2.61403	2.58083	2.85893	2.8591	3.30824	3.52075	3.25672	2.49239	2.30762	2.3235	2.44657	2.4545	2.37049	2.33058	2.43108	2.44737	1-aminocyclopropane-1-carboxylate oxidase homolog 1
VIT_05s0049g00550	Vitvi05g01933	11.7965	12.1206	11.7567	11.6943	11.654	11.6532	12.0887	12.4573	12.3329	11.1676	11.0562	10.9697	10.5482	10.5138	10.5168	11.2391	11.0955	11.2388	No hit
VIT_05s0049g00660	Vitvi05g01940	3.17118	3.70102	3.34146	2.86878	2.69472	2.5854	2.74052	3.82727	3.02381	3.14164	2.52899	2.47799	2.67363	2.8419	2.59166	3.19619	2.46801	2.93571	No hit
VIT_05s0049g00740	Vitvi05g01945	5.81538	5.97464	5.98431	5.20783	5.86578	5.71364	5.42453	5.3548	5.65541	6.35605	6.37373	6.49964	5.93598	5.7788	5.48026	5.53207	5.66978	5.77297	No hit
VIT_05s0049g00750	Vitvi05g00726	3.86386	3.87025	4.09687	4.05967	4.98175	5.12402	3.90654	4.15171	5.12684	4.49446	4.34328	4.6046	4.83093	4.10681	4.24024	4.04145	4.85143	5.02907	No hit
VIT_05s0049g00780	Vitvi05g01948	5.53865	5.71741	5.78084	5.22356	6.11922	6.18075	5.96927	6.01269	6.67146	6.46721	6.37074	6.39984	5.37912	4.95428	5.10867	6.06698	6.20314	6.0311	No hit
VIT_05s0049g00950	Vitvi05g00736	8.8395	8.94546	8.55568	8.10851	8.47193	8.24796	9.06527	9.42924	9.2055	8.76196	8.72483	8.6303	9.19558	9.14807	9.14539	8.74458	8.52123	8.71694	Phosphoenolpyruvate carboxylase kinase
VIT_05s0049g00970	Vitvi05g01957	9.67386	9.78961	10.0611	10.2034	9.79924	9.95209	10.9009	10.4781	11.0438	9.71348	9.81617	9.94437	9.58806	9.81031	9.5441	10.4909	10.5406	10.5815	No hit
VIT_05s0049g00980	Vitvi05g00739	11.9665	11.7497	11.4362	11.6458	11.3596	11.332	12.2159	12.5131	12.37	11.2422	11.3247	11.2748	11.0312	11.1459	11.1164	11.8987	11.9314	11.8436	Cofilin
VIT_05s0049g01050	Vitvi05g01958	4.72337	4.55823	4.6504	4.79352	4.66769	4.87635	5.28668	5.71563	5.36548	4.27411	4.44661	4.10468	4.77503	4.68914	4.42366	5.40558	5.24801	5.3756	Unknown
VIT_05s0049g01420	Vitvi05g00787	4.8291	4.91943	4.92339	4.75236	4.405	4.6661	4.5133	4.63906	4.91213	5.02853	5.3277	5.15649	4.56	4.82962	4.70862	5.19142	5.36047	5.21416	Peroxisomal membrane protein PMP22
VIT_05s0049g01740	Vitvi05g01981	3.66025	3.45795	3.40841	2.58655	2.42352	2.47814	2.58705	2.54235	2.54213	2.35386	2.67783	2.45241	2.52317	2.57332	2.30957	2.33148	2.37451	2.45086	Actin related protein 2/3 complex, subunit 2
VIT_05s0049g01780	Vitvi05g00819	7.54658	7.45518	6.98124	9.11343	8.97845	8.86176	6.14929	6.12153	5.89196	9.05693	8.88192	8.85722	9.11289	8.98214	9.10487	9.25958	9.17873	9.27936	Caleosin
VIT_05s0049g01970	Vitvi05g00838	7.18314	7.2297	7.06903	6.73631	6.67923	6.69607	7.37264	7.55791	7.49972	7.15372	7.19246	7.19568	7.43857	7.42224	7.36346	7.51432	7.61418	7.67587	IAA13
VIT_05s0049g02240	Vitvi05g00857	12.4359	12.3052	11.9413	12.3758	12.375	12.3235	11.4827	11.9649	11.5728	12.7888	12.6455	12.6683	12.764	12.7325	12.7708	12.4319	12.3119	12.4063	AWPM-19
VIT_05s0049g02310	Vitvi05g00866	3.69868	3.86449	3.89191	4.31295	4.42069	4.53538	4.0157	3.96611	4.07799	4.48719	4.54873	4.52492	4.18409	4.17054	4.48152	4.1532	4.22178	4.02528	Biopterin transport-related protein BT1
VIT_05s0051g00080	Vitvi05g00902	0.866499	0.867301	0.870532	2.01155	1.69109	1.65743	0.885173	0.890335	0.858133	0.880181	0.938374	0.870378	0.886092	0.871565	0.865556	0.954023	0.866234	0.886306	F-box protein PP2-B2
VIT_05s0051g00340	Vitvi05g00924	10.4419	10.585	10.3764	10.8752	11.3518	11.3477	10.5992	10.9603	10.3818	10.9497	10.8789	10.8677	10.8882	10.7986	10.9184	10.7012	10.6292	10.6223	Chaperonin GroEL
VIT_05s0051g00540	Vitvi05g00948	3.46491	3.57457	3.29909	2.71671	2.75957	2.90242	3.23096	3.3175	3.61093	2.832	2.90834	2.78814	2.92183	2.99577	2.86591	2.95638	2.9162	3.19315	LRR receptor-like kinase 2
VIT_05s0051g00680	Vitvi05g02017	7.40675	7.42101	7.12716	8.01235	8.06034	8.05813	6.60083	6.91655	6.8143	8.13757	8.12826	8.13824	7.58418	7.62944	7.6337	8.13657	8.02449	8.26113	Unknown protein
VIT_05s0051g00700	Vitvi05g02019	1.9829	1.98594	1.93864	2.29541	2.58784	2.79443	2.49276	1.92128	1.99937	1.82149	1.97704	1.93817	1.91133	1.8777	1.92334	1.88052	2.03533	2.0586	No hit
VIT_05s0062g00240	Vitvi05g01265	6.22705	6.25524	6.14883	5.52555	5.55354	5.63099	5.29679	5.22864	5.12801	4.55435	4.587	4.65141	4.53081	4.78033	4.56465	4.31904	4.33696	4.28966	Xyloglucan endotransglucosylase/hydrolase 23
VIT_05s0062g00610	Vitvi05g02111	6.96407	6.83226	6.53273	6.36793	5.89054	6.06308	6.22376	6.32893	5.91158	5.15293	5.19352	4.98243	5.53754	5.55752	5.66926	5.24963	5.31483	5.12649	Xyloglucan endotransglucosylase/hydrolase 23
VIT_05s0062g00740	Vitvi05g02116	7.1651	7.11637	6.82339	6.40789	6.72215	6.51183	6.85	7.56398	7.19059	6.57561	6.6762	6.54862	6.4495	6.63882	6.72961	6.71768	6.50707	6.47897	UDP-glucoronosyl/UDP-glucosyl transferase UGT75C1
VIT_05s0062g00810	Vitvi05g01310	3.00835	3.01472	2.94981	6.73627	6.90792	6.91802	3.04918	3.08252	2.85841	4.85178	4.50789	4.0957	3.3384	3.28861	3.29918	3.05747	3.00625	3.15747	Lipoprotein
VIT_05s0062g00820	Vitvi05g01314	4.90421	4.79089	5.04515	6.0689	5.48765	5.53701	5.08026	4.819	5.55089	5.37613	5.3101	5.37524	5.24321	5.10133	5.06155	5.3446	5.29837	5.5525	Unknown protein
VIT_05s0077g00520	Vitvi05g00163	6.84526	6.94565	6.67139	5.94318	5.84928	5.93966	6.39934	6.58005	6.37614	7.21567	7.17116	7.11424	7.15729	7.13044	7.01997	6.9503	7.03792	6.9644	Gibberellin 2-oxidase
VIT_05s0077g00540	Vitvi05g00162	7.71325	7.55495	7.6456	7.01456	6.88856	7.11655	6.88867	6.72484	6.92384	6.26513	6.59175	6.46212	6.59079	6.8138	6.56041	6.61756	6.44528	6.5695	No hit
VIT_05s0077g00840	Vitvi05g00139	4.10459	4.13884	3.93231	3.25858	3.86038	3.55275	4.61833	4.17978	4.92236	3.77542	3.43209	3.64766	3.687	3.47906	3.38929	3.48776	3.6501	3.95511	Galactinol-raffinose galactosyltransferase
VIT_05s0077g00870	Vitvi05g00136	3.79856	3.91363	3.87259	3.6811	3.15175	3.10046	3.07162	3.16729	3.20713	3.6369	3.4615	3.46928	3.34053	3.19586	3.30349	4.2734	4.29121	4.29722	Lipase GDSL
VIT_05s0077g01050	Vitvi05g00118	2.84494	2.94861	2.91626	3.73487	3.33703	3.52983	2.9911	3.19208	2.93873	3.30477	3.4621	3.36661	2.79646	3.02127	3.28897	3.02882	3.11487	3.16523	Unknown protein
VIT_05s0077g01080	Vitvi05g00114	5.27363	5.16423	4.98043	5.95981	5.73721	5.87747	5.48602	5.63081	5.44405	5.05004	4.90989	5.04597	5.26999	4.94551	5.10275	5.31342	4.80629	5.069	PAPA-1-like family protein
VIT_05s0077g01140	Vitvi05g00108	7.50238	7.54777	7.52459	7.95323	7.85948	7.95289	6.92556	6.69161	6.93889	7.79044	8.06055	7.99863	7.38678	7.58471	7.66445	7.85097	7.81807	7.53748	BZIP transcription factor BZIP53
VIT_05s0077g01150	Vitvi05g00107	13.178	13.2658	13.1185	12.8142	12.7803	12.7112	12.6973	12.7782	12.6562	13.75	13.6543	13.6889	13.3371	13.2863	13.1822	13.9746	13.9089	13.9891	Beta-1,3-glucanase
VIT_05s0077g01190	Vitvi05g00102	4.4248	4.60581	4.18117	6.12586	6.04181	6.16519	4.27039	4.45801	4.38228	4.47562	4.78703	4.61768	4.78021	4.78744	4.75199	4.75429	4.61806	4.37426	Outer envelope protein 16
VIT_05s0077g01250	Vitvi05g00094	8.58103	8.75953	8.01826	5.64018	6.272	6.28315	6.41362	6.93321	6.67246	6.97245	6.79945	6.87641	6.42713	6.52185	6.24164	6.77554	6.18045	6.49907	Endochitinase A2 precursor
VIT_05s0077g01300	Vitvi05g01769	4.93489	5.3455	4.87741	4.84564	4.54718	4.64791	4.19334	4.35869	4.30153	6.53893	6.30941	6.17047	6.2241	6.46136	6.23488	6.39858	6.14587	6.13545	Aldo-keto reductase
VIT_05s0077g01530	Vitvi05g01760	6.39113	6.59059	6.52745	7.27159	7.13954	6.99063	6.24296	6.43044	5.68404	9.92562	9.921	9.97985	8.04923	8.27111	8.15917	8.42527	8.58959	8.57562	Pathogenesis protein 10 [Vitis vinifera]
VIT_05s0077g01540	Vitvi05g00072	6.83449	6.69041	6.70311	7.18748	7.10811	6.989	6.32327	6.59614	6.04897	9.31402	9.31232	9.37701	7.11778	7.14143	7.42373	7.83706	7.80658	7.86486	Bet v I allergen
VIT_05s0077g01550	Vitvi05g01759	4.67525	4.61648	4.61723	5.34535	5.41877	4.90281	4.50314	4.55083	4.15769	7.37717	7.28609	7.45183	5.33434	5.10828	5.25441	5.92164	6.0636	5.93282	Pathogenesis protein 10.3 [Vitis quinquangularis]
VIT_05s0077g01560	Vitvi05g01758	7.57177	7.44622	7.40244	8.20931	7.96066	7.79774	7.09215	7.09019	6.23551	9.88345	9.76965	9.89626	8.21885	8.04992	8.18652	8.89372	8.87196	8.88228	Pathogenesis protein 10.3 [Vitis quinquangularis]
VIT_05s0077g01570	Vitvi05g00071	9.54591	9.56819	9.48101	9.94238	9.64364	9.55362	8.46739	8.674	8.16494	11.1253	11.0778	11.0904	9.43025	9.5848	9.60166	10.287	10.3493	10.2153	Pathogenesis protein 10 [Vitis vinifera]
VIT_05s0077g01650	Vitvi05g01752	5.16117	4.93873	4.84941	5.20724	4.69143	4.94292	5.87993	5.97173	5.53466	5.89295	5.73746	5.59909	5.08508	5.15001	5.23817	5.73988	5.46607	5.62038	Major allergen Pru ar 1
VIT_05s0077g01670	Vitvi05g00067	6.91038	6.55836	6.07882	6.37029	6.11128	6.12065	7.85423	8.57147	7.34224	4.69297	4.09156	4.25256	4.20401	4.08769	4.03812	4.32928	4.26375	4.2057	Major cherry allergen Pru av 1.0202
VIT_05s0077g01740	Vitvi05g01748	7.929	7.73428	7.82265	6.79963	7.28189	7.17341	7.29821	7.54041	7.21654	6.63916	6.62474	6.77291	6.90609	6.80062	6.89125	6.75263	6.67966	6.81823	Polygalacturonase GH28
VIT_05s0077g01850	Vitvi05g01745	7.30821	7.21808	6.99249	7.6481	7.50474	7.25687	6.66574	6.92326	6.87783	7.31767	7.53875	7.16168	7.38513	7.09641	7.28128	7.33713	7.00428	7.04496	Glycine-rich protein
VIT_05s0077g01860	Vitvi05g01724	5.54759	5.44513	5.37951	6.25067	6.62409	6.29698	5.74731	5.85459	5.50649	5.95399	5.66725	5.62015	5.72351	5.698	5.71601	5.65546	5.48026	5.8493	ERF (ethylene response factor) sub B-2
VIT_05s0077g01920	Vitvi05g00046	4.01831	3.74039	3.72268	4.5921	4.07908	3.92929	4.59331	4.7544	4.90901	4.01305	3.87154	3.92226	3.88952	4.00444	3.80463	4.08371	4.33236	4.25748	No hit
VIT_05s0077g01930	Vitvi05g00045	2.17084	2.08579	2.10178	4.55096	4.47701	4.50338	2.17047	2.07734	2.03842	2.14769	1.97929	2.10103	2.06203	2.00646	1.98183	2.01137	1.98467	2.06281	Sucrose synthase
VIT_05s0077g01980	Vitvi05g01743	7.2737	7.3344	6.86309	6.47411	6.34113	6.36957	6.42463	6.64858	6.49666	6.78641	6.57233	6.39569	6.83771	6.7088	6.67244	6.65671	6.51327	6.71682	Unknown protein
VIT_05s0094g00200	Vitvi05g01573	4.69427	4.60074	4.61042	5.53146	5.05816	5.28011	3.98014	4.19646	4.01133	5.61474	5.13703	5.15293	5.24245	5.00401	4.86101	5.25474	5.28877	5.26582	Chitinase class IV
VIT_05s0094g00220	Vitvi05g01575	5.86881	5.63858	5.25064	5.234	5.11543	4.92597	4.90042	4.80633	5.03834	7.60798	7.43261	7.45396	6.67335	6.48683	6.62844	6.14125	6.14386	6.30328	Chitinase class IV
VIT_05s0094g00360	Vitvi05g02251	7.30185	7.17796	6.80244	6.9902	7.13123	6.75315	6.27547	6.80734	6.49175	10.9671	10.5574	10.4908	8.74011	8.67372	8.94669	8.86106	8.70726	8.7166	Chitinase class IV
VIT_05s0094g00920	Vitvi05g01638	7.57249	7.79827	8.00449	7.19223	7.81906	7.73462	8.37732	7.91752	8.2845	7.37912	7.43512	7.50985	7.51405	7.61792	7.45531	6.9432	6.78045	6.91041	formin protein AHF1
VIT_05s0094g01250	Vitvi05g01674	6.52557	6.27187	6.26084	6.23807	6.03471	5.91318	6.76546	6.93994	6.94671	5.30111	5.30028	5.29245	5.10537	4.84828	4.90724	5.38914	5.33791	5.07317	Allyl alcohol dehydrogenase
VIT_05s0094g01590	Vitvi05g01703	10.4642	10.3664	9.57189	10.9237	11.2604	10.8523	10.1286	11.1214	10.2778	10.4837	10.2112	10.0522	9.64354	9.43983	9.72661	9.56437	9.31855	9.57727	Kelch repeat-containing F-box protein
VIT_05s0102g00140	Vitvi05g02175	8.7975	8.13109	8.17679	6.28397	6.77004	6.3645	8.33445	8.08208	5.89392	7.04079	6.79483	7.41101	6.36459	6.24869	7.68707	6.04923	6.74148	6.00383	No hit
VIT_05s0102g00310	Vitvi05g01492	5.22308	5.52753	4.95629	4.04577	4.45839	4.75086	4.97763	5.66223	5.37762	3.7889	3.94997	3.82186	3.55231	3.67102	3.95585	4.06716	3.96244	4.10623	GUN4
VIT_05s0102g00330	Vitvi05g01493	6.16623	5.76197	6.27301	5.86489	6.37146	6.29576	6.646	6.30112	6.13189	6.39511	6.78127	6.8222	6.40667	6.52697	6.79255	6.08147	5.8495	6.09294	On-specific serine/threonine protein kinase
VIT_05s0102g00370	Vitvi05g01494	3.74581	3.75444	3.78901	3.86448	4.16104	3.97614	4.77176	4.79154	4.50843	3.2678	3.2866	3.37536	3.231	3.09249	3.38717	3.4433	3.13037	3.23208	Receptor protein kinase (ACR4)
VIT_05s0102g00450	Vitvi05g01500	9.37238	9.48481	9.63684	9.10189	9.17901	9.40477	9.33142	9.17699	9.28855	8.23627	8.32203	8.357	8.60869	8.90704	8.77776	7.86882	7.96804	7.72013	MSS3 (multicopy suppressors of snf4 deficiency in yeast 3)
VIT_05s0102g00590	Vitvi05g02184	8.39551	8.57822	8.87441	8.7677	9.53663	9.6007	9.6679	9.449	9.57979	8.42899	8.59062	8.66906	8.11833	8.22559	7.88524	8.20114	8.13374	8.1793	No hit
VIT_05s0102g00600	Vitvi05g02185	6.36937	6.15189	6.06003	8.07558	7.97817	8.05151	6.89794	7.28124	6.81012	5.95488	6.05489	6.14503	5.25271	5.24999	5.4635	5.39903	5.47288	5.39101	No hit
VIT_05s0102g00610	Vitvi05g02186	6.54175	6.69407	6.77277	7.30765	7.00352	7.28605	7.8623	7.90254	7.85778	6.02383	5.97913	6.05498	6.25589	6.11488	6.21722	6.90652	6.85105	6.71631	No hit
VIT_05s0102g00620	Vitvi05g02187	5.17464	5.06796	5.42079	7.57669	7.71626	7.54889	6.59332	6.58211	6.01082	5.34527	5.01021	5.43744	4.66907	4.69171	4.76192	4.74317	4.86318	4.89374	No hit
VIT_05s0102g00660	Vitvi05g02190	7.24098	7.44144	7.24932	7.92239	7.72511	7.76144	8.40938	8.58587	8.39292	6.67809	6.89162	6.78318	6.61588	6.88031	6.94501	7.453	7.48009	7.61585	No hit
VIT_05s0102g00710	Vitvi05g01516	7.25886	7.17604	6.98068	7.12039	7.32116	7.12958	6.58346	6.47275	6.73626	8.49032	8.2885	8.35258	7.75119	7.6161	7.70249	7.90587	7.81373	7.95129	fructokinase-1
VIT_05s0102g00750	Vitvi05g01519	6.15489	6.35995	6.45562	5.60913	5.34009	5.64598	6.01452	5.91993	6.13228	5.91213	5.90889	6.00683	6.17126	6.50429	6.13898	6.18923	6.13127	5.99961	Zinc finger (B-box type)
VIT_05s0102g00880	Vitvi05g01524	1.136	1.10714	0.723502	0.477107	0.464681	0.464692	0.477165	0.480273	0.461328	0.474185	0.530036	0.468407	0.477716	0.469102	0.465601	0.672747	0.465994	0.563158	Strictosidine synthase
VIT_05s0124g00230	Vitvi05g01392	4.70787	4.69059	4.88003	5.72419	5.15943	5.2805	5.05723	5.11916	5.04127	5.11596	5.15764	5.1481	5.32139	5.31828	5.08097	5.27015	5.31478	4.96145	F-box domain containing protein
VIT_06s0004g00250	Vitvi06g01575	8.23287	8.30615	8.67373	8.96833	9.21194	9.24771	8.93009	8.47134	8.75416	8.57337	8.74743	8.84305	8.52897	8.67758	8.45037	8.37137	8.54689	8.5425	PUMILIO 12 (APUM12)
VIT_06s0004g00620	Vitvi06g00064	6.75148	6.64262	6.69684	6.71471	7.00627	6.88979	7.44963	7.6701	7.56323	5.03853	4.96554	5.2275	5.24381	5.31808	5.16481	4.92289	4.95001	4.75141	Accelerated cell death 1 ACD1
VIT_06s0004g00960	Vitvi06g01594	10.1694	10.2929	10.0639	10.0496	10.4594	10.4776	9.69681	9.85012	9.69969	11.5489	11.503	11.4533	11.6497	11.7199	11.6639	11.6625	11.6444	11.6261	Unknown
VIT_06s0004g01000	Vitvi06g01598	6.81749	6.92863	6.76762	6.23243	6.04409	6.18829	6.07954	6.26528	6.55338	5.30084	5.17994	5.42053	5.02717	5.16903	5.09432	5.43395	5.48877	5.29185	Dirigent protein
VIT_06s0004g01010	Vitvi06g01599	8.53149	8.0096	7.91614	8.07851	8.04003	8.04697	7.6123	7.89358	7.21751	9.4639	9.63955	9.47585	8.32656	8.53983	8.72388	9.13993	9.20867	9.15841	Dirigent protein pDIR9
VIT_06s0004g01020	Vitvi06g01601	9.54309	9.3835	9.04326	9.37958	9.3996	9.14821	8.1459	8.54783	8.0768	11.0826	11.3266	11.0898	10.0758	10.2229	10.2081	10.5947	10.6416	10.538	Dirigent protein
VIT_06s0004g01030	Vitvi06g01604	5.89624	5.81044	5.32591	5.88318	5.85757	5.63661	5.32032	5.70093	4.97888	8.13334	8.48897	8.46516	6.76275	7.0885	7.22411	7.70405	7.62359	7.54068	Dirigent protein
VIT_06s0004g01050	Vitvi06g01606	9.03119	8.93662	8.6804	8.71565	8.68588	8.73821	8.80796	9.15238	8.88834	8.10598	8.10116	8.14964	8.5382	8.6457	8.81694	8.95967	8.99038	8.91862	Calcineurin phosphoesterase
VIT_06s0004g01140	Vitvi06g01608	9.09633	9.03215	9.04212	9.59007	9.32238	9.49428	8.8651	8.59523	8.55651	9.42319	9.66777	9.58919	9.29282	9.46638	9.45337	9.6083	9.72362	9.63503	GRIK1 (geminivirus rep interacting kinase 1)
VIT_06s0004g01180	Vitvi06g00111	9.91585	9.86594	9.53378	9.64055	9.21913	9.32281	9.57782	9.89798	9.65047	9.4429	9.42699	9.38131	9.27103	9.26499	9.23991	10.2911	10.2799	10.2812	Peroxidase
VIT_06s0004g01250	Vitvi06g00119	4.71019	4.15221	4.0005	5.61253	6.31095	6.22512	3.22789	3.07307	2.96324	3.19346	3.28474	3.19804	3.5391	3.1327	3.29023	3.28778	3.09408	3.14658	Omega-6 fatty acid desaturase, endoplasmic reticulum (FAD2)
VIT_06s0004g01390	Vitvi06g00136	7.34152	7.55171	7.47487	6.96166	7.28439	7.2802	8.07576	8.1115	8.23218	6.89327	6.75732	6.67307	6.24201	6.33466	6.40864	6.72109	6.84577	6.77974	S-receptor kinase
VIT_06s0004g01480	Vitvi06g00155	5.68805	5.75544	5.59594	5.17158	5.18349	5.04422	5.42689	5.61235	5.54276	6.27978	6.19171	6.08779	6.04146	5.84865	6.11374	6.76725	6.47802	6.72296	Lipoxygenase LOX1
VIT_06s0004g01750	Vitvi06g00182	7.39006	7.60889	7.39592	6.81906	6.94492	6.77546	7.6351	7.74502	7.55034	5.04694	4.69256	4.82701	4.90903	4.53544	4.80985	4.77393	4.44046	4.81735	Polygalacturonase inhibitor protein
VIT_06s0004g01780	Vitvi06g00185	6.42965	6.48814	5.8089	5.40945	5.72475	5.6228	6.16645	6.59431	6.09514	6.09187	5.98743	6.19238	6.35558	6.43136	6.47111	6.06681	5.60794	5.93992	Serine/threonine-protein kinase OXI1
VIT_06s0004g01990	Vitvi06g01629	3.8808	3.70784	3.85748	3.97421	4.52449	4.2973	3.97498	3.86808	3.90407	6.81185	6.83525	6.8301	4.84885	4.84822	5.25955	5.51511	5.65839	5.36014	No hit
VIT_06s0004g02110	Vitvi06g00214	1.55078	1.39404	1.21852	0.710718	0.695004	0.695018	0.710792	0.714695	0.690733	0.707039	0.695729	0.839767	0.711485	0.700615	0.763958	0.701528	0.765109	0.711647	Myb domain protein 83
VIT_06s0004g02560	Vitvi06g01649	14.5156	14.5164	13.6485	13.5152	13.8132	13.5474	12.7146	13.6216	12.7079	13.3234	13.0016	12.9762	12.0583	11.9249	12.1664	12.9679	12.7725	13.0692	Kiwellin Ripening-related protein grip22
VIT_06s0004g02640	Vitvi06g00259	7.79663	7.81067	7.83418	6.83657	6.72318	6.78688	7.45944	7.11856	7.39153	5.85018	5.91694	5.85981	5.64919	5.52385	5.67021	5.97524	5.62362	5.88982	Receptor protein kinase PERK1
VIT_06s0004g02710	Vitvi06g00268	3.2162	3.1383	3.15521	2.09933	2.10354	2.21754	2.01449	2.02413	2.41188	2.161	2.27537	2.18947	2.25654	2.25489	2.10917	2.06557	1.9793	2.10273	Drug/metabolite transporter DMT family transporter
VIT_06s0004g03020	Vitvi06g00300	8.11758	8.11003	8.13554	7.56428	7.63556	7.6952	8.97262	8.77368	8.72658	6.98746	7.11447	7.15372	7.01543	7.19373	7.01079	7.04671	7.01498	7.10804	Beta-galactosidase
VIT_06s0004g03050	Vitvi06g00303	2.57922	2.1583	2.12717	1.21178	1.18429	1.18432	1.21191	1.31821	1.42468	1.20543	1.18558	1.19267	1.2131	1.19422	1.18637	1.27826	1.18726	1.21337	fasciclin arabinogalactan-protein (FLA11)
VIT_06s0004g03100	Vitvi06g00308	9.28203	9.37263	9.07539	8.0804	8.65175	8.57825	8.44303	8.75812	8.37453	10.1205	10.025	10.0386	9.85021	9.92052	10.009	9.57748	9.49969	9.70125	MLO1
VIT_06s0004g03130	Vitvi06g00311	5.52034	5.67682	5.61102	5.62281	5.70357	5.63463	6.25469	6.20985	6.33803	5.05113	4.94256	5.24973	5.1206	5.07352	4.90172	5.08913	5.09246	4.93441	Auxin response factor 4
VIT_06s0004g03260	Vitvi06g00323	2.04356	2.04658	2.0586	4.15697	4.36791	4.3843	2.11059	2.12805	2.01116	2.80276	2.49224	2.32085	2.22129	2.06241	2.03999	2.0669	2.04256	2.2222	Cupin family protein
VIT_06s0004g03400	Vitvi06g01665	4.07352	4.04857	3.8912	4.61421	4.13856	4.13878	4.64208	4.80927	4.82814	3.97499	3.71522	3.70783	3.69878	3.90022	3.88688	5.04765	4.97311	5.13976	Myosin heavy chain
VIT_06s0004g03420	Vitvi06g00345	4.84866	4.80505	4.61455	5.54309	5.36268	5.54595	4.27273	4.8096	4.7577	4.09501	4.24795	4.05334	4.04387	4.41345	4.12207	4.19362	4.12882	4.28342	Dof zinc finger protein DOF5.3
VIT_06s0004g03700	Vitvi06g00374	8.14259	8.2594	8.45521	7.60214	8.1069	7.9132	8.98886	8.7327	9.0016	8.18427	8.2775	8.25522	8.23075	8.12505	8.10112	8.25195	8.20924	8.20624	Phototropin-1
VIT_06s0004g03890	Vitvi06g00385	10.8955	10.5228	9.81587	9.73047	9.65189	9.58605	9.25742	10.1539	9.34832	10.3686	10.1305	10.1405	10.2317	10.4001	10.6753	10.5269	10.2994	10.4832	Histone H4
VIT_06s0004g04170	Vitvi06g00417	7.72292	7.39816	7.12627	7.92231	7.72088	7.64368	7.09708	7.09965	6.95116	6.92381	6.95319	6.89802	6.75958	6.44198	6.67325	7.56531	7.5049	7.63503	Methyl-CpG-binding domain-containing protein
VIT_06s0004g04180	Vitvi06g01682	9.45817	9.4331	9.05056	9.78462	9.75024	9.49705	8.76607	9.21378	8.76771	10.2352	9.89516	9.9277	9.78556	9.68508	9.88724	10.2013	9.9651	10.1592	Zinc finger (C2H2 type) protein (ZAT11)
VIT_06s0004g04440	Vitvi06g00440	10.0138	9.97124	9.56731	9.22146	9.87141	9.48165	10.0078	10.6321	10.1217	10.4903	10.1399	10.1295	10.9119	10.5254	10.8008	11.4132	11.1093	11.5863	Osmotin
VIT_06s0004g04470	Vitvi06g00443	11.245	11.3351	11.1626	12.8638	13.436	13.5164	12.3254	12.7757	11.8991	12.9495	12.7927	12.7844	12.3654	12.2997	12.4373	12.1677	12.0259	12.0881	Heat shock protein 70
VIT_06s0004g04590	Vitvi06g00455	8.89073	8.82765	8.87094	10.1411	9.56189	9.85405	8.15913	8.16779	8.09428	9.50107	9.44623	9.58076	8.81749	8.82699	8.71767	9.54049	9.50594	9.42299	Epsin N-terminal homology (ENTH) domain-containing
VIT_06s0004g04640	Vitvi06g00463	8.69911	8.62135	7.83942	8.59268	8.27364	8.08967	7.34244	8.36241	8.2249	6.9196	6.78723	6.60898	5.86793	5.98136	6.11319	5.36796	5.57002	5.69543	Metallothionein 2b
VIT_06s0004g04820	Vitvi06g00474	4.23692	4.39871	4.46452	3.96712	4.36014	4.24245	4.12743	4.06105	4.11788	5.42537	5.35136	5.38447	4.96452	4.98683	4.71265	4.85264	4.87418	4.64551	Salt stress-inducible protein kinase
VIT_06s0004g04830	Vitvi06g00476	1.64149	1.74444	1.60223	1.42795	1.46702	1.57943	1.42806	1.5191	1.39951	1.49878	1.63508	1.54246	1.42905	1.41353	1.58489	1.8228	2.2414	2.10046	Subtilisin protease C1
VIT_06s0004g04860	Vitvi06g00481	5.80541	5.558	5.04397	5.25707	5.4089	4.98056	5.19691	6.14789	5.97174	4.67108	4.33048	4.20511	3.849	3.82271	3.78256	4.22912	3.78711	4.3617	Alpha-expansin 6 precursor
VIT_06s0004g05180	Vitvi06g00513	10.9152	10.9021	10.7917	10.7909	10.7533	10.7555	11.4352	11.6063	11.5153	10.5451	10.4113	10.4306	10.4237	10.3651	10.4306	10.6188	10.6281	10.5694	Ribulose bisphosphate carboxylase/oxygenase activase, chloroplast
VIT_06s0004g05230	Vitvi06g00517	8.17689	8.32519	8.25499	7.94386	8.55133	8.39218	8.93244	9.01674	9.01666	8.17095	8.05037	8.01375	8.06095	7.75913	7.91972	7.81645	7.71692	7.90703	Plastid transcriptionally active18
VIT_06s0004g05310	Vitvi06g01712	6.94622	7.16156	6.39975	6.23474	6.21121	5.91419	7.1107	8.07256	7.00211	5.41557	5.23765	5.18654	5.08682	5.05957	5.17504	5.34318	5.46261	5.23054	Tropinone reductase
VIT_06s0004g05330	Vitvi06g01714	8.05076	8.05337	7.68686	8.08677	7.66821	7.73803	8.75578	9.01537	8.78011	7.02568	6.95379	7.10871	6.50798	6.39151	6.55869	6.86544	6.93908	6.94259	Tropinone reductase
VIT_06s0004g05380	Vitvi06g01718	8.93345	8.63306	8.15251	8.21936	7.7464	7.77448	8.73147	9.20166	8.81556	6.09653	6.07324	6.05485	5.84821	5.70601	5.88273	5.53245	5.68896	5.67279	Tropinone reductase
VIT_06s0004g05400	Vitvi06g00526	3.95921	3.8057	3.71617	3.71444	3.38607	3.25337	4.57314	4.96197	4.47445	3.32486	3.05063	3.01876	3.17241	2.88395	3.2168	3.15745	3.05811	3.02159	Tropinone reductase
VIT_06s0004g05700	Vitvi06g01727	2.29826	2.38013	2.39325	2.35663	2.36647	2.29017	2.53969	2.56395	2.34229	4.1467	4.31016	4.25601	2.90996	2.61542	2.29523	2.91533	2.85796	2.77823	Glutathione S-transferase 8 GSTU8
VIT_06s0004g05770	Vitvi06g00561	8.29722	8.12376	7.81039	9.7999	9.50741	9.76537	8.47885	8.76346	8.27152	8.27132	8.36634	8.21115	7.82675	7.94029	7.83187	8.02916	7.84782	7.89966	Heat shock protein 17.6 kDa class I
VIT_06s0004g05870	Vitvi06g00569	4.15876	4.34074	4.13313	4.57227	4.75643	5.04629	4.60202	4.82348	4.56868	4.72067	4.56733	4.77723	4.02107	3.9524	4.2095	4.18955	4.09144	4.02272	Tubulin beta-3 chain
VIT_06s0004g06090	Vitvi06g00591	5.5078	5.59761	5.42139	2.55899	2.70061	2.62202	3.36736	2.98314	3.55681	2.5344	2.45327	2.57823	2.86406	2.48944	2.45664	2.496	2.46041	2.67252	Diphenol oxidase
VIT_06s0004g06570	Vitvi06g00639	4.41327	4.54634	4.15582	6.76912	6.63505	6.67396	3.09316	3.02435	3.03906	3.05776	3.10221	3.07074	3.09959	3.08043	2.94875	2.91128	2.86611	2.99922	Calcium/proton exchanger CAX3
VIT_06s0004g06820	Vitvi06g00665	6.71331	6.74394	6.28547	5.65443	5.45358	5.56818	6.09085	6.52575	6.37584	4.83291	4.84748	4.82471	5.16078	5.01022	4.79841	4.85239	4.96817	5.07123	Unknown protein
VIT_06s0004g06830	Vitvi06g00666	7.38812	7.38714	7.21391	7.90642	8.26382	8.20285	7.12437	7.36568	7.17552	7.58264	7.38029	7.49171	7.42647	7.29976	7.23213	8.34105	8.31865	8.35334	Asparagine synthetase
VIT_06s0004g06960	Vitvi06g00680	2.2843	2.19591	2.26435	2.94009	2.62657	2.89118	1.95833	1.8834	2.04973	1.86715	2.13314	1.92158	2.03875	1.92451	1.97134	1.85542	1.91136	1.87693	BCL2 binding anthogene
VIT_06s0004g07270	Vitvi06g00712	6.37165	6.12793	5.61618	5.04827	5.28714	5.23049	5.59207	6.45036	5.70448	5.99878	5.8067	5.72968	5.8894	5.64667	5.76953	5.78024	5.58189	5.56546	UDP-glucoronosyl and UDP-glucosyl transferase
VIT_06s0004g07680	Vitvi06g00761	3.99882	3.92095	3.89545	3.90569	4.09608	4.09634	4.94092	5.11495	5.00697	3.21596	3.06791	3.09447	3.08668	3.16848	3.25272	3.2403	3.31203	3.39175	Nodulin
VIT_06s0004g07770	Vitvi06g00771	9.68689	9.81444	9.71166	8.88225	9.03705	9.04406	9.22179	9.31673	9.67129	9.79733	9.63662	9.66821	9.57794	9.61424	9.60691	9.5056	9.35321	9.5391	Peroxidase
VIT_06s0004g07880	Vitvi06g00780	6.67862	6.6604	6.22365	5.70102	6.04219	5.86029	6.20051	6.57681	6.45231	6.2465	6.46197	6.36073	6.32228	6.2821	6.47262	6.37183	6.4534	6.29934	Allergen
VIT_06s0004g08200	Vitvi06g00811	11.2658	11.1215	10.9498	11.9147	11.4846	11.4508	10.6966	10.7035	10.803	11.1693	11.2602	11.2257	11.1207	11.0115	10.8986	10.5982	10.6906	10.6794	Ubiquitin-conjugating enzyme E2 D/E
VIT_06s0004g08270	Vitvi06g00822	3.75715	3.52902	3.55076	4.3752	4.31267	4.25386	3.88299	3.68447	3.64864	4.21023	4.08829	4.24839	3.97218	3.83835	3.96507	3.65529	3.88481	3.89276	Transcriptional factor B3
VIT_06s0004g08330	Vitvi06g00829	6.39029	6.43424	6.5456	7.09284	7.13963	7.21674	6.83226	6.59831	6.59436	7.1694	7.33264	7.36854	7.44198	7.02242	7.10762	6.99736	7.16167	7.45137	No hit
VIT_06s0009g00310	Vitvi06g00903	7.58824	7.69108	7.62367	6.76546	7.44809	7.3042	7.07625	7.57028	7.15923	6.72101	6.66972	6.81628	7.03416	7.01311	7.04513	6.09924	6.08385	6.05307	Unknown protein
VIT_06s0009g00440	Vitvi06g00920	8.45456	8.53203	8.7302	7.49224	7.7985	7.80649	8.4316	8.27976	8.62203	8.24156	8.20231	8.24879	8.15551	8.27637	8.28142	8.21561	8.23476	8.14219	LHW (lonesome highway)
VIT_06s0009g00580	Vitvi06g00937	6.30352	6.24515	6.4811	5.94395	6.32651	6.35083	6.73602	6.06785	6.71347	6.15498	6.39145	6.23847	6.02475	6.13049	5.82813	5.51686	5.63093	5.88969	Receptor protein kinase
VIT_06s0009g00810	Vitvi06g00962	9.10596	9.05631	8.83257	8.75577	8.52489	8.44039	9.40306	9.67019	9.32329	7.39527	7.37413	7.34382	7.38585	7.24157	7.4791	7.24505	7.37176	7.24152	Periplasmic beta-glucosidase precursor
VIT_06s0009g01110	Vitvi06g00999	6.9234	6.89645	6.99818	7.16193	6.94884	7.19669	7.94997	7.95924	8.09514	5.98789	6.11482	6.05498	5.55367	5.69899	5.65826	6.14723	6.01967	6.01451	Cation exchanger (CAX7)
VIT_06s0009g01140	Vitvi06g01010	7.03442	6.99621	7.11677	6.54535	6.397	6.5029	7.5338	7.18108	7.2507	7.52984	7.58315	7.54293	7.51466	7.56902	7.55342	7.8727	7.85805	7.74071	Amino acid permease
VIT_06s0009g01670	Vitvi06g01061	5.81877	5.90047	6.16673	5.87771	6.13819	6.02493	6.54845	6.43765	6.82751	5.37738	5.13343	5.39069	5.06083	5.17338	5.28491	5.2808	5.10523	5.06314	forkhead-associated domain-containing protein
VIT_06s0009g01990	Vitvi06g01097	4.85702	4.84308	4.57252	3.81938	3.90842	3.99832	4.61155	5.13033	4.70219	3.38879	3.17376	3.38676	3.27765	3.33559	3.23917	3.45987	3.243	3.49367	Anthocyanin 3-O-galactosyltransferase
VIT_06s0009g02560	Vitvi06g01152	0.242542	0.242964	0.244668	0.252438	0.241215	0.241225	0.252491	0.255288	0.238176	0.773417	0.803987	0.844503	0.252987	0.245215	0.242048	0.245866	0.242404	0.253103	Pectinesterase family
VIT_06s0009g03120	Vitvi06g01203	8.79885	8.8417	8.60097	8.1054	8.43383	8.46819	7.74719	7.88328	7.53306	9.41981	9.2374	9.32376	9.3717	9.38748	9.53979	9.32451	9.20435	9.19386	Cytochrome P450, family 79, subfamily A, polypeptide 2
VIT_06s0009g03630	Vitvi06g01251	7.37104	7.57997	7.23993	6.58583	6.83034	6.85091	7.36765	7.5946	7.44365	7.12613	7.01765	6.94778	6.9745	6.9254	6.9561	6.99569	6.784	6.78005	CYP86A2
VIT_06s0009g03740	Vitvi06g01261	9.81133	9.71096	9.60325	9.09264	9.36681	9.29153	9.87834	10.1268	10.0388	9.93008	9.82597	9.85529	9.76797	9.84476	9.93181	10.0572	10.0717	10.0351	Serine-glyoxylate aminotransferase
VIT_06s0061g00120	Vitvi06g01917	3.75797	3.71929	3.74374	3.90653	3.64865	3.64878	3.7406	3.83553	3.56316	5.27977	4.85203	4.8554	4.44516	4.30602	4.48009	5.10275	4.95923	5.15399	Beta-1,3-glucanase [Vitis riparia]
VIT_06s0061g00170	Vitvi06g01282	4.32877	4.39846	4.43246	4.27171	4.61909	4.61933	5.04504	5.04178	4.90651	5.00167	4.96009	4.9114	4.83702	4.94666	5.13722	4.90438	4.55114	4.7548	R protein MLA10
VIT_06s0061g00230	Vitvi06g01288	9.68704	9.69687	9.71805	9.40342	9.33464	9.27703	10.297	10.219	10.1722	8.88914	8.86045	8.74561	8.63601	8.78516	8.76087	8.80654	8.85698	8.73422	ABC transporter G member 7
VIT_06s0061g00240	Vitvi06g01289	3.25125	3.62409	3.60296	3.15722	3.4691	3.46931	4.10496	4.12022	4.09748	2.80237	2.80662	3.00544	2.7423	2.77014	2.86758	2.9643	2.81238	2.74294	ABC transporter G member 7
VIT_06s0061g00270	Vitvi06g01295	11.4084	11.4935	11.3565	11.9937	12.1946	12.2119	11.4377	11.7525	11.4555	12.023	11.9639	11.9101	11.8702	11.8615	11.8391	11.6708	11.6391	11.6666	Chaperonin GroEL
VIT_06s0061g00710	Vitvi06g01344	7.94212	7.67666	7.45512	7.89381	7.79331	7.83062	6.91205	7.16681	7.20416	7.84126	7.9593	7.77845	7.33022	7.37076	7.38472	7.00491	7.14151	6.97055	Zinc finger (C3HC4-type ring finger)
VIT_06s0061g00730	Vitvi06g01346	5.01946	5.25667	4.84212	4.36995	4.84662	4.86402	5.76844	6.2763	5.85385	3.38786	3.3717	3.40639	3.42025	3.4139	3.3756	3.49203	3.50888	3.58398	Aquaporin GAMMA-TIP3/TIP1
VIT_06s0061g00760	Vitvi06g01350	8.08144	7.83096	7.41566	7.11158	7.22738	7.12398	6.70201	6.89818	6.69144	8.57357	8.66813	8.49137	8.82536	9.04751	8.93041	8.58533	8.5016	8.62908	Zinc finger (C2H2 type) family
VIT_06s0061g01010	Vitvi06g01375	4.76864	5.02296	4.7281	2.91168	2.63375	2.76821	2.98597	2.9465	2.78487	2.72342	2.70919	2.74333	2.66489	2.75073	2.64273	2.75836	2.96286	2.56854	Prolylcarboxypeptidase
VIT_06s0061g01040	Vitvi06g01378	10.3297	10.4221	10.5604	9.94475	10.584	10.4663	11.6024	11.4487	11.4721	10.0161	10.0752	10.1263	9.93217	9.93627	9.9545	10.3674	10.3339	10.3508	Argonaute protein
VIT_06s0061g01230	Vitvi06g01398	11.4202	11.5868	11.5612	10.8508	11.2884	11.3802	11.3892	11.271	11.1871	9.103	9.18361	9.23487	8.93241	8.92238	8.91314	8.68034	8.52981	8.62567	Cellulose synthase CSLA02
VIT_06s0061g01250	Vitvi06g01400	8.62262	8.76631	8.64604	9.30127	10.1172	9.75661	9.2991	9.50029	9.13243	9.85494	9.62708	9.62115	9.28949	9.37903	9.43381	9.70622	9.3747	9.66746	Unknown protein
VIT_06s0061g01380	Vitvi06g01410	7.16718	6.73651	6.22948	6.31184	6.52111	6.22452	6.33551	6.66693	6.60606	5.07035	5.17408	4.89639	4.78778	4.80809	4.87304	5.45025	5.16876	5.52721	Pop3 peptide
VIT_06s0061g01540	Vitvi06g01429	5.27419	5.56946	5.55647	4.94687	5.33004	5.22101	5.95099	6.06984	5.93754	5.84843	5.69469	5.72807	5.8602	5.82392	5.57181	5.81772	5.8105	6.08886	KCBP- interacting protein kinase
VIT_06s0080g00150	Vitvi06g01459	5.7458	5.67748	5.8542	4.93348	5.21507	4.93329	5.82528	5.4365	5.92438	4.87601	4.79329	4.78632	4.42384	4.59688	4.64807	4.84192	4.73572	4.78878	Subtilisin-like proteinase AIR3
VIT_06s0080g00260	Vitvi06g01470	4.93616	4.79044	5.19049	6.61994	6.4112	6.71488	5.2297	5.39052	4.93983	4.73898	4.95358	4.58525	4.16449	4.23203	4.21207	3.94122	3.83427	3.97708	Seed maturation protein PM38
VIT_06s0080g00340	Vitvi06g01478	0.454105	0.454633	0.456762	1.13816	1.02569	1.23907	0.466496	0.46996	0.448628	0.463162	0.453089	0.456661	0.467111	0.457445	0.453486	0.458258	0.453931	0.467255	ABI5 (ABA insensitive 5)
VIT_06s0080g00570	Vitvi06g01503	5.79605	5.92515	5.62586	4.7408	4.9523	4.89732	5.67096	5.61963	5.64001	4.1811	4.09042	4.37352	4.2321	4.05945	4.47696	4.28758	4.10225	4.06877	Unknown protein
VIT_06s0080g00920	Vitvi06g01531	4.9314	4.81994	4.79439	4.95275	4.91429	4.73189	5.78837	5.85705	5.8075	4.69652	4.72209	4.49418	4.66396	4.4076	4.37875	4.58249	4.827	4.66626	Photosystem I subunit O (PSAO)
VIT_06s0080g01000	Vitvi06g01539	4.25659	4.31741	4.34417	8.03085	7.66906	7.85381	4.33376	4.37019	4.19007	7.03578	6.8607	6.62476	5.39347	5.42589	5.51962	6.45907	6.33671	6.01319	Secoisolariciresinol dehydrogenase
VIT_06s0080g01060	Vitvi06g01542	8.24138	8.23147	8.38327	8.9288	8.57366	8.64067	8.00935	8.0574	7.9595	8.04149	8.13028	8.12042	8.39779	8.21531	8.24257	8.51288	8.59353	8.56391	Calcium-binding EF hand
VIT_06s0080g01200	Vitvi06g01559	2.63868	2.84834	2.76671	2.77696	2.87186	2.73357	2.7774	2.6535	2.70391	3.0284	3.03875	3.0437	2.8458	3.05301	3.04374	3.71385	3.58784	3.37781	Harpin-induced family protein
VIT_07s0005g00140	Vitvi07g00298	6.53807	6.6482	6.73743	7.24208	7.83181	7.72887	6.76208	6.87179	6.69145	8.36653	8.26548	8.13113	8.26124	8.40942	8.38226	8.27563	8.07965	8.24181	Peripheral-type benzodiazepine receptor
VIT_07s0005g00170	Vitvi07g00301	11.6304	11.5222	11.034	12.7929	12.4568	12.3073	10.1334	10.6839	10.3868	12.1689	11.7615	11.8377	12.2188	11.7767	12.0626	12.2759	12.122	12.3088	Rubber elongation factor (REF)
VIT_07s0005g00820	Vitvi07g00357	9.57397	9.77066	9.83881	9.80217	9.90281	9.97236	8.7899	8.43176	8.63302	10.1578	10.1714	10.1809	10.2365	10.2062	10.0084	8.93652	8.9231	8.83648	AP2-like ethylene-responsive transcription factor
VIT_07s0005g00830	Vitvi07g00358	1.40471	1.40555	1.40898	1.50558	1.81232	1.8928	1.99737	2.17659	1.60441	1.63379	1.40308	1.47638	1.58376	1.66032	1.52632	1.41139	1.46826	1.65563	Subtilisin protease
VIT_07s0005g00890	Vitvi07g00363	6.27621	6.33633	5.94426	5.56302	5.3496	5.27282	5.34702	5.36951	5.3543	4.76942	4.90295	5.06403	5.24328	5.16484	5.35906	4.6586	4.94256	4.9028	Polygalacturonase GH28
VIT_07s0005g01080	Vitvi07g00380	3.8225	3.75611	3.41167	5.55474	5.31214	5.33832	3.75267	4.20494	3.31518	3.65538	3.51912	3.51812	3.39324	3.36093	3.97811	3.30708	3.32272	3.53079	Unknown protein
VIT_07s0005g01090	Vitvi07g00381	7.01821	6.93075	6.9447	8.03694	7.62847	7.80507	8.42661	8.49157	8.14177	6.53411	6.62848	6.63978	7.39705	7.08212	7.03582	8.03752	8.05008	7.98803	ATP binding protein
VIT_07s0005g01290	Vitvi07g00400	5.48099	5.45174	5.31186	4.68663	4.76374	4.7441	5.19451	5.04904	5.20674	4.39749	4.36959	4.69823	4.33323	4.23891	4.46141	4.25056	4.03331	4.24456	DnaJ homolog, subfamily C, member 7
VIT_07s0005g01450	Vitvi07g00413	7.32032	7.14025	7.29948	6.88616	6.69036	6.58096	6.54231	6.47799	6.67864	6.94544	7.00506	6.96177	7.11171	7.10045	6.9874	7.00346	7.02837	7.20309	BZIP DNA-binding protein BZIP53
VIT_07s0005g01470	Vitvi07g00415	7.87924	8.0425	7.54818	7.35906	7.27544	7.20104	7.66293	8.22818	7.98007	7.44304	7.35829	7.21802	7.54045	7.46125	7.53163	7.46749	7.18336	7.34231	Unknown protein
VIT_07s0005g01670	Vitvi07g02229	5.70142	5.72511	5.16259	3.71519	4.99114	4.50483	5.89528	6.118	4.82846	3.61011	3.2983	3.53706	3.4168	3.48017	3.37194	3.55523	3.4428	3.65499	No hit
VIT_07s0005g01700	Vitvi07g02230	6.93726	7.09624	6.99644	7.36256	6.90477	7.30651	6.60157	6.30035	6.6777	5.94928	6.12826	5.96479	5.83817	5.96805	5.69699	5.98611	5.83148	5.79803	Transcription regulator
VIT_07s0005g01790	Vitvi07g00445	5.74461	5.71704	5.75056	6.00159	5.64875	5.91025	5.56348	5.49206	5.60554	4.32497	4.5258	4.91776	4.08437	3.99747	4.15885	4.97317	5.05301	4.95664	Acyl-CoA synthetase long-chain member 2
VIT_07s0005g01970	Vitvi07g00457	6.09863	5.79537	6.21774	9.62219	9.43359	9.48519	7.00584	7.43546	6.38784	8.03003	7.9197	7.91279	6.95865	7.06572	6.84971	7.37402	7.27237	7.56113	Galactinol synthase
VIT_07s0005g01980	Vitvi07g02242	4.62045	4.74417	5.01177	7.4852	7.31334	7.32643	5.65336	5.5848	5.0181	6.33719	6.35654	6.26867	5.78746	5.71307	5.43501	5.9479	6.10969	5.93412	Glycosyl transferase family 8 protein
VIT_07s0005g02070	Vitvi07g02243	8.17012	8.33262	8.23163	8.86903	8.74249	8.71414	8.96718	8.94076	9.22295	7.97878	8.28305	8.03178	7.99102	7.73208	7.63285	8.40774	8.42581	8.4471	No hit
VIT_07s0005g02080	Vitvi07g02244	7.63899	7.80962	7.2165	7.74746	7.33139	7.30874	8.02452	8.44431	8.41855	6.49503	6.1843	6.23118	6.50554	6.37275	6.39436	7.50929	7.64463	7.38098	No hit
VIT_07s0005g02130	Vitvi07g00476	7.59682	7.60044	7.42169	6.71384	7.12093	6.92274	7.6039	7.93509	7.66217	7.37653	7.28658	7.25648	7.32204	7.3953	7.41467	7.41187	7.20582	7.36058	TolB protein-related
VIT_07s0005g02230	Vitvi07g02247	11.9522	11.7209	11.3717	11.254	11.1508	11.0368	10.7399	11.3103	10.9217	10.718	10.6501	10.6812	10.8788	10.8424	10.8982	10.4922	10.4407	10.4947	S-adenosylmethionine synthetase 1 (SAM1)
VIT_07s0005g02740	Vitvi07g00539	6.85817	6.81383	6.81375	7.32642	7.18705	7.23074	6.73107	6.47339	6.63392	7.30038	7.35684	7.46719	7.29703	7.12209	7.2264	7.32781	7.36816	7.35336	Peptide chain release factor
VIT_07s0005g02950	Vitvi07g00563	8.09712	7.761	7.34462	7.4742	7.30175	7.21107	6.91055	7.24292	6.78934	6.64879	6.31376	6.36618	6.64055	6.42909	6.41579	6.33261	6.10648	6.1677	AN3 (ANGUSITFOLIA3)
VIT_07s0005g03060	Vitvi07g00576	2.28391	2.23108	2.04492	3.26826	3.1183	3.14124	2.37566	2.17066	2.02175	2.21661	2.42587	2.35858	2.31122	2.3088	2.22365	2.12216	2.10411	2.23842	1-aminocyclopropane-1-carboxylate oxidase homolog 1
VIT_07s0005g03140	Vitvi07g00586	4.83499	4.65274	4.45207	3.92921	3.83529	4.14068	4.08837	4.39957	3.87375	4.53398	4.66261	4.60283	5.12887	4.87053	4.99828	5.10793	4.89926	4.85137	Aspartyl protease
VIT_07s0005g03400	Vitvi07g00605	2.24192	2.3524	2.26762	6.23782	6.04582	6.22231	2.35377	2.38188	2.18524	2.32555	2.23179	2.26666	2.35885	2.38265	2.23577	2.28164	2.2402	2.36003	Globulin 11S
VIT_07s0005g03410	Vitvi07g02268	3.37439	3.69871	3.41595	11.7802	11.9787	12.1402	3.55889	3.60694	3.28431	3.60447	3.5978	3.80682	4.38722	3.51469	3.44936	3.43881	3.45686	3.56953	Globulin 11S
VIT_07s0005g03420	Vitvi07g02269	3.79644	3.80495	3.83882	13.2031	13.0305	13.0991	3.90195	4.0359	3.63523	4.01373	4.25305	3.9095	5.17213	3.84953	3.85635	3.78454	3.71938	4.0768	Globulin isoform 3 11S
VIT_07s0005g03970	Vitvi07g00657	3.09605	3.03852	3.38699	4.42182	4.19779	4.25495	3.44199	3.28535	3.15642	4.46418	4.17183	4.50613	3.32765	3.29366	3.51706	3.40414	3.2065	3.50593	Peptide transporter protein 3
VIT_07s0005g04050	Vitvi07g02291	3.91498	3.95332	3.98666	3.77702	4.0021	4.05431	4.02972	3.76661	3.91115	3.8271	3.83723	4.01512	3.68471	3.75547	3.66767	4.39411	4.54735	4.3902	Leucine Rich Repeat receptor-like kinase
VIT_07s0005g04110	Vitvi07g00665	6.4347	6.52824	6.46582	3.30169	3.3066	3.24597	3.4548	3.64384	3.94411	2.90426	3.12332	2.84227	2.94019	2.84995	2.97965	3.51986	3.06241	3.13904	Cellulose synthase CESA4
VIT_07s0005g04130	Vitvi07g00667	9.2413	9.19365	8.79538	9.09776	8.82836	8.9609	8.67142	9.10381	8.73931	7.09436	6.85307	6.78261	6.27241	6.48487	6.38862	6.19867	6.10219	6.00094	Acid phosphatase class B
VIT_07s0005g04390	Vitvi07g00688	1.43446	1.43554	1.4399	2.39718	2.43063	2.50741	1.77913	1.72763	1.75301	1.45293	1.56725	1.43969	1.46094	1.51719	1.43319	1.44295	1.4341	1.46123	Clavata1 receptor kinase (CLV1)
VIT_07s0005g04920	Vitvi07g02309	6.14857	6.2465	5.68281	5.40231	5.99489	5.8418	6.4944	6.9993	6.29669	5.43143	5.35937	5.43708	5.28496	5.22974	5.31332	5.39467	5.18203	5.20101	Photosystem I reaction center subunit IV B (PSAE B)
VIT_07s0005g05400	Vitvi07g00781	3.09165	3.09876	3.12698	7.91431	9.55504	9.09981	3.24843	3.28918	3.01508	4.08914	4.63994	4.00627	3.7077	3.4751	3.47912	3.48842	3.17856	3.35949	Abscisic acid-insensitive protein 3 (ABI3)
VIT_07s0005g05680	Vitvi07g00807	2.82405	2.8848	2.84121	4.05727	3.59904	3.6745	2.75113	2.92567	3.62466	3.01002	3.11358	2.95605	2.9075	3.11649	2.87622	3.75571	3.75006	3.65917	Tetratricopeptide repeat domain male sterility MS5
VIT_07s0005g05720	Vitvi07g00814	3.93997	3.98329	3.89863	4.6302	4.55549	4.55576	4.33582	4.52224	5.19536	3.78757	4.02807	3.72088	3.98231	4.28126	4.63355	4.45482	4.2479	4.38149	Tetratricopeptide repeat domain male sterility MS5
VIT_07s0005g05960	Vitvi07g02355	3.3322	3.28115	3.663	3.90015	3.36529	3.55401	3.26231	3.11971	3.45332	3.9716	4.07393	4.14642	3.10105	3.37121	3.1463	5.36871	5.40709	5.27223	Cytokinin dehydrogenase 5 precursor
VIT_07s0031g00110	Vitvi07g01697	5.2849	5.33768	5.13749	2.62589	2.66626	2.50816	2.81428	2.93646	3.36613	2.49888	2.81427	2.6316	2.6313	2.72086	2.42848	2.72951	2.43187	2.52691	Unknown protein
VIT_07s0031g00480	Vitvi07g01732	8.19186	8.37921	8.50873	8.02591	8.05053	8.14906	8.98666	8.72778	8.98522	6.90744	7.05379	7.09862	7.0558	7.16178	7.05672	7.1888	7.1366	7.30007	Protein kinase family
VIT_07s0031g00540	Vitvi07g01739	10.8448	11.0602	10.8477	10.4938	10.7742	10.9255	10.9258	11.1958	10.7556	9.54583	9.47205	9.41225	9.56089	9.5517	9.53621	8.93411	8.7865	8.92576	Rapid ALkalinization Factor RALFL34
VIT_07s0031g01070	Vitvi07g01784	4.00888	4.40502	4.14656	4.14638	4.3404	4.04821	4.8523	4.80965	4.52047	4.27882	4.17526	4.14498	3.8818	3.98507	3.69267	4.5861	4.34477	4.63753	Ascorbate oxidase
VIT_07s0031g01130	Vitvi07g01791	4.15525	3.9955	4.02833	3.80358	3.89995	3.99099	4.39508	4.07296	4.05806	4.05599	4.18722	4.27621	3.59145	3.74793	3.81412	4.54817	4.53387	4.40795	Ascorbate oxidase
VIT_07s0031g01260	Vitvi07g02681	4.84574	4.91675	4.21771	4.95218	4.63526	5.02851	3.91393	4.0739	3.90581	5.36821	5.53455	5.45561	4.73566	4.75655	4.52739	5.51934	5.35065	5.40798	No hit
VIT_07s0031g01270	Vitvi07g01805	4.47013	4.61799	4.2305	4.2984	4.0993	3.91533	4.17319	4.30585	4.51698	5.02998	5.17206	5.05478	4.55614	4.75799	4.61634	4.49368	4.51471	4.64957	Ring-H2 finger A2A
VIT_07s0031g01570	Vitvi07g01832	0.104486	0.104832	0.10623	0.343744	0.473855	0.74107	0.112688	0.115011	0.100915	0.110465	0.167237	0.17472	0.196822	0.10668	0.10408	0.107216	0.104372	0.113196	CYP78A11
VIT_07s0031g01710	Vitvi07g01847	7.72602	7.88851	7.42858	7.26353	7.50833	7.58144	7.90846	8.35044	7.75795	7.33469	7.06848	6.95017	6.45579	6.70165	6.65578	7.53551	7.31644	7.26066	WRKY DNA-binding protein 51
VIT_07s0031g01980	Vitvi07g01874	4.13447	4.24276	4.13919	3.88967	4.52375	4.14213	3.94776	4.19721	3.70306	5.53044	5.48563	5.40473	4.48163	4.81936	4.69486	4.83661	4.40489	4.64579	Ethylene-responsive transcription factor aba repressor 1 abr1/erf111
VIT_07s0031g02060	Vitvi07g01881	6.60887	6.58754	6.7337	7.06686	7.49246	7.22176	7.27437	7.07779	6.90279	6.94803	6.99624	6.93109	7.01033	6.82194	6.79967	6.9725	6.66217	6.97095	Cellulose synthase CESA2
VIT_07s0031g02340	Vitvi07g01906	5.59902	5.83076	5.95344	4.65022	5.48316	5.45748	5.39211	5.11744	5.45986	5.60626	5.70891	5.88303	5.36231	5.16723	4.82128	4.53533	4.60627	4.53007	Amino acid permease 2
VIT_07s0031g02610	Vitvi07g01929	6.78294	6.92723	6.88849	8.10922	7.76503	7.75603	7.0589	6.78461	6.90239	7.95803	7.87148	7.94225	7.15952	7.21761	7.24593	7.35867	7.4043	7.44648	NAC domain containing protein 2
VIT_07s0031g02670	Vitvi07g01943	1.41376	1.41514	1.42068	2.85539	2.71382	2.80343	1.44548	1.45412	1.39927	1.43708	1.48982	1.42042	1.54638	1.50768	1.41214	1.51098	1.4133	1.63899	Delay of germination 1
VIT_07s0031g02860	Vitvi07g01965	6.77929	6.67735	6.46121	5.9148	5.96341	6.18638	6.12166	6.05586	6.37126	6.09019	6.01273	5.80389	6.07568	6.10742	6.00032	5.93935	6.05535	5.87781	Elongation factor EF-2
VIT_07s0031g02900	Vitvi07g01970	3.69703	3.58855	3.45433	2.20143	2.13357	2.26368	2.20174	2.12303	2.48662	2.41085	2.26831	2.07694	2.36859	2.15814	2.13873	2.23627	2.14092	2.44376	Aspartyl protease
VIT_07s0031g03000	Vitvi07g01982	4.04741	3.79052	5.60702	3.94292	4.12887	4.12909	6.6492	4.42872	4.09202	4.05685	5.06302	5.28087	3.95151	5.07731	4.64267	3.72793	4.08279	3.83101	Ribulose 1,5-bisphosphate carboxylase large subunit
VIT_07s0031g03220	Vitvi07g02006	6.41611	6.80652	6.9237	5.96667	6.53546	6.66023	7.24552	7.07804	7.13783	6.04104	5.91713	6.12509	6.09707	6.04728	5.82027	4.95152	5.13765	5.15442	Patellin-1
VIT_07s0104g00180	Vitvi07g00146	9.35507	9.2851	8.80464	8.02881	8.45667	8.28291	10.0567	10.6035	10.1493	8.38989	8.2949	8.31758	8.42604	8.2126	8.56096	8.14909	8.10316	8.22181	Nectarin IV NEC4
VIT_07s0104g00410	Vitvi07g02143	6.45762	6.49425	6.46478	6.8952	6.47252	6.49971	7.29106	7.26642	7.43257	5.15944	4.88673	5.09739	4.94157	4.8642	4.61637	5.04058	5.14701	4.98425	Endo-1,3
VIT_07s0104g00470	Vitvi07g00174	2.55138	2.55566	2.34679	2.59057	2.43905	2.32916	2.99799	3.34462	3.0078	2.73065	2.44311	2.57207	2.59547	2.84656	2.49727	2.53173	2.64208	2.71506	Unknown protein
VIT_07s0104g00650	Vitvi07g02149	5.24246	5.16307	5.37796	5.6903	5.5916	5.71491	5.88648	5.81889	6.06364	6.00369	5.82893	5.71711	6.41913	6.24738	5.98215	6.13272	6.32063	6.23611	No hit
VIT_07s0104g00850	Vitvi07g00209	5.12723	5.37521	5.36501	5.90846	5.58857	5.65468	5.17185	5.10179	4.99912	6.51301	6.34001	6.10963	5.79717	5.52223	5.71759	5.95296	5.8789	5.99873	Pto kinase interactor
VIT_07s0104g00890	Vitvi07g00213	2.89948	2.85949	2.8792	3.12146	2.96473	3.14423	3.51545	3.63435	3.38331	2.70314	2.84515	2.66617	2.97433	2.78375	2.75354	2.94087	2.7052	2.97565	IMK2 (inflorescence meristem receptor-like kinase 2)
VIT_07s0104g01260	Vitvi07g00242	4.85398	4.50798	4.4954	4.63035	4.38984	4.43351	5.04653	4.86977	4.9543	7.56782	7.11593	7.19742	6.20988	6.17253	6.36648	6.60938	6.5495	6.48688	flavin-containing monooxygenase
VIT_07s0104g01340	Vitvi07g00250	5.03621	5.06862	4.78228	6.49531	6.05908	6.08288	4.55837	4.73977	4.49231	5.4851	5.32914	5.32593	5.89067	6.03055	5.92572	5.05041	5.2117	5.22177	Nodulin MtN3 family
VIT_07s0104g01450	Vitvi07g00262	4.77867	5.08029	5.61431	5.94376	5.97324	6.19567	5.76175	5.13414	5.31014	5.33398	5.63991	5.2989	5.08568	5.33364	5.23101	5.31392	5.42033	5.25111	No hit
VIT_07s0129g00330	Vitvi07g01610	6.53171	6.47054	6.46105	5.68146	5.74429	5.9156	6.30848	6.49996	6.32271	6.11029	5.94259	5.81483	5.41108	5.54195	5.57886	6.11378	5.72423	5.9554	Lateral organ boundaries protein 39
VIT_07s0129g00350	Vitvi07g01613	5.6941	5.70588	5.92088	6.44731	6.40146	6.60499	6.23273	6.15954	6.14231	6.22864	6.25493	6.02886	5.90797	5.8834	5.70936	6.09011	5.91616	5.67985	Unknown protein
VIT_07s0129g00360	Vitvi07g01614	6.51764	6.74214	6.45129	6.16303	6.50433	6.56196	5.64332	6.1426	5.81105	6.14013	6.02243	6.0458	5.71849	5.94394	5.67364	5.68493	5.2026	5.32923	Peroxidase 73
VIT_07s0129g00470	Vitvi07g01625	5.1129	4.88399	5.03186	4.67525	4.54659	4.5021	5.53288	5.31475	5.49646	3.9014	3.68194	3.82311	3.70176	3.72921	3.87367	4.10612	3.83566	4.00409	Unknown protein
VIT_07s0129g00520	Vitvi07g01631	7.38234	7.24346	7.22019	6.72265	6.60554	6.60585	6.90717	7.26696	7.35008	7.31514	7.28928	7.44024	7.49266	7.31983	7.38244	7.49326	7.50768	7.47262	Protein phosphatase 2C
VIT_07s0129g00560	Vitvi07g01636	5.95738	5.88793	5.83496	6.05484	6.61997	6.12827	6.89089	6.8715	6.77799	5.48119	5.30432	5.5513	5.43205	5.30286	5.42903	5.84164	5.72696	6.17091	No hit
VIT_07s0129g00960	Vitvi07g01670	7.06938	7.19653	7.53562	7.16216	7.67478	7.56874	8.04981	8.05473	8.06279	6.31094	6.39	6.36493	6.39389	6.48453	6.31328	6.24829	6.36816	6.28453	Protein kinase pto
VIT_07s0129g01010	Vitvi07g02650	3.45676	3.50569	3.3403	3.90301	3.9061	3.51998	3.59302	3.32329	3.12043	4.25449	4.46715	4.37091	3.83223	3.773	3.49217	4.03444	4.01059	4.12568	Unknown
VIT_07s0129g01090	Vitvi07g01682	6.2954	6.48862	6.1343	6.57497	6.42161	6.41445	6.60513	6.6394	7.00554	5.59745	5.50113	5.73056	5.79917	5.81083	5.82299	6.25674	6.16913	6.08441	ADP-ribosylation factor
VIT_07s0130g00220	Vitvi07g02029	2.58825	2.41623	2.49072	2.68367	2.80596	2.8061	2.96684	2.83851	3.05996	2.37859	2.40905	2.71404	2.47382	2.42926	2.4109	3.61052	3.50397	3.35243	Peroxidase ATP32, class III
VIT_07s0141g00270	Vitvi07g00043	5.33348	5.27882	5.19948	4.97305	4.8672	5.04108	5.71272	6.01035	5.7408	6.37669	6.03773	6.19231	6.61082	6.72264	6.58489	7.144	7.16008	7.05756	Auxin-induced protein 22D
VIT_07s0141g00570	Vitvi07g00035	9.40647	9.28475	8.72129	9.01811	8.81906	8.81055	9.17448	10.0371	9.44292	8.76401	8.56006	8.43915	8.69735	8.48831	8.67239	8.77343	8.55089	8.81603	Photosystem II reaction centre W (PsbW)
VIT_07s0141g00690	Vitvi07g02066	1.109	1.1097	1.11256	1.75349	1.81238	1.74753	1.12568	1.13039	1.15902	1.19881	1.43861	1.18096	1.20971	1.18311	1.23244	1.11456	1.2914	1.12671	ERF/AP2 transcription factor sub B-1(ATERF-3)
VIT_07s0141g00890	Vitvi07g00012	5.25953	5.31003	5.04505	5.01401	4.67472	4.98409	5.25911	5.00143	4.60842	7.11579	7.07822	7.17112	5.64045	5.80021	6.0289	5.64985	5.56096	5.64353	CYP94A1
VIT_07s0141g00920	Vitvi07g00011	5.50663	5.76248	5.10507	4.89987	5.22563	5.04021	5.64677	6.08132	5.91398	5.47194	5.36823	5.5664	5.25533	5.46657	5.19574	5.258	5.02791	5.25798	CYP94A1
VIT_07s0151g00280	Vitvi07g00087	9.73795	9.6198	9.78297	10.969	10.6023	10.5715	10.0429	9.954	9.97495	9.74531	9.81146	9.83663	9.71921	9.78031	9.61386	9.94815	9.90704	9.90816	Bax inhibitor
VIT_07s0151g00340	Vitvi07g00091	2.94022	3.22528	3.11528	3.26264	3.11687	3.15912	3.68951	4.054	4.0022	3.17741	3.20703	3.20612	2.89482	3.07212	2.98731	3.46311	3.58582	3.41913	Sulfate transporter 3.1 (AST12) (AtST1)
VIT_07s0151g00630	Vitvi07g00107	2.09209	2.09455	2.10439	3.85433	4.09677	4.14813	2.14795	2.16295	2.0661	3.05062	2.84927	2.60392	2.15063	2.10752	2.08919	2.11123	2.17371	2.15125	Globulin-1 S allele precursor
VIT_07s0151g00640	Vitvi07g02127	5.7489	5.37179	5.27142	10.9121	11.9681	11.9066	5.33541	5.6266	5.03908	8.66059	8.78727	8.2724	6.48856	6.55766	6.15496	5.66614	5.82796	5.88933	Globulin-1 S allele precursor
VIT_07s0151g00760	Vitvi07g02132	4.70298	4.50347	4.06692	4.35066	4.36648	4.20379	4.00886	4.40212	4.76786	4.43582	4.2716	4.30092	4.59195	4.53147	4.48191	4.86369	4.85688	5.00756	Lipid transfer protein
VIT_07s0151g00840	Vitvi07g00117	4.45975	4.21776	4.07441	5.10945	5.27508	4.95076	3.788	4.15651	4.02928	4.72681	4.55619	4.53195	4.80027	4.46897	4.68785	4.39894	4.3798	4.54846	Late embryogenesis abundant protein D-34 (LEA D-34)
VIT_07s0151g00960	Vitvi07g02133	7.41926	7.32117	7.45283	7.59756	8.05735	7.81875	8.15655	8.13866	8.04879	7.88894	7.76887	7.71201	7.83368	7.77807	7.68805	7.67723	7.53388	7.86671	WD repeat domain 5
VIT_07s0151g01070	Vitvi07g00130	7.03209	6.87263	6.94127	7.22212	7.42838	7.11255	6.7326	6.71225	6.00431	8.097	8.04772	7.92208	7.51528	7.52841	7.71719	8.14864	8.25696	8.33596	Copalyl diphosphate synthase
VIT_07s0185g00130	Vitvi07g02767	7.7442	7.48052	7.51665	8.23993	8.64413	8.53172	8.34551	8.42051	8.32688	8.63731	8.57773	8.51558	7.98925	8.08226	8.15262	8.12111	7.99199	7.96336	MAP kinase phosphatase 1
VIT_07s0191g00050	Vitvi07g01502	8.10985	8.05117	7.72446	7.60418	7.33336	7.46607	7.8031	8.11126	8.02935	8.30009	8.1183	8.02793	8.29709	8.28229	8.38311	9.09234	8.97066	9.14863	Peroxidase 17
VIT_07s0255g00110	Vitvi07g01286	4.57172	4.25137	4.12	4.17423	3.91016	4.05721	4.08447	4.07651	4.32896	4.32205	4.43801	4.76716	4.63972	4.72352	4.46932	5.02829	5.22223	5.1384	WD40
VIT_08s0007g00020	Vitvi08g01172	4.84041	4.69997	4.06347	4.17779	4.89953	4.50981	5.17848	6.12218	5.48527	4.7023	4.5215	4.73971	4.74073	4.51421	4.72238	4.94762	4.77483	4.64574	Cation/hydrogen exchanger 20 (CHX20)
VIT_08s0007g00030	Vitvi08g01174	4.49753	4.60046	4.14205	4.20436	4.4361	4.0879	4.54908	4.55647	4.97218	6.40436	6.22292	6.30717	5.34499	5.26596	5.19058	5.61269	5.50371	5.38891	Cation/hydrogen exchanger 20 (CHX20)
VIT_08s0007g00040	Vitvi08g01175	10.2495	10.0018	9.47492	9.39891	9.17241	9.20497	9.01165	9.58914	9.16503	9.85211	9.7489	9.72154	9.82197	9.98963	10.079	10.0947	10.0307	9.97761	Histone H4
VIT_08s0007g00130	Vitvi08g02189	11.4391	11.496	11.2914	12.9163	13.5732	13.5757	12.6678	13.1235	12.2336	13.0217	12.8973	12.855	12.0774	12.0626	12.1678	11.9093	11.7194	11.8929	Heat shock protein 70
VIT_08s0007g00160	Vitvi08g01184	4.79211	4.85326	4.94175	5.24142	5.62699	5.75483	5.21846	5.02866	5.19495	5.55018	5.58491	5.67168	5.27784	5.42581	5.58259	5.27117	5.4776	5.65408	Glycosyltransferase family 14
VIT_08s0007g00330	Vitvi08g01196	10.9724	10.8272	10.1726	10.9007	11.008	10.8609	8.79393	9.5045	10.2414	10.7655	10.5307	10.5764	9.5887	9.48187	9.53484	10.7408	10.4858	10.6403	Metallothionein
VIT_08s0007g00390	Vitvi08g01201	7.99758	7.98006	8.41294	7.83645	8.35491	8.14715	8.77635	8.38915	8.47314	8.64992	8.82372	8.70214	8.60283	8.72495	8.6591	8.18423	8.12659	7.85547	Eceriferum 3 (CER3)
VIT_08s0007g00690	Vitvi08g01229	5.41319	5.45663	5.31612	2.31161	2.20269	2.29988	2.42601	2.56374	2.97813	2.28783	2.20819	2.23765	2.31645	2.24393	2.21154	2.25036	2.21527	2.31747	Laccase
VIT_08s0007g00740	Vitvi08g01234	10.2861	10.2809	10.224	11.2759	11.1148	11.1969	10.4861	10.4872	10.2414	10.6384	10.6034	10.5868	10.0999	10.2803	10.2135	10.1566	10.1414	10.112	Hsp70-interacting protein
VIT_08s0007g00900	Vitvi08g01252	2.58792	2.71662	1.97577	2.07525	1.6114	1.93074	1.50766	1.51495	1.46967	1.50063	1.78877	1.48685	1.50896	1.48851	1.48008	1.49024	1.48103	1.50926	Tropinone reductase
VIT_08s0007g00920	Vitvi08g01253	4.51961	4.19531	3.91997	4.013	3.92542	4.07582	4.70755	4.99999	4.58364	4.15627	3.75727	3.67207	4.21684	4.03469	3.90793	3.90309	4.15625	3.67333	Tropinone reductase
VIT_08s0007g00930	Vitvi08g02205	9.23129	9.16119	9.16632	10.345	10.8924	10.856	10.2387	10.231	9.68602	9.95896	9.96994	9.9548	9.67774	9.56062	9.7569	9.60882	9.4718	9.51099	Regulator of chromosome condensation (RCC1)
VIT_08s0007g00950	Vitvi08g02206	4.03737	3.58307	3.77009	3.17517	3.33865	3.41444	3.17566	3.20161	4.00134	3.93456	3.8862	4.16944	3.30263	3.1077	3.22377	3.40812	3.18156	3.24437	No hit
VIT_08s0007g01040	Vitvi08g02210	7.61438	7.6521	7.55045	7.45368	7.60532	7.73722	8.41365	8.57149	8.39487	6.62991	6.85705	6.72445	6.19424	6.15879	6.21298	7.29602	7.2386	7.14471	Aldo-keto reductase
VIT_08s0007g01300	Vitvi08g01276	2.71233	2.86255	2.83872	2.88212	3.20141	3.17058	3.61854	3.73741	3.70358	2.79314	2.53804	2.62172	2.46233	2.42699	2.41239	2.56964	2.71077	2.46285	Glyoxal oxidase
VIT_08s0007g01380	Vitvi08g01282	6.09524	6.09935	5.86836	5.32688	5.63545	5.56417	6.15551	6.03845	6.23505	5.92018	5.78096	5.81447	5.70467	5.99237	5.57243	5.78238	5.76353	6.08077	Rho guanyl-nucleotide exchange factor ROPGEF7
VIT_08s0007g01570	Vitvi08g01301	8.18163	8.11293	7.34493	7.31138	7.27979	6.83243	7.99909	8.85745	8.33941	7.10166	7.07827	6.93714	7.08916	6.98004	7.15559	7.38452	7.17341	7.42302	fructose 1,6-bisphosphatase
VIT_08s0007g01590	Vitvi08g02231	4.6031	4.5237	4.53939	4.63085	4.22206	4.30751	5.07467	5.02115	5.10042	4.32245	4.34547	4.19156	4.51962	4.47513	4.04057	4.7696	4.38676	4.26527	fructose 1,6-bisphosphatase
VIT_08s0007g01810	Vitvi08g01325	6.69599	6.56434	6.31499	6.69838	7.02634	6.75551	6.4236	6.33391	6.07476	8.5099	8.58706	8.52949	8.33573	8.38698	8.52942	8.65265	8.68692	8.76859	ANTR2 (anion transporter 2
VIT_08s0007g01850	Vitvi08g01327	5.97735	6.1714	5.86134	5.73682	5.94656	5.91427	6.47492	6.35226	6.42693	5.34396	5.5138	5.64018	5.96038	5.67327	5.88286	6.28226	5.99464	6.02526	Glycine-rich protein
VIT_08s0007g01910	Vitvi08g01335	2.80159	2.72482	2.64538	1.33722	1.3021	1.30213	1.43832	1.34578	1.29217	1.32918	1.30377	1.3129	1.33888	1.31489	1.3863	1.31694	1.30594	1.33923	Laccase
VIT_08s0007g01940	Vitvi08g01338	9.44232	9.47784	9.45544	8.91315	8.80987	8.83929	8.78107	8.74459	8.84818	9.03671	9.03003	9.01831	8.99877	9.04564	9.03874	9.0598	9.16166	9.01888	UDP-sulfoquinovose:DAG sulfoquinovosyltransferase
VIT_08s0007g02020	Vitvi08g02238	5.43124	5.36284	5.42851	5.22091	5.51127	5.53439	5.75589	5.9292	6.30436	4.31027	4.43531	4.62211	4.50044	4.32054	4.50548	4.55445	4.44936	4.36307	Proton-dependent oligopeptide transport (POT) family protein
VIT_08s0007g02030	Vitvi08g01346	8.8885	8.88231	8.69897	7.80497	8.45187	8.34464	8.94696	9.18229	8.9745	8.25555	8.21792	8.22445	8.30519	8.3007	8.24877	8.41723	8.18336	8.36946	AUX1 protein
VIT_08s0007g02100	Vitvi08g01349	4.63302	4.36171	4.78474	5.52037	5.11647	5.19454	5.4888	5.04709	5.41585	4.92598	4.99221	4.8789	4.75637	4.89385	4.83969	5.31023	5.47109	5.21757	Alpha-1,4-glycosyltransferase
VIT_08s0007g02190	Vitvi08g01360	8.79774	9.08209	8.45524	8.1842	8.93278	8.67536	9.55451	10.1233	9.61535	8.41485	8.12515	8.12644	7.98868	7.8884	8.21636	8.39679	8.01097	8.3421	LHCB4 chlorophyll A-B binding protein CP29
VIT_08s0007g02280	Vitvi08g01369	2.73852	2.77554	2.83779	2.03996	2.20199	2.20209	2.42413	2.20448	2.29707	2.02807	2.20703	1.9376	2.1175	2.00732	2.0519	2.01026	1.9313	2.18853	Phospholipase C
VIT_08s0007g02330	Vitvi08g01373	9.32928	9.41873	9.60286	10.4378	10.1773	10.0834	9.56864	9.42572	9.5273	10.3165	10.2368	10.331	10.2911	10.1465	9.98491	9.83929	9.90006	9.89402	Unknown
VIT_08s0007g02360	Vitvi08g01377	10.7268	10.7116	10.3352	11.3284	11.0777	11.1044	9.47911	9.75765	9.31146	12.1215	11.8443	11.8994	11.0554	11.1627	11.4137	11.8224	11.6555	11.7493	Harpin inducing protein 1-like 9
VIT_08s0007g02370	Vitvi08g02246	5.88887	5.77012	5.71129	5.56558	5.88029	5.74281	5.95632	5.83262	6.10449	5.8078	5.5243	5.52099	5.5787	5.50251	5.40136	6.24489	6.07867	6.43871	Unknown
VIT_08s0007g02460	Vitvi08g01382	0.662918	0.663534	0.666017	1.24468	1.57061	1.38361	0.677355	0.775684	0.656526	0.673474	0.731034	0.665899	0.678071	0.666813	0.662195	0.66776	0.662715	0.678239	Aspartyl protease
VIT_08s0007g02940	Vitvi08g01426	2.35849	2.30336	2.48752	2.43816	2.23187	2.23192	2.83703	3.1397	3.26175	2.34952	2.23463	2.18096	2.21171	2.31861	2.40868	2.97038	2.90645	2.98093	NAC domain containing protein 90
VIT_08s0007g03140	Vitvi08g01442	5.98454	5.95448	5.88427	4.67115	4.99236	5.07403	5.47808	5.37459	5.52631	5.24506	5.43543	5.34579	5.61994	5.49164	5.32501	5.30887	5.06392	5.064	Rac GTPase activating protein 1
VIT_08s0007g03240	Vitvi08g01454	1.90959	1.91072	2.09973	2.39014	2.34442	2.383	1.93637	1.94393	1.89786	2.2544	2.12983	2.09916	2.09005	2.15888	2.39451	2.73184	2.43732	2.4496	Carbonic anhydrase precursor
VIT_08s0007g03370	Vitvi08g01465	7.37789	7.29336	6.70748	6.24699	6.1397	6.03035	6.81358	7.34615	6.70292	6.85311	6.48275	6.52918	6.67017	6.54862	6.71612	6.81366	6.55475	6.63004	Unknown protein
VIT_08s0007g03420	Vitvi08g01470	1.81423	1.81579	1.89969	2.72874	3.12749	3.44693	1.85017	1.95594	1.86414	2.00756	1.95153	2.27385	2.10864	1.90264	2.01787	1.90614	1.88741	2.02999	ABI5 (ABA insensitive 5)
VIT_08s0007g03520	Vitvi08g01476	4.48322	4.72819	4.26098	3.19763	3.34472	3.61324	3.39	3.59343	3.675	3.56198	3.25934	3.34462	3.27077	3.44734	3.26327	3.66334	3.66933	3.94475	Purple acid phosphatase 22- ATPAP22/PAP22
VIT_08s0007g03990	Vitvi08g01523	8.73488	8.6805	8.76958	7.91305	8.09165	7.91399	8.63419	8.72738	8.7266	7.66947	7.73381	7.63706	7.70557	7.86828	7.91004	7.3076	7.31898	7.57273	Cellulose synthase CSLA09
VIT_08s0007g04000	Vitvi08g02274	3.52931	3.4041	3.51933	4.55103	4.56071	4.22503	3.81748	4.29287	3.83267	4.27969	3.93964	3.60296	3.28763	3.4818	3.34465	3.33875	3.34909	3.47998	Unknown protein
VIT_08s0007g04180	Vitvi08g01540	10.1579	10.0678	9.70675	9.8231	10.036	10.0763	9.21926	9.7134	9.42797	11.443	11.3006	11.231	11.0884	11.0381	11.1942	9.79535	9.58648	9.5719	Retrotransposon protein, Ty1-copia subclass
VIT_08s0007g04200	Vitvi08g01543	3.18627	3.08184	2.96987	4.17024	4.02767	4.35593	3.29447	3.32446	3.0396	4.05735	4.0188	4.04207	3.57268	3.45592	3.40728	3.62614	3.56432	3.52496	Late meristem identity1 HB51/LMI1
VIT_08s0007g04230	Vitvi08g01546	12.8744	12.8122	12.7346	12.8781	12.4852	12.569	12.1347	12.1082	12.0478	12.1384	12.1533	12.1313	12.1351	12.1397	12.0908	12.0618	12.1125	12.0356	Unknown protein
VIT_08s0007g04240	Vitvi08g01547	8.58471	8.70993	8.35617	9.30807	10.0018	9.69683	8.26455	8.74448	8.34838	10.1269	9.77069	9.74396	10.2207	9.92352	10.1476	9.90098	9.64615	9.95851	Late embryogenesis abundant protein
VIT_08s0007g04250	Vitvi08g01548	2.05535	2.0586	2.07152	4.32767	4.49642	4.57514	2.12705	2.14559	2.02037	2.4003	2.69128	2.16729	2.24	2.173	2.05151	2.17886	2.05427	2.24095	Exostosin
VIT_08s0007g04560	Vitvi08g01579	5.49181	5.11195	4.99093	5.61323	5.65908	5.55987	5.14353	5.42176	5.35058	4.57826	4.48122	4.44305	4.39223	4.22489	4.29005	4.86743	4.84939	5.03773	PLATZ transcription factor
VIT_08s0007g04770	Vitvi08g01600	7.68042	7.66353	7.32661	7.55435	7.71441	7.6738	6.81253	7.38811	7.00409	8.83866	8.59478	8.64159	9.12255	9.01088	9.22387	8.50441	8.37932	8.52849	Zinc finger (C2H2 type) family
VIT_08s0007g04790	Vitvi08g01603	10.8124	10.6145	10.3506	10.612	10.3918	10.3765	10.0938	10.4952	10.2361	10.4121	10.3525	10.2787	10.1964	10.1591	10.3548	9.6527	9.68869	9.73525	Zinc finger (C3HC4-type ring finger)
VIT_08s0007g04800	Vitvi08g01604	9.56769	9.41199	9.0383	9.43753	9.06077	9.03912	8.38295	8.84087	8.4313	9.30586	9.24357	9.1766	9.09312	9.01787	9.20031	8.84972	8.70678	8.65061	Carbonic anhydrase precursor
VIT_08s0007g04860	Vitvi08g01611	4.20909	3.79057	3.92681	3.84238	4.06096	3.7674	4.3579	4.58501	4.50934	5.88906	5.53766	5.70884	4.75471	4.63476	4.96511	6.19638	5.89957	6.22663	Nodulin family protein
VIT_08s0007g05010	Vitvi08g01621	5.34307	5.39738	5.33439	5.02955	5.18486	5.23051	6.35235	6.09931	5.936	4.49541	4.40589	4.56378	4.22489	4.32996	4.37887	4.38144	4.54554	4.47289	Unknown protein
VIT_08s0007g05180	Vitvi08g01639	4.42505	4.55622	4.3678	4.30211	4.22462	4.18703	6.02611	6.02563	6.11848	4.68203	4.11622	4.73173	4.49241	4.1329	4.50565	5.78482	5.62889	5.51346	Unknown
VIT_08s0007g05260	Vitvi08g01646	9.46596	9.48713	9.77237	9.24186	9.98447	9.84204	10.4108	10.1582	10.3745	10.4258	10.4505	10.5003	10.2645	10.2229	10.2562	10.2583	10.1514	10.2028	Glutamate synthase (GLU1), ferredoxin-dependent
VIT_08s0007g05390	Vitvi08g02307	7.8764	8.02205	8.36396	8.461	8.33058	8.38067	7.74047	7.42336	7.81836	9.04557	9.39139	9.34777	9.4153	9.49875	9.27768	8.379	8.65364	8.47845	ARR3 typeA
VIT_08s0007g05570	Vitvi08g01669	7.02053	7.01629	6.81936	6.62901	6.99333	7.02862	6.95931	7.21064	7.22593	7.27521	6.91144	6.95095	7.11096	6.8443	7.07408	7.67454	7.58985	7.80753	Embryo-abundant protein
VIT_08s0007g05830	Vitvi08g02329	2.7417	2.88331	2.75613	2.97314	2.73259	2.9273	2.89364	2.82591	2.71145	4.30517	4.219	4.35465	2.97822	3.43343	3.3339	4.39141	4.32425	4.05659	No hit
VIT_08s0007g06060	Vitvi08g01702	9.35191	9.42487	9.15829	8.63139	8.75166	8.44797	9.3791	9.4924	9.2906	9.49288	9.36529	9.40567	8.48026	8.32201	8.3752	10.4866	10.5436	10.5529	Beta 1-3 glucanase
VIT_08s0007g06160	Vitvi08g01710	3.5565	3.7076	3.41858	5.00419	5.83413	5.78576	3.28529	3.30948	3.48562	4.16858	4.32917	4.21459	3.77542	3.87966	3.77622	4.11752	4.00582	3.93632	BZIP transcription factor
VIT_08s0007g06420	Vitvi08g02343	2.39244	2.30097	2.31792	5.12324	5.46017	5.31669	2.39027	2.41429	2.25052	3.04728	2.95545	2.67438	2.3946	2.42309	2.29164	2.32956	2.39081	2.61048	No hit
VIT_08s0007g06430	Vitvi08g02344	4.33093	4.07867	3.84733	10.3281	9.59886	9.3885	3.97393	4.09953	3.73327	5.89559	6.13314	5.6562	4.62223	4.83444	4.71153	4.45765	4.41768	4.72167	No hit
VIT_08s0007g06440	Vitvi08g01734	3.25314	3.25986	3.2016	7.45859	7.57076	7.36007	3.72624	4.15929	3.18109	4.84885	4.55161	4.22387	3.99639	3.52279	3.7579	3.38622	3.46988	3.50031	No hit
VIT_08s0007g06470	Vitvi08g01736	7.29017	7.41032	7.16249	6.63806	6.44442	6.51339	6.13646	6.51862	6.10736	7.5122	7.65022	7.56854	7.41809	7.75836	7.72078	7.7028	7.5775	7.53314	VQ motif-containing protein
VIT_08s0007g06550	Vitvi08g01743	8.06496	7.91928	8.16666	8.71087	8.83933	8.79928	8.50875	8.24325	8.19525	8.47022	8.54003	8.5335	8.40606	8.51582	8.2315	8.2733	8.42241	8.46732	Cation efflux family
VIT_08s0007g06710	Vitvi08g01757	8.96382	9.0261	9.05267	10.1347	10.7257	10.7434	9.75829	10.0269	9.43459	10.2595	10.2082	10.148	9.64522	9.71061	9.69077	9.7853	9.62129	9.63779	Aha1 domain-containing protein
VIT_08s0007g06800	Vitvi08g01767	5.70275	5.38323	5.57991	6.22763	6.35857	6.37399	6.09346	5.78318	5.85019	6.45684	6.49846	6.44813	6.17706	6.00858	6.18594	6.15502	6.04892	6.03485	Chromomethylase
VIT_08s0007g06860	Vitvi08g01770	3.30823	3.42851	3.20277	1.83824	1.84615	1.69344	1.83854	2.03978	2.0591	1.72868	1.69557	1.70748	1.74128	1.71007	1.69691	1.71274	1.6984	1.74174	Pinene synthase
VIT_08s0007g07110	Vitvi08g01786	3.72395	3.79991	3.37922	2.97327	2.92579	2.87639	3.51294	3.43353	3.0975	3.06567	3.29459	2.78976	3.20891	3.19886	3.26538	3.28922	3.19768	3.04168	Unknown protein
VIT_08s0007g07230	Vitvi08g01797	7.65292	7.74744	7.23841	6.82253	6.97142	6.73243	7.13272	7.53073	7.21306	6.5068	6.4378	6.51393	6.79762	6.46955	6.8026	7.07442	6.85577	7.04934	Myb domain protein 5
VIT_08s0007g07480	Vitvi08g01821	2.72931	2.64674	2.66806	2.70785	2.86225	2.53114	3.16925	3.39716	3.41476	2.43111	2.37527	2.33087	2.29466	2.26476	2.4346	2.33788	2.37996	2.71538	Aldose 1-epimerase
VIT_08s0007g07670	Vitvi08g01843	7.10016	7.34834	7.39765	7.30062	7.94707	7.72134	7.97214	7.93448	7.90447	8.06754	7.9021	7.99202	7.71198	7.74343	7.647	8.12718	8.0545	8.37989	NAC domain containing protein 47
VIT_08s0007g07780	Vitvi08g02376	2.37928	2.77015	2.39241	2.43967	2.37103	2.30438	2.66199	2.36752	2.41001	2.63532	2.70638	2.52299	2.96225	2.70093	2.96238	3.85902	3.41676	3.63815	Polygalacturonase PG1
VIT_08s0007g07920	Vitvi08g01860	9.02121	8.91492	8.89987	9.47085	9.03262	9.14525	8.98593	8.92775	9.06901	7.23466	7.32128	7.28706	7.41545	7.38621	7.30076	6.88732	6.81671	6.87044	Unknown protein
VIT_08s0007g08020	Vitvi08g02385	7.58308	7.87545	7.62044	7.12815	7.44064	7.28306	7.34807	7.63623	7.11517	6.32316	5.95897	6.16703	6.60578	6.77187	6.88548	5.91659	5.89804	6.05183	No hit
VIT_08s0007g08170	Vitvi08g02391	8.94775	8.80289	8.51771	8.99937	8.80993	8.82744	8.55388	8.92802	8.66915	9.28245	9.12453	9.15386	8.62706	8.81172	8.77676	8.47973	8.34099	8.55938	Unknown protein
VIT_08s0007g08240	Vitvi08g02393	1.6844	1.93636	1.6946	2.92816	2.59588	2.77274	1.64172	1.64994	1.6632	1.87199	1.68048	1.76515	1.64318	1.69721	1.61049	1.77328	1.75119	1.64353	Unknown
VIT_08s0007g08540	Vitvi08g01915	10.0332	10.0024	10.0254	9.2236	9.64038	9.62349	10.7581	10.7885	10.6491	9.40091	9.38512	9.42507	9.33057	9.25784	9.37275	9.35595	9.29171	9.21633	Mg-chelatase subunit XANTHA-F
VIT_08s0007g08750	Vitvi08g01931	3.43158	3.24013	3.31256	3.56943	3.41262	3.3219	3.19896	3.43111	3.62003	4.40927	4.3575	4.01847	3.62856	3.88688	3.58734	4.41312	4.42787	4.23348	Heat shock transcription factor B3
VIT_08s0007g09000	Vitvi08g01950	5.35837	5.08094	5.31555	4.90963	5.10428	5.0874	5.75506	5.87394	5.82433	4.76304	4.72854	5.00411	4.75971	4.83386	4.7105	4.82276	5.02838	5.18842	Glycerol-3-phosphate dehydrogenase
VIT_08s0032g00150	Vitvi08g02007	7.76027	7.39407	7.34303	7.35142	7.30895	7.36293	7.82274	8.07494	7.86618	6.28385	6.68507	6.55352	6.85331	6.95264	7.03785	7.14508	7.26998	7.20026	F-box family protein
VIT_08s0032g00190	Vitvi08g02008	6.06903	6.06185	5.41295	6.0774	5.78263	6.05559	7.46968	7.58266	7.32024	4.91451	5.00566	4.81432	4.97438	5.22089	5.36263	6.17699	6.33075	6.23359	F-box family protein
VIT_08s0032g00300	Vitvi08g00175	2.75327	2.7971	2.65639	2.63799	2.57253	2.48042	2.74781	2.83328	2.93631	2.36546	2.48489	2.45647	2.38112	2.27804	2.38375	3.082	3.01725	2.58463	Annexin A3
VIT_08s0032g00590	Vitvi08g00199	2.33373	2.2431	2.35662	4.83398	5.22605	5.00419	2.43532	2.3479	2.19671	2.68402	2.77117	2.75552	2.44006	2.26365	2.32829	2.36921	2.23786	2.44117	Universal stress protein (USP) family protein
VIT_08s0032g00950	Vitvi08g00243	4.03364	4.21153	4.46247	4.29261	4.41749	4.38669	4.01839	3.84199	4.04293	5.32574	5.61631	5.54529	4.89602	5.4774	4.99853	5.96142	6.04256	5.91489	Unknown protein
VIT_08s0040g00060	Vitvi08g00883	6.84603	6.82872	6.89426	5.74691	5.71638	5.74552	6.02267	6.11181	6.17589	6.1915	5.76003	5.93871	6.40274	6.16367	6.1595	6.06589	6.39354	6.25794	Receptor protein kinase
VIT_08s0040g00490	Vitvi08g00911	5.28417	4.93863	4.72448	5.58199	5.00913	4.86857	4.36298	4.51722	4.48099	5.3057	5.36145	5.18774	5.45501	5.28619	5.37114	7.08721	6.84751	7.17551	Caspase
VIT_08s0040g00550	Vitvi08g00917	0.573005	0.65817	0.409412	0.113068	0.103904	0.103912	0.113111	0.115415	0.158193	0.110907	0.104323	0.17489	0.11352	0.107155	0.10458	0.107686	0.104869	0.113615	Pinoresinol-lariciresinol reductase
VIT_08s0040g00680	Vitvi08g00931	6.7861	7.04585	6.86008	6.45655	7.24522	7.18547	7.37937	7.7401	7.49999	7.18263	7.43466	7.22456	7.3684	7.30054	7.55707	7.4778	7.37183	7.49095	Phosphatidylinositol 4-kinase type-II
VIT_08s0040g00710	Vitvi08g00933	6.01926	5.74723	5.34911	5.60952	5.54335	5.20083	6.15106	6.50495	6.38828	5.32126	5.2146	5.14815	5.08404	4.7985	4.73284	5.34395	5.19478	5.50977	3'-5' exonuclease domain-containing protein
VIT_08s0040g00800	Vitvi08g00942	8.06069	7.86169	7.61106	7.43518	7.21155	7.34099	8.18312	8.28564	8.06197	7.31538	7.48275	7.48041	6.78875	6.79544	6.64651	7.67764	7.82823	7.69387	Nodulin MtN21
VIT_08s0040g00820	Vitvi08g00944	4.90518	5.15907	4.98629	3.67878	4.47679	4.70472	5.2954	5.46314	5.14691	3.37271	3.2881	3.31855	3.32279	3.51701	3.5785	3.46499	3.35956	3.40613	CYP94A1
VIT_08s0040g00920	Vitvi08g00957	2.79164	2.67738	2.81839	4.51553	4.13749	4.04357	2.52384	2.53956	2.62711	2.5935	2.78132	2.81738	2.61652	2.63232	2.46323	3.09673	3.27534	3.10671	Glutathione S-transferase 25 GSTU7
VIT_08s0040g00960	Vitvi08g00959	1.91901	1.92038	1.92588	2.18533	1.97972	2.04084	1.95098	1.95989	1.9048	2.83755	2.30645	2.599	2.03727	1.92765	2.35577	2.86091	2.92733	2.64897	CXE carboxylesterase
VIT_08s0040g01060	Vitvi08g02121	4.24563	4.07369	4.11299	3.84694	3.75371	3.49979	4.26004	4.68945	4.49418	3.88005	3.42049	3.67391	3.51171	3.64447	3.32901	3.25831	3.51756	3.45349	Serine carboxypeptidase S10
VIT_08s0040g01290	Vitvi08g00986	6.84468	6.97382	6.955	6.43633	6.41858	6.40928	7.01673	6.83936	7.01825	6.65301	6.83074	6.85616	6.83508	7.10903	6.87407	7.5022	7.54438	7.41688	F-box family protein
VIT_08s0040g01340	Vitvi08g00988	2.31687	2.3212	2.33835	5.50118	5.20683	5.32948	2.41161	2.43594	2.27015	3.25041	3.18188	2.84087	2.41599	2.34376	2.40657	2.35014	2.31544	2.41701	Cellulose synthase CSLA09
VIT_08s0040g01370	Vitvi08g00992	10.0457	10.1942	9.9791	10.3511	10.9097	10.7717	10.3862	10.5594	10.3135	11.8177	11.6808	11.6625	11.4711	11.4721	11.3667	11.3533	11.1311	11.4105	Heavy-metal-associated domain-containing protein
VIT_08s0040g01860	Vitvi08g01036	8.73039	8.60518	8.27234	9.26697	8.79272	8.74758	8.0803	8.48226	8.04553	9.60847	9.43168	9.36055	9.3247	9.21993	9.24067	8.67517	8.62761	8.71159	Unknown protein
VIT_08s0040g01920	Vitvi08g01040	7.35739	7.54388	7.80711	6.44552	7.05169	6.96772	7.55755	7.34552	7.35486	6.19042	6.42006	6.20265	6.28798	6.3409	6.23603	6.26395	6.26889	6.04804	Crinkly4
VIT_08s0040g02260	Vitvi08g01061	5.9054	6.11743	6.15852	6.55653	6.21042	6.3071	5.7414	5.66851	5.69774	6.49745	6.20861	6.32756	6.59234	6.32836	6.20938	6.54075	6.48077	6.33278	Protamine P1
VIT_08s0040g02500	Vitvi08g01083	5.22318	4.99076	5.14192	5.52225	5.30835	5.09587	4.36063	4.55727	4.43369	3.60426	3.55689	3.47771	3.64339	3.66064	3.56133	3.49256	3.32433	3.71095	Nodulin MtN21 family
VIT_08s0040g02610	Vitvi08g02168	9.46672	9.35873	9.19798	9.9077	9.63616	9.65574	9.03395	8.95264	9.03177	9.32221	9.31552	9.32695	9.52312	9.38096	9.41009	9.13488	9.13004	9.11422	Unknown
VIT_08s0040g02660	Vitvi08g02170	2.60073	2.60641	2.53887	5.57243	5.60847	5.30881	2.51803	2.54333	2.3718	3.02351	2.94805	2.62794	2.52259	2.80067	2.75103	2.64457	2.51181	2.82817	RARE-cold-inducible 2A
VIT_08s0040g02700	Vitvi08g01097	8.2939	8.31173	8.13146	8.40124	8.27033	8.34953	7.57586	7.8634	7.65358	8.69279	8.50904	8.62952	8.62056	8.53444	8.66375	8.00426	7.96698	8.03278	Heavy-metal-associated domain-containing protein
VIT_08s0040g02820	Vitvi08g01110	6.64194	6.50645	6.36073	5.81098	5.93577	5.93608	6.77558	6.93201	6.79897	5.93633	5.86575	5.69945	5.60881	5.92772	5.76725	6.08772	6.01851	6.21669	Unknown protein
VIT_08s0040g02900	Vitvi08g01117	3.34984	3.55893	3.08788	3.08729	2.90906	2.99888	3.49499	3.847	3.70925	2.82132	2.86611	2.89437	2.91266	3.00257	3.00949	3.14797	2.92214	2.97757	Aluminum sensitive 3
VIT_08s0040g02960	Vitvi08g02176	1.09556	1.16956	1.09997	2.10552	1.86408	2.0765	1.11604	1.38755	1.15067	1.11055	1.09387	1.24686	1.11705	1.1011	1.09453	1.10245	1.09527	1.11729	Unknown
VIT_08s0040g03280	Vitvi08g01156	7.25533	7.32067	7.26219	6.83964	7.42666	7.47334	8.0243	8.15388	7.8958	8.01887	7.91669	7.87447	7.87734	8.03317	7.90044	8.02095	7.91345	8.0642	HCF152 (high chlorophyll fluorescence 152)
VIT_08s0056g00630	Vitvi08g00054	4.19569	4.40394	3.88355	4.50307	4.20449	4.09545	5.11722	5.71633	4.78257	4.48571	4.37611	4.34284	4.47584	4.32113	4.35287	5.89847	5.80423	5.62589	Acid phosphatase
VIT_08s0056g01290	Vitvi08g00115	6.84822	6.79407	7.00874	6.4655	6.13191	6.29874	7.16871	6.69434	6.90487	6.43907	6.45898	6.51536	6.44327	6.57867	6.44361	6.50928	6.61583	6.36747	Receptor-like kinase 17
VIT_08s0056g01300	Vitvi08g00117	7.49948	7.17194	7.42232	7.80561	7.8387	8.01964	6.68629	6.71427	6.75513	9.43588	9.64909	9.54676	9.14947	9.2316	9.08872	7.78254	7.89897	7.66455	Cupin, RmlC-type
VIT_08s0056g01350	Vitvi08g01995	4.5032	4.268	4.30637	4.79538	5.37616	5.39456	4.50785	4.65745	4.36746	3.9793	3.84575	4.11916	4.07699	3.71929	3.72273	3.99714	3.77281	3.98403	Unknown protein
VIT_08s0058g00120	Vitvi08g00720	1.44418	1.44553	1.45093	3.02685	2.40159	2.74611	1.47519	1.48366	1.43008	1.64375	1.59035	1.53295	1.57415	1.45266	1.4426	1.61796	1.59488	1.47705	Phosphatidylethanolamine-binding
VIT_08s0058g00150	Vitvi08g00725	6.06459	6.13106	5.82957	5.53849	5.17987	5.23811	5.38402	5.47205	5.74784	6.01668	5.78691	5.50344	5.88827	5.91653	5.88397	5.6335	5.34219	5.44515	Ammonium transporter 2
VIT_08s0058g00210	Vitvi08g00731	4.3128	3.95316	3.92395	7.3624	6.79564	6.92353	4.43341	4.62599	4.13764	5.30245	5.56175	5.47066	4.48984	4.37131	4.79284	4.4253	4.52145	4.66236	Chaperone
VIT_08s0058g00350	Vitvi08g00754	5.66479	5.61448	5.69982	4.97821	4.77098	4.98406	5.07022	5.36214	4.99476	3.86972	3.86626	3.8036	4.08463	3.81165	4.08621	4.47432	4.16827	4.45242	OAS high accumulation 1 OSH1
VIT_08s0058g00400	Vitvi08g02076	6.40974	6.65229	7.5199	6.91031	7.19132	7.52353	6.54546	5.71533	6.48899	6.84257	7.91108	7.87097	7.2358	7.85789	7.16109	6.93464	7.16328	6.96667	No hit
VIT_08s0058g00410	Vitvi08g00761	9.88657	9.80487	9.66014	9.46916	9.51704	9.73427	8.57512	8.64909	8.66625	10.0215	10.3511	10.1573	10.1812	10.2502	10.1868	9.52982	9.48708	9.5213	ferritin 1 (FER1)
VIT_08s0058g00430	Vitvi08g00763	9.61594	9.69163	9.52268	9.60333	9.47393	9.59786	8.30385	8.28478	8.40641	10.1117	10.3006	10.148	10.1076	10.2243	10.1401	9.46127	9.45407	9.31776	ferritin
VIT_08s0058g00440	Vitvi08g00764	9.59538	9.70179	9.64811	9.44181	9.4213	9.75325	8.24214	8.31597	8.3386	10.1205	10.6178	10.3344	9.932	10.4138	10.1998	9.59437	9.53744	9.32292	ferritin
VIT_08s0058g00640	Vitvi08g00788	5.41392	5.46962	5.28141	5.25649	5.95081	5.77795	5.97574	6.15256	6.51121	4.87202	4.82771	4.8434	4.873	4.83028	4.78435	4.84497	4.93948	4.4641	Patellin-5
VIT_08s0058g00650	Vitvi08g00789	3.17066	3.09226	3.11634	7.95302	6.9815	7.07066	3.22058	3.35597	3.02127	4.73801	5.07178	4.23554	3.79811	3.8646	3.45215	3.30481	3.24763	3.41727	Aldose reductase
VIT_08s0058g00860	Vitvi08g02085	5.26027	5.3444	4.92583	4.99261	5.08659	5.04379	5.11953	5.77694	5.17709	6.09509	6.02742	5.68338	5.58742	5.66012	5.7789	6.18963	6.22114	6.38625	Unknown protein
VIT_08s0058g00930	Vitvi08g00816	7.78337	7.70417	7.54243	6.96866	7.0486	6.98699	7.57568	7.53531	7.68642	6.28983	6.24681	6.18311	6.7155	6.6812	6.56512	6.95649	6.88432	6.89607	Alanine--glyoxylate aminotransferase 2 3, mitochondrial
VIT_08s0058g00970	Vitvi08g00821	7.35186	7.17534	7.16824	6.59905	6.56029	6.38038	6.44032	6.35649	6.84406	6.15028	6.15932	6.17289	5.70258	5.60414	5.86132	5.8008	5.80039	5.41865	Cationic peroxidase
VIT_08s0058g01000	Vitvi08g00824	10.153	10.1879	10.231	10.4823	10.335	10.4526	9.85283	9.94695	9.89268	10.6611	10.6761	10.6645	10.503	10.4741	10.4396	9.86357	9.92837	9.86303	Aspartate aminotransferase
VIT_08s0058g01090	Vitvi08g00835	6.9162	6.9435	7.02552	6.59835	7.03401	7.02276	7.5598	7.53476	7.54392	7.04148	7.02237	7.11784	7.27076	7.31206	7.20351	7.34938	7.22099	7.20148	CBL-interacting protein kinase 14 (CIPK14)
VIT_08s0058g01130	Vitvi08g00843	3.67827	3.40015	3.50808	3.63495	3.28961	3.33237	3.06957	3.08969	2.96465	3.74998	3.6308	3.61831	3.55115	3.29688	3.38601	4.30832	4.2875	4.36404	WNK5 (Arabidopsis WNK kinase 5)
VIT_08s0058g01210	Vitvi08g00853	12.4104	12.3176	11.5834	10.8397	11.3362	11.0708	11.1996	12.0183	11.2525	10.7313	10.4217	10.4356	10.4186	10.3391	10.3673	10.6132	10.384	10.6011	Non-specific lipid transfer protein LTP1
VIT_08s0058g01230	Vitvi08g00854	17.1149	16.9471	15.8997	15.86	15.6944	15.3954	15.7059	16.712	16.0017	15.6702	15.4481	15.3772	15.3236	15.2604	15.4693	15.3696	15.0816	15.1723	Non-specific lipid-transfer protein
VIT_08s0058g01390	Vitvi08g00868	5.23891	4.99827	5.22447	5.29586	5.20197	5.18517	5.78229	6.00935	6.13535	5.43355	4.92344	5.16445	4.71743	4.67999	4.64781	5.69977	5.57001	5.72409	WRKY DNA-binding protein 70
VIT_08s0105g00380	Vitvi08g00656	10.76	10.8659	10.5132	9.63794	10.2904	10.1934	11.1702	11.5558	11.1551	9.90231	9.65502	9.62864	9.64403	9.50252	9.76065	9.86497	9.61439	9.79077	Leucoanthocyanidin dioxygenase
VIT_08s0105g00420	Vitvi08g02056	5.77636	5.82852	5.68399	5.41252	5.13679	5.32439	5.1525	5.08155	5.35079	4.87855	5.1336	4.74023	5.05981	4.98302	5.25832	4.76712	5.16931	5.14139	Unknown
VIT_08s0105g00600	Vitvi08g00679	2.24306	2.08045	1.99905	4.39263	4.25765	4.26527	2.05122	2.06865	1.95105	2.23538	2.1543	2.34439	2.05435	2.10013	1.98026	2.0074	1.98286	2.05508	Late embryogenesis abundant protein B19.3
VIT_08s0217g00090	Vitvi08g00689	8.84567	8.81634	8.97229	11.237	10.9797	11.1231	9.87451	9.72271	9.38082	10.4783	10.4826	10.5419	9.82489	9.73613	9.73382	9.75065	9.80214	9.69965	DnaJ homolog, subfamily B, member 9
VIT_09s0002g00320	Vitvi09g00017	8.3741	8.33497	8.1252	7.45756	8.09421	7.95069	8.66664	8.95244	8.34282	6.92487	6.69061	6.95369	6.74292	6.66215	6.54779	6.1493	5.73012	6.11507	Pectinesterase PME3
VIT_09s0002g00410	Vitvi09g00028	3.50832	3.46774	3.3317	3.47946	3.72518	3.76001	4.34083	3.93981	4.56435	3.38731	3.45042	3.53854	3.76219	3.6817	3.58734	4.76635	4.85574	4.69421	No hit
VIT_09s0002g00580	Vitvi09g00041	10.058	9.99186	9.82013	8.72318	8.55125	8.4299	7.35104	7.57496	7.47074	7.99844	7.94514	8.09941	6.58671	6.3911	6.46506	8.26742	8.28587	8.44513	Lipase GDSL 3
VIT_09s0002g00630	Vitvi09g02017	5.16101	5.11832	4.90989	8.60624	8.13456	8.2224	6.02709	6.83979	5.75555	6.58316	5.98585	6.10368	5.3593	5.35488	5.24689	5.13175	5.32514	5.33119	No hit
VIT_09s0002g00640	Vitvi09g00045	7.42683	7.43347	7.34242	10.8899	10.534	10.775	8.7829	9.39411	8.09227	8.8478	8.54522	8.49995	7.42548	7.53246	7.62763	7.55813	7.44096	7.54681	Small heat stress protein class CIII
VIT_09s0002g00650	Vitvi09g00046	5.99385	5.93809	5.05423	5.22833	5.66897	5.37055	4.91174	5.60713	4.87802	6.30055	6.07584	5.90327	6.14216	5.99898	6.33247	5.46361	5.11781	5.24294	Auxin-induced protein
VIT_09s0002g00690	Vitvi09g00049	9.09284	9.00768	8.86187	10.2735	9.91286	10.0223	9.37901	9.22294	9.10183	10.1589	10.2552	10.2429	9.60924	9.66195	9.58696	9.83694	9.84508	9.83011	DnaJ homolog, subfamily B, member 6
VIT_09s0002g01090	Vitvi09g00086	9.40864	9.52113	9.52141	9.03974	9.52991	9.30797	10.0749	10.0986	10.1514	8.68372	8.63631	8.58262	8.53537	8.51121	8.37813	8.80591	8.59139	9.02338	flavonoid 3-monooxygenase
VIT_09s0002g01170	Vitvi09g00095	3.90798	4.00028	3.71678	3.88333	3.46509	3.72837	3.79984	4.25435	4.05743	3.75851	3.73739	3.85531	3.44212	3.64703	3.6371	4.41258	4.04019	4.32516	Hydrolase, alpha/beta fold family protein
VIT_09s0002g01310	Vitvi09g01510	3.18763	3.19187	3.13701	3.36141	3.2373	3.55363	3.20238	3.22512	3.50018	4.98499	4.78726	5.07974	3.90079	3.98897	3.88527	4.97382	5.15683	4.8206	Unknown protein
VIT_09s0002g01370	Vitvi09g00108	0.179571	0.179944	0.181453	0.489234	0.677334	0.787943	0.188408	0.190907	0.175717	0.186015	0.178853	0.181381	0.188851	0.252372	0.179134	0.254128	0.179448	0.188955	AP2 AINTEGUMENTA
VIT_09s0002g02060	Vitvi09g00170	6.24548	6.15438	6.53864	7.24815	7.28134	7.42546	7.18057	6.6346	6.76842	6.94375	7.0014	7.03087	6.24843	6.26741	6.20853	6.19955	6.11371	6.50167	Unknown protein
VIT_09s0002g02130	Vitvi09g00178	9.94557	9.71843	9.28795	9.11045	9.02566	9.03217	8.92046	9.1769	8.89633	8.78954	9.02453	8.9055	8.87524	9.04263	9.19828	9.1969	9.06489	9.06301	CA-responsive protein
VIT_09s0002g02230	Vitvi09g00185	5.09876	5.24785	4.80746	4.19843	4.8746	4.80192	4.4708	4.829	4.514	4.02856	3.75942	3.66919	3.60739	3.72745	3.53183	3.33089	3.30209	3.3897	Harpin-induced 1
VIT_09s0002g02320	Vitvi09g00193	7.02827	7.19991	7.11776	6.62221	6.15088	6.49778	6.51843	6.48704	6.64753	7.68835	7.73447	7.63492	7.15453	7.36349	7.26242	7.57856	7.68074	7.59368	Cell wall apoplastic invertase
VIT_09s0002g02440	Vitvi09g00206	8.56904	8.72546	9.24983	9.70368	10.2586	10.2519	9.98342	9.33434	9.48955	9.70385	9.87959	9.94219	9.32207	9.24633	9.24441	9.39926	9.38541	9.46622	ABC transporter C member 12
VIT_09s0002g02450	Vitvi09g01542	6.58574	6.43125	6.45774	7.59156	7.81935	7.6397	5.95366	6.11878	6.61466	7.13644	7.16887	6.98991	5.86131	5.69507	5.80828	5.87788	6.07272	6.32196	Phosphatase
VIT_09s0002g02490	Vitvi09g00210	5.22548	5.10442	5.43368	5.92773	5.92999	5.83455	5.58543	5.30759	5.60771	5.06762	5.2735	5.50942	5.54161	5.62741	5.33094	5.43252	5.54664	5.42194	Dof zinc finger protein 1
VIT_09s0002g02570	Vitvi09g01546	5.48315	5.24538	4.61631	4.71155	4.76475	4.74255	4.30678	4.39695	4.47579	5.3886	5.60934	5.24547	4.96462	5.01319	5.18881	5.12653	5.32814	5.1873	No hit
VIT_09s0002g02940	Vitvi09g00246	10.2089	10.1674	9.99686	9.90003	10.0131	10.1009	10.5748	10.964	10.6989	9.92385	9.79404	9.77835	10.0503	10.0281	10.2384	10.9903	10.9411	10.8553	Myo-inositol oxygenase 1
VIT_09s0002g02950	Vitvi09g01553	1.75976	1.62708	1.70462	1.6531	1.62222	1.62225	1.73957	1.75197	1.73298	2.69557	2.53047	2.67521	1.82269	1.77599	1.6928	1.84547	1.75892	2.03625	No hit
VIT_09s0002g02970	Vitvi09g01554	2.00853	1.93941	1.94561	2.06093	1.933	1.93303	1.97373	1.98365	1.92177	3.23385	3.13802	3.06199	2.14579	2.22098	2.13274	2.44659	2.60905	2.36237	Unknown
VIT_09s0002g02980	Vitvi09g00249	6.64643	6.58188	6.73321	6.3808	6.22552	6.11277	7.06912	6.8689	6.96201	5.75508	5.65917	5.72264	5.52279	5.29811	5.62006	5.91066	5.7684	5.75779	FRK1 (FLG22-induced receptor-like kinase 1)
VIT_09s0002g03140	Vitvi09g00264	6.26816	5.92346	5.59721	5.40466	5.07826	4.98096	5.6507	6.06026	5.55331	3.63903	3.53891	3.50462	3.75251	3.71331	3.54297	3.51897	3.47978	3.67834	Lipase GDSL
VIT_09s0002g03340	Vitvi09g00275	6.63144	6.33084	6.20913	6.87422	7.00822	7.01349	6.16054	6.19814	6.35286	6.42691	6.58205	6.53877	6.07143	6.24848	6.43164	6.99914	7.15472	6.95897	Unknown
VIT_09s0002g03410	Vitvi09g00281	10.1293	10.0944	10.1094	9.6082	9.32539	9.50503	9.37978	9.31985	9.47099	9.55392	9.64084	9.73808	9.79196	9.90035	9.73592	9.63764	9.77536	9.69253	Phytochrome-associated protein 1 (PAP1)
VIT_09s0002g03450	Vitvi09g00284	11.2384	11.2009	10.7885	11.6252	11.4082	11.251	10.49	10.8998	10.8659	11.2217	11.0534	10.9659	11.0635	10.8284	10.8655	11.2473	11.1867	11.3497	Taurine dioxygenase
VIT_09s0002g03460	Vitvi09g00285	4.70605	5.27069	4.78515	5.59549	6.21162	5.78433	5.61272	5.92112	6.55112	4.35704	4.35846	4.41808	4.20849	4.08963	4.32954	4.40684	4.56517	4.46165	Taurine dioxygenase
VIT_09s0002g03510	Vitvi09g00288	9.35047	9.44043	9.73477	9.68771	10.3369	10.4	9.9867	9.67083	9.77255	10.3053	10.5027	10.49	10.285	10.3275	10.1877	9.88251	10.0014	9.90689	ELF7 (early flowering 7)
VIT_09s0002g03640	Vitvi09g00303	8.99107	9.06836	9.25914	8.08413	8.50315	8.49194	8.93682	8.73002	9.06938	8.77785	8.75678	8.78251	8.82762	8.8365	8.85746	8.80891	8.7778	8.70139	ABC transporter g family pleiotropic drug resistance 7 PDR7
VIT_09s0002g04020	Vitvi09g00329	11.8089	11.7587	11.4316	10.9197	11.0081	11.1048	11.031	11.1839	10.8805	10.4154	10.4236	10.4572	9.76116	9.9956	9.87634	9.61923	9.63647	9.61833	Aquaporin DELTA-TIP
VIT_09s0002g04130	Vitvi09g00340	8.37259	8.4891	8.4616	7.91207	8.12863	8.05017	8.80827	8.78123	8.78442	7.38706	7.35119	7.29355	7.20943	7.29415	7.20646	7.06843	6.99714	7.05594	Proton-dependent oligopeptide transport (POT) family protein
VIT_09s0002g04330	Vitvi09g01600	6.92622	7.09864	7.02229	6.62702	6.51001	6.66851	7.21086	7.42935	7.12533	6.78319	6.85523	6.70843	6.71919	6.85714	6.49277	6.67313	6.72221	6.59884	Ribosomal protein S17 30S
VIT_09s0002g04490	Vitvi09g00375	8.2304	8.1669	8.05728	9.83528	10.3613	10.2217	8.76423	9.13621	8.54271	9.24733	9.18888	9.16095	8.46313	8.60651	8.56884	8.52569	8.30362	8.5841	PDX1 (pyridoxine biosynthesis 1.3)
VIT_09s0002g04580	Vitvi09g00385	9.03198	9.21734	9.13183	8.93854	8.59362	8.76317	8.33779	8.38801	8.2824	8.37896	8.59353	8.5404	9.0077	9.14322	8.97301	8.60143	8.72342	8.57875	Unknown protein
VIT_09s0002g04710	Vitvi09g01611	-0.0912253	-0.0909196	-0.0896839	0.279511	0.40483	0.323872	-0.0839792	-0.0819278	-0.0943802	-0.0859431	-0.091813	-0.0897428	-0.0836156	-0.0892867	-0.0915836	-0.0888133	-0.0913258	-0.0835306	No hit
VIT_09s0002g04720	Vitvi09g00394	4.16341	4.26745	4.09963	3.95893	4.22875	4.36757	3.8458	3.67688	3.7023	5.30624	5.49701	5.33198	4.07085	4.28471	4.11978	5.02353	5.09948	5.07563	Coatomer protein complex, subunit beta 2
VIT_09s0002g04780	Vitvi09g00399	7.43811	7.42559	7.31868	7.39634	7.37775	7.39152	6.82566	6.66865	6.79644	7.78508	7.64839	7.79754	7.72257	7.6906	7.69867	7.34716	7.44659	7.54166	Sulfate transporter 3.4
VIT_09s0002g04840	Vitvi09g01616	8.49615	8.32932	7.96847	8.37245	8.13267	8.12827	6.69585	6.83297	6.94129	7.50231	7.65901	7.62682	8.04741	8.00069	7.77118	6.7888	6.83458	6.73824	Unknown
VIT_09s0002g04850	Vitvi09g01617	0.60704	0.607696	0.610337	1.63339	1.16304	1.42614	0.622333	0.626572	0.600213	0.618239	0.605776	0.610212	0.623088	0.611183	0.60627	0.612189	0.606824	0.623264	No hit
VIT_09s0002g04930	Vitvi09g01621	5.81809	5.83056	5.14179	5.5931	6.27451	6.09543	5.24188	6.59825	5.5917	6.95039	6.40962	6.58675	6.53977	6.12842	6.67181	6.03186	5.62444	5.92778	Kelch repeat-containing F-box family protein
VIT_09s0002g05080	Vitvi09g00427	8.57114	8.6219	8.51382	8.78672	9.64545	9.58542	9.01529	9.39742	8.96338	10.3596	10.4031	10.3602	9.72126	9.87596	9.86736	9.2733	9.11229	9.23826	Kelch repeat-containing F-box family protein
VIT_09s0002g05560	Vitvi09g00476	4.81998	4.97952	4.94617	4.97059	5.51925	5.025	4.9056	4.68284	4.94591	6.2229	6.11853	6.23026	5.52856	5.52496	5.47635	5.86891	5.95937	5.72762	ABC transporter g family pleiotropic drug resistance 12 PDR12
VIT_09s0002g05610	Vitvi09g00480	4.59164	4.26095	3.39375	4.23367	3.52717	3.60592	3.22659	3.64374	3.21365	4.89135	4.30987	4.3026	3.43719	3.29035	3.20006	3.90665	3.62674	3.85377	Unknown
VIT_09s0002g05990	Vitvi09g00517	6.7745	6.69602	6.76649	6.27017	6.22965	6.32336	7.36065	7.54262	7.23469	6.77282	6.60217	6.61266	6.82148	6.65778	6.74413	6.74349	6.62429	6.61824	6-4 photolyase
VIT_09s0002g06010	Vitvi09g00518	8.74172	8.67027	8.22436	8.54212	8.34653	8.32765	7.59302	8.14042	7.60328	8.52796	8.41461	8.41119	8.48213	8.42288	8.53508	8.64216	8.57901	8.54842	Phospholipase/carboxylesterase
VIT_09s0002g06070	Vitvi09g00524	4.21985	4.27448	4.1207	8.00088	8.44274	8.30323	4.33703	4.69425	4.27396	5.04591	5.33082	4.75401	4.50306	4.32769	4.01216	4.38735	4.26102	4.55349	Late embryogenesis abundant protein
VIT_09s0002g06420	Vitvi09g00559	12.8485	12.6411	12.5579	13.1887	12.6766	12.69	12.1164	12.1638	12.3012	12.3852	12.4434	12.4742	12.4969	12.4763	12.3646	12.378	12.4379	12.4132	Lactoylglutathione lyase
VIT_09s0002g06430	Vitvi09g00560	8.39172	8.11545	7.86887	8.96281	8.54285	8.57051	7.22124	7.52021	7.17045	8.08079	8.088	8.0652	8.01351	8.11584	8.00727	8.04888	8.16825	8.10068	Lactoylglutathione lyase
VIT_09s0002g06790	Vitvi09g00599	8.15198	8.18249	7.96638	9.88087	9.40745	9.53941	8.12348	8.40476	8.15017	8.91451	8.85264	8.65258	8.78843	8.6768	8.57727	8.78533	8.68363	8.75452	Small heat shock protein (HSP26.5-P) 26.5 kDa class I
VIT_09s0002g06890	Vitvi09g01664	4.75614	4.60501	4.26741	3.85336	3.75447	3.71122	4.13783	4.04646	4.17986	4.48918	4.3352	4.42533	4.30149	4.55696	4.34251	4.73764	4.76883	4.64223	Dicyanin blue copper protein
VIT_09s0002g06970	Vitvi09g00616	7.41135	7.3655	7.34645	7.43988	7.81561	7.86556	7.14917	7.08234	7.07843	7.86492	7.96067	7.9733	7.64732	7.83411	7.75344	7.78525	7.81725	7.7006	Palmitoyl-monogalactosyldiacylglycerol delta-7 desaturase, chloroplast
VIT_09s0002g07010	Vitvi09g00619	6.10681	5.95307	5.89167	6.75752	7.24901	7.0755	6.44393	6.5172	6.27921	7.63918	7.68374	7.63912	7.47702	7.41965	7.47217	7.05644	7.08533	7.23388	SNF4
VIT_09s0002g08110	Vitvi09g01708	3.14793	3.05394	3.34929	3.66851	3.77605	4.00809	3.36361	3.28753	3.21809	3.2278	3.34474	3.49905	3.41975	3.47362	3.5519	3.36646	3.80265	3.46901	Unknown
VIT_09s0002g08540	Vitvi09g00772	7.94404	7.94518	7.94708	7.95531	8.35668	8.15811	7.93769	7.97715	7.97282	8.34593	8.51425	8.48897	8.2779	8.46429	8.28453	7.55909	7.65875	7.74163	Serine-rich protein
VIT_09s0002g09140	Vitvi09g00837	5.10128	5.16063	5.04432	5.04799	5.06891	5.09349	5.48928	6.10812	5.5471	5.8786	5.67192	5.90626	6.18214	6.20315	6.46228	7.28518	7.05607	7.18266	Ethylene-responsive transcription factor ERF003
VIT_09s0018g00290	Vitvi09g01126	4.87371	5.0131	4.63276	4.42904	4.57885	4.79979	5.53079	5.66604	5.54452	4.5302	4.59094	4.49009	4.62649	4.56221	4.69337	4.78552	4.65546	4.75872	Unknown protein
VIT_09s0018g01220	Vitvi09g01233	7.04532	6.8194	6.56397	6.70498	6.71733	6.89626	8.05261	8.59228	8.14866	5.82425	5.75715	5.65555	5.75612	5.75376	5.92842	7.02898	6.92672	6.68184	Zinc finger (C3HC4-type ring finger)
VIT_09s0018g01340	Vitvi09g01887	5.97676	5.88516	5.29507	5.0514	5.06147	4.79496	5.82023	6.31813	6.31608	3.59098	3.48787	3.45259	3.62991	3.45989	3.42265	3.46742	3.42689	3.54852	Cuticle protein
VIT_09s0018g01360	Vitvi09g01889	2.40993	2.32436	1.99757	2.39504	2.03564	1.97358	3.01407	3.03584	3.22535	1.8678	1.83866	1.84906	1.87907	1.85134	1.83982	1.85369	1.84112	1.87947	Cuticle protein
VIT_09s0018g01490	Vitvi09g01895	8.99296	8.84279	8.49419	8.51738	8.32149	8.2521	7.71457	7.88591	7.84457	8.99183	8.9376	8.98291	9.29183	9.17514	9.24962	9.26705	9.33131	9.25615	Anthraniloyal-CoA: methanol anthraniloyal transferase
VIT_09s0018g01650	Vitvi09g01269	5.44748	5.5107	5.26905	4.97235	5.3401	5.19767	6.11595	6.35888	5.90059	4.17069	4.25778	4.27123	4.161	4.57214	4.53193	4.58637	4.44692	4.46698	Wrinkled1 (AP2/ERBP)
VIT_09s0018g01680	Vitvi09g01273	6.87646	6.72316	6.76832	8.41492	8.07134	8.19812	6.96794	7.06714	6.85584	7.21255	7.07481	7.18969	6.79259	6.61147	6.77271	6.93295	6.85065	6.79582	Unknown protein
VIT_09s0018g01780	Vitvi09g01280	7.66161	7.78795	7.81199	7.43306	7.55862	7.47399	8.0707	8.19494	8.23745	7.3135	7.45557	7.47032	7.39985	7.25379	7.46653	7.73625	7.79908	7.70372	ACT domain repeat 1 (ACR1) uridylyltransferase
VIT_09s0054g00900	Vitvi09g01398	5.22883	5.44693	5.09209	5.13523	5.36612	5.39764	5.32125	5.74227	5.14797	6.18146	5.99163	6.14706	5.30801	5.6583	5.52439	5.80816	5.58975	5.70341	Chaperone BCS1 mitochondrial
VIT_09s0054g00910	Vitvi09g01399	4.87623	5.00121	4.90009	5.20298	5.72435	5.43063	5.82417	6.0454	5.68186	5.55525	5.31528	5.39611	4.7971	4.85983	4.70967	5.64852	5.33454	5.37934	Chaperone BCS1 mitochondrial
VIT_09s0054g01040	Vitvi09g01409	1.98611	1.98951	1.92358	3.26935	3.8072	3.47795	1.87293	2.08502	1.80765	2.04334	2.23608	2.07669	1.87508	1.84055	1.82596	1.84351	1.82762	1.87559	Unknown protein
VIT_09s0054g01220	Vitvi09g01427	6.43845	6.5409	6.77749	6.10711	6.20549	5.95783	7.21264	7.23307	7.15552	7.25284	7.10586	7.19294	6.7322	6.86612	6.8566	6.57866	6.30611	6.37794	Cycloartenol synthase
VIT_09s0054g01750	Vitvi09g02014	7.68767	7.5186	6.80898	6.36637	6.96529	6.75467	7.15212	8.15934	7.32842	6.42624	6.3518	6.3779	6.24424	6.50954	6.41987	6.32554	6.00636	5.90556	Unknown protein
VIT_09s0054g01760	Vitvi09g01471	2.8463	2.81623	2.52607	2.32941	2.58394	2.38505	3.09356	3.62321	3.05993	2.23745	2.38926	2.47061	2.40949	2.58433	2.33417	2.2224	2.50208	2.333	Unknown protein
VIT_09s0070g00060	Vitvi09g00969	8.79965	8.8102	8.88704	9.82364	9.35601	9.53655	9.01442	8.91506	9.01933	9.36297	9.45486	9.47357	9.11484	9.23941	9.10561	9.12514	9.15124	9.19928	CCR4-NOT transcription complex subunit 7/8
VIT_09s0070g00140	Vitvi09g00981	8.87418	8.99576	8.82443	8.55106	9.05638	8.95818	8.6967	8.8275	8.83566	10.1138	9.94271	9.96968	9.82869	9.74999	9.80916	8.82497	8.64169	8.72778	CBL-interacting protein kinase 6 (CIPK6)
VIT_09s0070g00380	Vitvi09g01808	9.32259	9.28399	9.29356	10.1138	9.73798	9.90207	9.20658	9.22149	9.27323	9.4036	9.46086	9.31673	9.13925	9.20962	9.19111	9.37596	9.3175	9.21312	Unknown protein
VIT_09s0070g00710	Vitvi09g01036	2.07311	2.24776	2.14668	2.55931	2.37393	2.41709	2.83106	3.13332	2.4161	2.10764	2.46528	2.31535	2.04148	2.08584	2.33813	2.15415	2.07245	2.19906	Isopentenyltransferase
VIT_10s0003g00020	Vitvi10g00478	1.09792	1.09861	1.1014	1.63947	1.69793	1.73204	1.196	1.11883	1.09079	1.5581	1.32748	1.23298	1.11504	1.29683	1.09711	1.17361	1.0977	1.11523	Unknown
VIT_10s0003g00260	Vitvi10g00496	11.1756	11.1917	11.2576	13.1341	12.7216	12.8619	11.5906	11.5917	11.2839	12.188	12.2556	12.248	11.7796	11.7687	11.6272	11.6439	11.6904	11.6905	DnaJ homolog, subfamily B, member 4
VIT_10s0003g00300	Vitvi10g00499	9.83583	9.84512	9.78744	9.26275	9.71873	9.59401	10.1702	10.3696	10.1978	9.86636	9.76527	9.67641	9.62143	9.59843	9.71672	9.87221	9.77047	9.8093	Acclimation of photosynthesis to environment
VIT_10s0003g00330	Vitvi10g00503	5.40185	5.46734	5.57297	4.68133	5.24802	5.54947	6.47079	6.41663	6.36622	4.10951	4.10717	4.20606	3.97913	3.86863	3.70442	3.93594	4.16239	3.91282	HSL1 (HAESA-like 1)
VIT_10s0003g00420	Vitvi10g00510	8.94686	8.91752	8.91986	8.37646	8.72498	8.52038	9.4409	9.28446	9.33988	8.27265	8.2373	8.28523	8.23831	8.38867	8.16808	8.1836	8.21386	8.13845	Auxin response factor 3
VIT_10s0003g00470	Vitvi10g01778	5.2943	5.06334	5.03542	5.72878	5.35783	5.32529	4.84434	5.14387	4.63844	5.79524	5.79694	5.89024	4.8154	4.66237	4.59789	6.9099	6.80328	6.81593	Isoflavone methyltransferase/ Orcinol O-methyltransferase 1 oomt1
VIT_10s0003g00490	Vitvi10g00514	7.06805	7.05347	6.64096	7.73838	7.52031	7.54188	6.70073	6.7998	6.90309	7.09852	7.26916	7.02148	7.03804	6.93336	7.04536	6.81634	6.98038	6.91572	Unknown protein
VIT_10s0003g00620	Vitvi10g00524	6.75489	6.674	6.55174	5.51311	6.02933	5.88766	7.04688	7.28145	6.82442	4.29345	4.05299	4.15335	4.15176	4.27	4.39239	4.22881	4.58906	4.40436	Lipase GDSL
VIT_10s0003g01040	Vitvi10g00561	5.26164	5.5293	5.23713	5.20473	4.89276	4.83937	4.62333	4.80789	4.62759	6.26862	6.1935	6.18363	5.74497	5.76608	5.82427	6.55869	6.47433	6.62612	Lipase class 3
VIT_10s0003g01220	Vitvi10g00576	5.5969	5.69096	5.11106	5.44055	5.39163	5.21547	5.72077	6.59009	5.97515	5.33036	5.18982	5.00848	5.1074	4.81803	5.02323	6.58787	6.4718	6.66803	Copper-binding family protein
VIT_10s0003g01260	Vitvi10g00581	1.70962	1.7773	1.78471	1.81836	1.70609	1.8858	2.09792	2.30269	2.04737	1.87979	1.70746	1.71504	2.03873	1.85294	1.7083	2.50556	2.62184	2.4239	Dof zinc finger protein DOF1.5
VIT_10s0003g01310	Vitvi10g00585	7.51108	7.52323	7.05112	6.65279	6.77008	6.82293	7.11201	7.67242	7.34946	6.48664	6.34069	6.37248	6.62236	6.28498	6.4769	6.74417	6.593	6.82784	Unknown protein
VIT_10s0003g01400	Vitvi10g00597	5.42021	5.35967	5.43897	5.32512	5.30844	5.43487	6.15679	5.91152	5.95411	4.57656	4.71011	4.71574	4.78659	4.63529	4.86832	5.05342	5.1983	5.46407	MRH1 (morphogenesis of root hair 1)
VIT_10s0003g01470	Vitvi10g00603	4.64992	4.50914	4.59294	3.94172	3.81225	3.81242	3.78928	3.63736	3.83234	4.14694	3.99677	4.17766	4.47112	4.3045	4.65387	4.60273	4.74669	4.50268	Auxin-independent growth promoter (axi 1)
VIT_10s0003g01560	Vitvi10g00613	6.20038	6.46699	6.4794	3.37066	3.56613	3.76944	3.98782	3.86076	3.94407	3.93744	4.16994	4.17119	3.99704	3.84913	3.99928	3.70283	3.88398	4.10262	Cellulose synthase CESA8
VIT_10s0003g01690	Vitvi10g00626	7.25336	7.46943	7.29832	6.41562	6.77729	6.73126	7.29657	7.56004	7.47986	5.23074	5.3572	5.26026	5.33	5.13295	5.17426	5.43971	5.30669	5.33245	Unknown protein
VIT_10s0003g01830	Vitvi10g00639	5.34676	5.40897	5.27514	5.4509	5.43684	5.56408	5.36165	5.47533	5.4942	5.63099	5.46699	5.79405	4.86862	4.72185	4.86698	6.47765	6.48844	6.50969	Aquaporin NIP1
VIT_10s0003g01890	Vitvi10g01804	4.88547	4.93766	5.36081	5.02183	4.95216	5.1581	5.40952	4.94284	4.87169	5.16843	5.37088	5.35851	5.05969	5.2361	5.19687	4.71813	4.81639	4.73811	RKF1 (receptor-like kinase in flowers 1)
VIT_10s0003g01990	Vitvi10g00652	7.88188	7.92361	7.97512	7.2083	7.07899	7.26526	7.47225	7.4185	7.56234	6.00033	6.06925	5.949	6.20496	6.02893	5.96937	5.56912	5.66061	5.39357	RKF1 (receptor-like kinase in flowers 1)
VIT_10s0003g02040	Vitvi10g00660	3.59761	3.45288	3.56094	9.1957	8.41053	8.35888	3.60027	3.73277	3.37154	5.50524	5.38141	5.1353	4.36596	4.13355	3.78519	3.98664	3.90914	4.20104	Unknown protein
VIT_10s0003g02120	Vitvi10g00669	5.10642	5.00372	4.83817	4.0604	4.2532	4.321	4.63979	4.98765	4.51198	3.33588	3.30734	3.21295	3.21045	3.46673	3.18811	3.29348	3.12383	3.21137	Lipase GDSL
VIT_10s0003g02680	Vitvi10g00715	6.92907	7.0023	7.03729	6.63868	6.76965	6.77662	7.48325	7.44027	7.60275	6.43599	6.56567	6.52301	6.70874	6.59798	6.48121	6.53259	6.45565	6.61143	Phytochrome E
VIT_10s0003g02840	Vitvi10g00734	9.25471	9.23325	9.30118	8.96915	8.72909	8.68214	9.2952	9.16085	9.25298	7.76121	7.79324	7.80881	8.05768	8.00582	7.99593	8.49859	8.55212	8.54809	Purine permease 10 PUP10
VIT_10s0003g02890	Vitvi10g01839	6.597	6.46947	6.40033	6.60204	7.18296	6.81769	7.67012	8.02739	7.94511	6.2841	6.03806	6.21023	5.7317	5.83682	5.89586	6.36348	6.13264	6.44238	LHCII type I CAB-1
VIT_10s0003g02900	Vitvi10g00740	4.15948	3.97391	3.93065	4.267	4.53252	4.23988	4.98843	5.53816	5.16222	4.34777	3.95	3.7115	3.77429	3.76837	3.84469	4.10132	3.85097	3.98685	LHCII type I CAB-1
VIT_10s0003g02910	Vitvi10g00742	3.56456	3.59532	3.58301	2.8437	2.17802	2.36739	2.7365	2.43444	2.95965	2.14537	2.10888	2.12194	2.15941	2.12479	2.11034	2.12774	2.11198	2.15992	FLS2 (flagellin-sensitive 2)
VIT_10s0003g03490	Vitvi10g00796	6.29801	6.12877	5.94871	5.75797	5.6449	5.50142	5.40409	5.88507	5.17808	5.72309	5.84568	6.04464	5.06585	4.84863	5.03899	6.62847	6.51399	6.34638	GA 2-oxidase
VIT_10s0003g03510	Vitvi10g00798	12.5829	12.3099	11.9405	12.8861	12.6186	12.6179	11.8549	12.2741	12.0248	12.2243	12.3202	12.2023	12.3419	12.2846	12.3712	12.2417	12.2732	12.2311	HSP20 chaperone
VIT_10s0003g03750	Vitvi10g00821	8.04909	8.09448	8.14381	7.89793	8.73027	8.50949	8.89306	8.93938	8.93809	8.69882	8.54537	8.58802	8.69943	8.57726	8.55913	8.92316	8.82888	9.08162	9-cis-epoxycarotenoid dioxygenase 2
VIT_10s0003g03790	Vitvi10g01879	7.64111	7.74009	7.51441	7.23528	6.99861	6.96392	6.06628	6.28725	6.13328	8.30036	8.21188	8.35288	8.49776	8.48542	8.35736	8.02111	7.91994	8.09053	Jasmonate ZIM domain-containing protein 8
VIT_10s0003g03800	Vitvi10g00826	4.88209	4.60246	4.76573	4.47575	4.24809	4.32887	3.8873	4.17997	3.75748	4.67343	4.46242	4.59869	4.57998	4.5439	4.32059	4.55891	4.58852	4.8912	Jasmonate ZIM domain-containing protein 8
VIT_10s0003g04080	Vitvi10g00852	3.75143	4.12262	4.00597	4.30698	4.18284	4.15219	3.76882	3.80147	3.6889	5.48462	5.35178	5.2887	4.23662	4.59673	4.44637	4.90158	4.90494	4.59405	Unknown
VIT_10s0003g04470	Vitvi10g00888	7.87189	7.91167	8.28517	7.48446	8.05154	7.8886	9.11509	8.69733	8.85423	7.83709	7.9032	7.93843	8.10834	8.1014	8.04317	7.79576	7.90271	7.82298	Glutathione S-conjugate ABC transporter (MRP2)
VIT_10s0003g04950	Vitvi10g01915	9.43685	9.49706	9.06454	8.30989	8.30572	8.26732	8.96542	9.16457	8.92053	6.38543	6.44207	6.45436	6.24195	6.0954	6.18248	6.77395	6.62154	6.71579	Esterase/lipase/thioesterase
VIT_10s0003g05210	Vitvi10g00992	6.7732	6.6601	6.58693	6.16242	5.9244	6.05307	6.04549	5.98781	6.08526	5.36181	5.27275	5.61633	5.30372	5.29795	5.4968	5.3139	5.31007	5.30625	Wall-associated kinase 1 (WAK1)
VIT_10s0003g05390	Vitvi10g01017	0.153857	0.154198	0.155579	0.574482	0.598056	0.515556	0.161966	0.16427	0.150339	0.159764	0.273319	0.222517	0.162374	0.156022	0.153457	0.156552	0.216878	0.16247	FAD-linked oxidoreductase 1
VIT_10s0003g05430	Vitvi10g01023	4.60065	5.01693	5.01321	5.06197	5.11603	4.77855	4.28074	4.54066	4.75537	6.4732	6.37518	6.39512	5.84693	5.59332	5.67559	5.64078	5.78781	5.65941	Reticuline oxidase precursor
VIT_10s0003g05450	Vitvi10g01029	9.96501	9.9421	9.84201	9.58278	9.46564	9.38355	9.37381	9.31761	9.28245	11.5229	11.4907	11.5007	10.9073	10.8409	10.8811	10.7155	10.6485	10.6902	Reticuline oxidase precursor
VIT_10s0003g05480	Vitvi10g01035	5.87035	5.86235	5.67676	5.12432	5.06746	5.20939	5.08273	5.43197	5.51288	3.81548	3.70595	3.85566	3.78925	3.81105	3.86513	3.76275	3.71531	3.85883	SEC14 cytosolic factor
VIT_10s0003g05550	Vitvi10g01046	3.46537	3.39802	3.42496	3.62606	3.44235	3.44253	3.45187	3.48852	3.57438	5.51035	6.04232	5.73005	4.0553	3.51051	3.52629	7.47756	7.50802	7.53539	Carbohydrate oxidase
VIT_10s0003g05580	Vitvi10g01056	2.10946	2.18704	2.11945	2.15511	2.10316	2.17581	2.24683	2.26395	2.08856	2.94918	2.72196	2.93475	2.33556	2.20141	2.10712	3.58544	3.81406	3.39106	Carbohydrate oxidase
VIT_10s0003g05620	Vitvi10g01062	1.93685	1.93867	1.94598	1.97856	1.93109	2.00506	1.97878	1.99023	1.91775	2.47981	2.67994	2.81054	1.98082	1.94832	1.93471	3.38392	3.47306	3.2945	Carbohydrate oxidase
VIT_10s0042g00560	Vitvi10g01423	5.61144	5.53501	5.44947	6.42352	6.79207	6.44595	5.95119	5.57803	5.38032	5.42356	5.36981	5.46494	5.5005	5.35076	5.4293	5.56781	5.73989	5.54707	Unknown protein
VIT_10s0042g00960	Vitvi10g01384	5.25021	5.32642	5.18662	4.68017	4.59473	4.44416	4.93037	5.32013	5.15231	4.56369	4.39908	4.62425	4.48464	4.71299	4.5662	4.51445	4.32182	4.59525	DNAJ heat shock N-terminal domain-containing protein
VIT_10s0042g01070	Vitvi10g01359	10.1944	10.0905	9.64287	8.96324	9.1537	8.99924	9.25432	9.79436	9.68079	9.19563	9.13548	9.01876	9.46549	9.33075	9.53641	9.1457	9.05807	9.05207	Zinc finger (C3HC4-type ring finger)
VIT_10s0042g01150	Vitvi10g01346	8.71174	8.77196	8.59648	9.44395	9.91766	9.7947	9.44891	9.72261	9.3573	9.36402	9.24852	9.36963	9.00062	8.89679	9.02269	9.06781	9.01242	9.11897	ARGONAUTE 2 (AGO2)
VIT_10s0042g01160	Vitvi10g01345	4.21435	4.22255	4.04307	4.81009	5.01618	5.01648	4.70979	4.85011	4.65513	4.65039	4.57794	4.60344	4.21712	4.32861	4.34809	4.21116	4.30054	4.41468	Elongation factor EF-2
VIT_10s0042g01180	Vitvi10g01342	6.63573	6.69947	6.49057	8.00411	8.40781	8.41585	8.57634	8.7349	8.30084	7.60194	7.61378	7.4964	7.16305	7.00161	7.19775	8.08053	8.09414	8.13992	ARGONAUTE 2 (AGO2)
VIT_10s0071g00150	Vitvi10g02048	4.59989	4.63692	5.20012	5.26661	5.05409	5.1545	5.20303	5.06961	5.78858	4.94821	5.15272	5.19793	4.59669	4.79356	4.58955	5.4937	5.30924	5.54363	R protein disease resistance protein
VIT_10s0071g00390	Vitvi10g02065	4.12927	4.1368	4.41567	4.7453	4.31478	4.55481	4.72024	4.26639	4.73147	4.25674	4.21056	4.51883	4.78319	4.71666	4.4115	4.73264	4.97553	4.90586	GRAM domain-containing protein / ABA-responsive
VIT_10s0071g00430	Vitvi10g02067	4.05175	4.09346	4.12468	4.40735	4.06106	4.2674	4.14302	4.46248	4.5418	4.09966	4.40449	4.01427	4.80926	4.60207	4.58668	4.89089	4.93652	4.78828	GRAM domain-containing protein / ABA-responsive
VIT_10s0071g01060	Vitvi10g01568	12.6401	12.59	12.4147	12.6037	12.4225	12.4733	11.722	12.0026	11.8465	13.227	13.1447	13.1333	13.3225	13.2527	13.312	12.6198	12.5541	12.5981	Pyruvate kinase
VIT_10s0071g01160	Vitvi10g01582	9.64481	9.53824	8.89109	8.79962	8.56017	8.68041	8.81194	9.44931	8.80222	8.61301	8.58974	8.59388	8.49413	8.77715	8.80951	8.90864	8.828	8.81795	ferredoxin-thioredoxin reductase
VIT_10s0092g00250	Vitvi10g01124	4.80156	4.99358	4.99467	5.11323	5.52939	5.87025	4.85649	4.51834	4.45793	5.75608	5.78857	5.76149	5.97366	5.55368	5.8087	4.27426	4.1758	4.38546	Alpha-glucosidase 1 (AGLU1)
VIT_10s0092g00570	Vitvi10g01162	6.73	6.65436	6.92907	6.15449	6.46625	6.45782	7.19947	6.84075	6.93118	6.67291	6.765	6.70645	6.6271	6.75756	6.84712	7.03742	7.06998	7.04786	Leucine-rich repeat family
VIT_10s0092g00640	Vitvi10g01173	7.75986	7.77473	7.74805	6.87934	7.32016	7.07466	7.37499	7.59851	7.91793	8.08829	8.14886	8.01709	8.29631	8.33496	8.11192	7.97949	7.8676	8.08608	Unknown protein
VIT_10s0116g00410	Vitvi10g00020	5.89852	6.1867	6.30554	5.49922	6.08077	5.76216	7.50028	7.49467	7.09157	4.79697	4.75905	4.79263	4.63976	4.5436	4.82701	4.78711	4.80564	5.04926	Gibberellin 2-beta-dioxygenase 7
VIT_10s0116g00530	Vitvi10g00027	9.41337	9.46813	8.86246	8.70097	8.91092	8.81621	9.93604	10.7311	10.1652	6.69569	6.53936	6.51307	6.47483	6.51302	6.82779	7.00285	6.75608	6.91469	Thiazole biosynthetic enzyme, chloroplast (ARA6)
VIT_10s0116g00560	Vitvi10g00442	7.87768	7.73722	7.35362	6.47459	6.92528	6.91365	8.52705	8.976	8.39753	6.30361	5.94243	5.97473	5.93982	5.86918	5.90441	5.97574	5.63947	6.02885	Polyphenol oxidase II, chloroplast precursor
VIT_10s0116g01540	Vitvi10g00078	7.81046	7.97736	7.85498	7.24696	7.85035	7.81149	8.16643	8.59592	8.38097	7.0478	6.97472	6.94068	6.9703	6.89478	6.89191	6.77935	6.84926	7.00372	Aminomethyltransferase
VIT_10s0116g01620	Vitvi10g00083	2.04324	2.30971	2.17197	2.51496	2.2911	2.56257	2.00956	2.10012	1.96886	2.20912	2.34078	2.37378	2.16332	2.11736	1.97986	2.52028	2.79804	2.66521	Lyase
VIT_10s0116g01650	Vitvi10g00086	10.0309	9.81457	9.47555	10.3026	9.99253	9.98145	9.89483	10.5278	10.2151	9.47178	9.3064	9.2778	9.85412	9.81107	9.95839	10.1492	10.0295	10.0269	5'-adenylylsulfate reductase (APR1)
VIT_10s0116g01760	Vitvi10g01641	6.85452	6.46663	6.1529	7.30376	7.16205	7.07988	6.6221	6.86256	6.9834	6.03075	6.04041	5.94629	5.73833	5.82863	5.81732	5.79657	5.73671	5.62247	Myb caprice CPC
VIT_10s0116g01780	Vitvi10g00100	11.9311	11.9661	11.6061	11.7854	11.5796	11.7725	11.5138	11.9464	11.8705	11.0679	11.101	11.0387	10.5937	10.6576	10.5123	11.8377	11.8823	11.8002	Cationic peroxidase
VIT_10s0116g01790	Vitvi10g00101	5.38959	5.27327	5.20208	4.4107	4.35379	4.08201	4.11183	4.01675	4.42717	3.93242	4.02783	3.93429	3.93102	4.09604	3.85091	4.10862	4.16801	4.03164	Unknown
VIT_10s0116g01810	Vitvi10g00104	7.59558	7.62245	7.27793	8.32281	8.10561	8.08692	7.2892	7.68043	7.72198	7.36112	7.16352	7.35326	7.48366	7.05594	7.1799	7.11893	7.11413	7.27657	Unknown protein
VIT_10s0116g01820	Vitvi10g01642	6.51465	6.52115	5.95033	7.30856	7.19559	6.86925	5.75074	6.43372	6.3334	6.42861	5.98247	5.96196	6.29166	5.86211	6.25121	6.07879	5.88577	6.42198	Unknown protein
VIT_10s0116g01860	Vitvi10g00107	2.30617	2.37427	2.38397	2.50368	2.30072	2.48049	2.4281	2.35783	2.40202	3.06334	3.06042	3.14773	2.64655	2.62759	2.81804	3.3769	3.27396	3.41216	MATE efflux family protein
VIT_10s0405g00040	Vitvi10g00286	6.50551	6.35892	6.09306	5.84338	5.28917	5.66498	5.25873	5.75468	5.57971	6.96963	6.79346	6.73566	7.17504	7.03958	7.28785	6.83905	6.72618	6.68312	Auxin-responsive protein
VIT_10s0597g00010	Vitvi10g00474	3.58164	3.64081	3.67062	6.1488	5.87566	5.85075	4.41801	4.33385	3.94394	3.70072	4.02984	3.72015	3.47607	3.82772	3.76554	3.63695	3.77262	3.55244	Stem-specific protein TSJT1
VIT_11s0016g00070	Vitvi11g00004	5.02535	5.14017	4.96441	4.93155	4.68034	4.57941	5.10943	4.93525	5.07967	4.9512	4.64264	4.53402	4.85732	5.15013	4.95674	5.58696	5.49295	5.37326	Zinc finger (C3HC4-type ring finger)
VIT_11s0016g00110	Vitvi11g00671	6.05993	6.1172	6.16885	5.84421	6.38451	6.40834	6.75993	6.81879	6.79236	6.15965	6.16213	6.03749	6.1473	6.12831	6.01049	6.26949	6.18336	6.30335	Potassium channel tetramerisation domain-containing protein
VIT_11s0016g00300	Vitvi11g00014	3.72389	3.70032	3.83762	3.7008	3.8424	3.66063	5.01299	4.8229	4.96652	2.85725	2.8677	2.89434	2.96986	2.82239	2.87068	2.8274	2.8005	2.97088	Pectinesterase family
VIT_11s0016g00330	Vitvi11g00016	7.51051	7.57197	7.87448	7.1733	7.61534	7.56199	7.34698	7.16725	7.02143	6.12202	6.18079	6.40222	6.58858	6.50402	6.17821	5.78511	5.82959	5.93225	Pectinesterase family
VIT_11s0016g00490	Vitvi11g00032	8.6398	8.74633	8.9198	9.14072	9.62288	9.66972	9.25951	9.05446	9.0662	9.1769	9.32984	9.47247	9.14562	9.20906	9.1315	9.03847	9.10768	9.0136	CAAX amino terminal protease
VIT_11s0016g00500	Vitvi11g00033	6.84941	6.67516	6.51737	6.46136	6.16308	6.25984	5.634	5.88761	5.88614	5.92011	5.80845	5.83648	6.1112	5.83983	6.15272	5.66742	5.89225	5.9748	Auxin-responsive SAUR37
VIT_11s0016g00560	Vitvi11g00038	3.2446	3.54225	3.63905	3.23518	3.5071	3.41021	4.23336	4.07139	4.09444	2.96026	3.00198	3.27571	3.24198	2.98249	2.77261	3.24983	3.00926	2.83318	Peroxiredoxin bcp
VIT_11s0016g00570	Vitvi11g00039	2.66987	2.77496	2.79277	3.12903	2.96557	3.10602	3.21692	3.42054	2.92	2.7294	2.97323	2.68669	2.61592	2.50802	2.55538	3.15004	3.36246	3.26775	Dimethylaniline monooxygenase (N-oxide forming) 2
VIT_11s0016g00590	Vitvi11g00040	9.06581	9.02615	8.38424	8.21452	8.69608	8.59483	8.94068	9.81662	9.20934	8.6071	8.47002	8.44085	8.50991	8.53907	8.73828	8.87571	8.56823	8.78446	Invertase/pectin methylesterase inhibitor
VIT_11s0016g00650	Vitvi11g00044	9.39381	9.41285	9.39709	10.1797	10.0098	10.1094	9.616	9.84655	9.77574	9.57254	9.48929	9.37437	9.44844	9.41885	9.39401	9.57409	9.53132	9.60644	Chaperonin 21, Chloroplast
VIT_11s0016g00670	Vitvi11g00046	2.06106	2.0641	2.0762	4.35885	4.44831	4.1721	2.12856	2.25702	2.02849	2.30814	2.68069	2.16951	2.23901	2.4934	2.14713	2.08455	2.06006	2.23993	AP2 domain-containing transcription factor
VIT_11s0016g00690	Vitvi11g00048	10.8012	10.8025	10.6897	11.9416	11.4816	11.6228	10.6061	10.6016	10.7504	11.8699	11.8609	11.8455	11.7135	11.6454	11.5248	10.6225	10.6683	10.652	Senescence-associated protein
VIT_11s0016g00710	Vitvi11g00050	9.8641	10.0503	10.2076	10.1989	10.9674	10.8318	10.5498	10.3197	10.4317	10.9689	10.9335	10.9804	10.8764	10.8786	10.807	11.0045	10.9323	11.1326	Jasmonate ZIM-domain protein 1
VIT_11s0016g00800	Vitvi11g00060	4.11011	3.89306	4.00336	5.49474	5.02915	5.32795	3.94152	3.80088	3.73459	4.56834	4.38127	4.21711	4.58131	4.53899	4.41371	4.4784	4.3973	4.42234	Unknown protein
VIT_11s0016g00930	Vitvi11g00069	5.21618	5.01722	5.11883	4.989	4.82849	5.16309	4.51704	5.18315	4.70988	5.54137	5.6652	5.24036	4.75488	4.94781	4.68085	5.35619	5.52446	5.44784	Unknown protein
VIT_11s0016g00960	Vitvi11g00071	9.39705	9.38361	9.12749	8.96721	9.70737	9.44613	10.0456	10.4093	10.1899	8.35517	8.20404	8.17774	8.25082	8.1261	8.2439	8.63985	8.55752	8.77571	Subtilase
VIT_11s0016g01020	Vitvi11g00074	3.21622	3.4003	3.28986	3.06608	3.15615	3.11653	3.92354	4.01249	3.91871	2.85058	3.2401	3.07666	3.07219	2.93127	2.78929	2.81962	2.84867	2.80193	flavonoid 3-monooxygenase
VIT_11s0016g01110	Vitvi11g00078	9.73334	9.6434	9.47214	10.2208	9.97274	10.0154	9.39209	9.50731	9.35196	9.54737	9.44439	9.53107	9.3777	9.36003	9.49011	9.3418	9.43519	9.45313	Unknown protein
VIT_11s0016g01300	Vitvi11g00097	2.4755	2.62973	2.32201	2.33593	2.13999	2.45812	2.13467	2.42223	2.38056	2.19047	2.24631	2.2703	2.13687	2.03726	2.0283	2.74559	2.43317	2.70423	TT2 (transparent testa 2)
VIT_11s0016g01400	Vitvi11g01345	7.07795	7.1767	6.81249	7.05639	6.68462	6.63156	7.55825	7.82541	7.67865	5.6691	5.74521	5.77411	5.67157	5.44415	5.59838	5.84296	5.85684	5.54078	PSBX (photosystem II subunit X)
VIT_11s0016g01480	Vitvi11g00109	4.50802	4.22672	4.05493	5.46447	5.24232	5.39505	4.27391	3.93725	4.53932	4.18573	4.36704	4.05348	4.24247	4.02537	4.32173	4.43538	4.11946	4.28508	Nuclear transcription factor Y subunit A-3
VIT_11s0016g01740	Vitvi11g00133	9.01364	8.86422	8.67633	9.84324	9.38182	9.5026	8.84798	8.96394	8.89187	9.0933	9.00592	8.9271	9.07704	8.89283	8.9842	8.87456	8.95258	8.96209	Zinc finger (C2H2 type) family
VIT_11s0016g01850	Vitvi11g00145	4.96452	5.34425	5.2945	4.87729	5.10182	4.98402	5.59001	5.60457	5.96295	4.56808	4.52938	4.84981	4.76689	4.44503	4.76442	4.61846	4.39063	4.51434	Anthocyanidin-3-glucoside rhamnosyltransferase
VIT_11s0016g01880	Vitvi11g00148	7.05483	7.16438	7.08391	6.69328	6.98591	7.05507	7.54782	7.77671	7.59844	7.17696	6.98561	6.93644	6.86013	6.9565	6.99031	6.84891	6.93295	7.1543	Lycopene epsilon cyclase, chloroplast precursor
VIT_11s0016g02000	Vitvi11g00159	3.40173	3.50069	3.43142	5.04099	4.75918	4.772	3.74484	3.83813	3.29416	3.65437	3.71422	3.76975	3.70448	3.62428	3.68491	3.39554	3.29869	3.65553	No hit
VIT_11s0016g02010	Vitvi11g00160	6.54571	6.45786	6.53886	7.87164	7.60958	7.57211	6.72923	6.64895	6.55255	6.80447	6.71736	6.73532	6.67877	6.673	6.9192	6.72709	6.70297	6.70401	Acid phosphatase survival protein SurE
VIT_11s0016g02110	Vitvi11g01371	5.12525	5.02558	5.21722	4.4395	4.9592	4.85308	5.66546	5.41096	5.57077	4.77642	4.45814	4.4614	4.40847	4.10847	4.40765	4.48813	4.35401	4.22912	FAD linked oxidase, N-terminal
VIT_11s0016g02220	Vitvi11g00181	8.22171	7.84176	7.62734	7.70819	7.5688	7.60977	7.094	7.43073	7.2537	7.81823	7.83427	7.69382	8.05641	7.87128	8.0955	7.94012	7.72874	7.89054	Transducin family protein / WD-40 repeat
VIT_11s0016g02350	Vitvi11g00192	5.22388	5.16219	4.61929	4.38901	4.73401	4.79748	5.50304	5.54653	5.31333	4.78589	4.76842	4.72173	4.82556	4.45049	4.75459	4.80017	4.84799	4.76749	Ubiquinone/menaquinone biosynthesis methyltransferase UbiE
VIT_11s0016g02380	Vitvi11g00195	10.7798	10.7592	10.6778	11.3549	10.924	10.8885	10.232	10.3689	10.5571	10.1491	10.168	10.1342	10.3975	10.3524	10.2482	9.88933	10.035	9.99893	1-aminocyclopropane-1-carboxylate oxidase 2
VIT_11s0016g02410	Vitvi11g00197	5.91912	5.9853	5.79278	6.42962	6.61101	6.61818	6.35618	6.11283	6.26415	6.74792	6.72713	6.58335	6.62303	6.65821	6.39301	6.81549	6.52758	7.00447	MYB divaricata
VIT_11s0016g02430	Vitvi11g00199	9.07387	8.95027	9.05828	8.55698	8.52129	8.48822	9.2079	9.19877	9.38045	7.65617	7.45053	7.40101	7.33426	7.2339	7.32875	7.30454	7.38201	7.28212	Dual-specific kinase DSK1
VIT_11s0016g02520	Vitvi11g00207	8.56066	8.62816	8.62228	9.80587	9.32149	9.47818	8.90708	8.81474	8.89945	8.83916	8.77154	8.81818	8.85	8.65286	8.63725	8.66051	8.74042	8.66952	Unknown protein
VIT_11s0016g02760	Vitvi11g01385	10.3372	9.93333	9.55426	9.76244	9.56128	9.51735	9.08545	9.41718	9.3641	8.72457	8.81259	8.58844	9.21867	8.91887	9.0165	8.61565	8.77931	8.85391	No hit
VIT_11s0016g02790	Vitvi11g00229	8.32964	8.34128	8.01807	8.12476	8.93367	8.45844	8.69615	9.24202	8.99864	9.40497	9.11737	9.11444	8.90268	8.82636	8.98663	8.66589	8.39551	8.66279	Zinc finger (CCCH-type) family protein
VIT_11s0016g02800	Vitvi11g00231	6.21312	6.07523	5.65992	8.48629	8.06343	8.14884	5.23269	5.27318	5.32083	7.60255	7.70427	7.70877	6.43762	6.58391	6.68511	8.1119	7.95246	7.97626	Myo-inositol oxygenase
VIT_11s0016g02910	Vitvi11g00244	8.28663	8.47249	8.15139	8.28877	8.38292	8.19228	7.75104	8.03656	7.93153	9.33951	9.15576	9.04262	9.16596	8.96287	9.04619	8.32568	8.29817	8.46648	Acid phosphatase class B
VIT_11s0016g02920	Vitvi11g00245	7.74006	7.64772	8.16204	7.19779	7.64741	7.53608	7.73912	7.6487	7.3748	6.87849	6.92913	6.6866	7.36841	7.37734	7.20188	6.05562	6.03833	6.08147	Unknown protein
VIT_11s0016g03080	Vitvi11g00261	7.19787	7.21193	7.35639	6.76175	7.42041	7.34363	7.5209	7.56911	7.6396	7.94252	7.93921	8.05658	7.13412	7.22034	7.20369	7.45306	7.55938	7.54564	Clavata1 receptor kinase (CLV1)
VIT_11s0016g03190	Vitvi11g01393	6.58749	6.37706	5.59872	5.5777	5.51022	5.41019	5.31326	5.85845	5.48364	7.22254	6.93315	6.68589	6.84938	6.82233	7.00936	7.19552	6.92142	6.85297	Unknown
VIT_11s0016g03210	Vitvi11g00272	13.241	13.3682	13.543	13.0367	13.5783	13.5026	14.4131	14.3513	14.4443	13.2417	13.2446	13.2805	13.1003	13.0514	12.9539	13.5351	13.5017	13.5943	NADP-dependent malic enzyme
VIT_11s0016g03220	Vitvi11g00273	8.12415	8.07108	8.25919	8.29189	8.12044	8.41587	8.95444	8.73253	8.83905	7.64646	7.63816	7.83533	7.83179	7.59407	7.69195	7.80582	7.96855	7.85153	RNA-directed RNA polymerase
VIT_11s0016g03500	Vitvi11g01399	7.03996	6.75071	6.66999	6.20591	5.94315	5.94345	6.26278	5.98295	6.14145	6.17568	6.2768	6.15052	6.32921	6.34894	6.47185	6.25562	6.51423	6.48847	Unknown protein
VIT_11s0016g03540	Vitvi11g00301	5.76899	5.78117	6.10448	6.17241	6.08919	6.28602	6.73854	6.61972	7.07203	5.95773	5.89992	5.99818	5.63551	5.60507	5.63684	5.98597	5.92043	5.94966	Auxin-responsive protein IAA27
VIT_11s0016g03580	Vitvi11g00304	3.95909	4.18154	4.03457	3.97364	3.93685	4.01137	3.97437	4.01335	3.68755	5.29369	5.20762	5.21045	4.75133	5.19012	4.77631	4.65504	4.74981	4.64325	Catalytic
VIT_11s0016g03710	Vitvi11g00317	6.19709	5.96439	6.00519	6.23282	5.74427	5.95309	6.25803	6.36115	6.45983	5.32694	5.56188	5.46685	5.71498	5.57374	5.72968	5.98228	6.0217	6.02497	Abl interactor protein 1 (ABIL1)
VIT_11s0016g03830	Vitvi11g00328	9.02965	8.92823	9.01544	8.46393	8.34936	8.38853	9.0871	9.20196	9.27492	8.17393	8.15199	8.12249	8.2217	8.1149	8.13221	8.13614	8.277	8.13184	Protein kinase
VIT_11s0016g03950	Vitvi11g00340	2.93932	2.8087	2.89607	4.21482	4.35756	4.23869	2.80282	2.82227	2.69791	4.83151	4.49589	4.46055	2.89572	3.03469	2.72733	2.97757	2.9377	3.05826	Dehydration-responsive protein (RD22)
VIT_11s0016g04080	Vitvi11g00351	10.9063	10.8754	10.3916	12.0574	11.442	11.6828	10.3303	10.9711	10.5365	11.0954	10.8595	10.8615	10.7172	10.5807	10.7622	11.0652	10.9256	10.964	Multiprotein-bridging factor 1c MBF1C
VIT_11s0016g04160	Vitvi11g00356	9.57508	9.68561	9.56764	9.35166	9.58512	9.65533	10.2885	10.33	9.95113	9.91774	9.79609	9.89547	9.78695	9.68673	9.74531	10.6521	10.5827	10.6388	Sulfate transporter 3.5
VIT_11s0016g04190	Vitvi11g00360	12.1003	12.0618	12.4073	11.7495	12.4352	12.4527	13.0036	12.4639	12.1465	10.997	11.1835	11.2172	11.008	11.1861	11.0544	10.4924	10.4196	10.5418	Extensin-like protein
VIT_11s0016g04200	Vitvi11g00362	8.71858	8.43451	8.04319	8.06381	7.96324	7.95709	8.15472	8.3399	8.01206	7.94665	7.82013	7.72259	8.06724	8.17607	8.27255	8.64162	8.55031	8.55628	MEE55 (maternal effect embryo arrest 55)
VIT_11s0016g04220	Vitvi11g00365	5.30372	5.00519	5.07081	5.12095	4.61641	4.91675	4.4608	4.7691	4.22536	5.83945	5.95389	5.71586	6.20992	6.0722	6.08344	4.98861	4.83099	4.60647	Copper-binding family protein
VIT_11s0016g04360	Vitvi11g00380	5.42178	5.38304	5.00147	5.51957	5.39961	5.50642	6.62637	6.88096	6.4441	4.9998	4.8252	4.88805	5.5334	5.11562	5.22936	5.82308	6.12469	5.90808	Glycosyl hydrolase family 17 protein
VIT_11s0016g04540	Vitvi11g00398	6.58451	6.53754	6.6794	6.30996	6.53008	6.74208	7.48034	7.19292	7.11818	5.19243	5.33251	5.46893	5.29074	5.58286	5.34079	5.22158	5.21573	5.08631	ABC transporter G member 22
VIT_11s0016g04570	Vitvi11g00401	6.20777	6.30007	5.74808	5.22362	5.14041	5.25367	5.81632	5.7194	5.79873	4.64903	4.60623	4.43664	4.6346	4.87717	4.79899	4.49841	4.00401	4.50892	RKL1 (Receptor-like kinase 1)
VIT_11s0016g04750	Vitvi11g00420	0.758488	0.888227	0.957506	1.13685	1.53152	1.3702	0.7719	0.775681	0.752615	0.768274	0.757395	0.76124	0.77257	0.762085	0.757822	0.762963	0.943519	0.857496	Potassium channel AKT1
VIT_11s0016g04800	Vitvi11g01425	8.30845	8.05543	7.97174	7.27918	7.3449	7.27936	7.56685	7.45197	7.66047	7.50212	7.47036	7.55483	7.5391	7.41216	7.63882	7.5977	7.49825	7.69381	No hit
VIT_11s0016g04810	Vitvi11g00424	3.00433	3.25069	3.07974	3.52531	4.19626	4.33209	3.76293	3.42344	3.45373	3.52506	3.67066	3.27385	3.33961	3.08552	3.05189	3.09239	3.10576	3.16797	BAS1 (PHYB activation tagged suppressor 1)
VIT_11s0016g04920	Vitvi11g01427	16.6765	16.3301	15.5808	16.0693	15.8086	15.5934	14.7902	15.5039	15.0275	16.3586	16.0514	16.0813	16.3552	16.1241	16.432	16.0846	15.916	16.0386	Early nodulin 93
VIT_11s0016g04990	Vitvi11g01429	8.52078	8.49603	8.34149	8.5111	8.38887	8.397	7.7192	7.8493	7.78988	9.52684	9.42667	9.41736	9.51381	9.38077	9.48525	9.45846	9.34041	9.49341	Unknown protein
VIT_11s0016g05000	Vitvi11g00442	7.37523	7.43647	7.38405	6.4986	6.77516	6.75827	7.51399	7.5211	7.18487	5.26633	5.24607	5.47833	5.08087	5.27879	5.15142	5.42008	5.23782	5.39924	Dynein light chain LC8-type
VIT_11s0016g05010	Vitvi11g00443	6.56539	6.54908	5.89213	8.99058	9.01205	9.09672	5.88532	6.46216	5.76965	7.4387	7.6093	7.44315	6.48127	6.65792	6.67677	7.52935	7.46501	7.42003	Lactoylglutathione lyase
VIT_11s0016g05320	Vitvi11g01442	8.48289	8.61904	8.47775	8.41322	8.27107	8.27143	8.44507	8.62001	8.46657	7.94552	7.95106	7.89108	8.09784	7.98067	7.95112	9.12698	9.14741	9.16804	Peroxidase
VIT_11s0016g05330	Vitvi11g00466	5.92348	6.23508	6.30727	5.41972	5.79522	5.63913	5.42094	5.30248	5.63017	5.85918	5.89762	5.99809	5.94661	5.67311	5.71485	5.46402	5.13845	5.13865	SPX2 (SYG1/Pho81/XPR1) domain-containing protein SPX2
VIT_11s0016g05430	Vitvi11g00477	7.12058	7.42299	7.66013	7.72676	8.28487	8.1734	7.57235	7.62353	7.59212	9.24698	9.39525	9.30643	9.12543	9.32708	9.08085	9.05555	9.15414	9.17987	Unknown protein
VIT_11s0016g05630	Vitvi11g00496	6.20888	6.27648	6.11045	5.94796	6.78354	6.73296	6.9749	7.03545	6.83348	6.76207	6.76338	6.68148	6.64362	6.78415	6.85531	6.90885	6.69854	6.76876	Acetylglucosaminyltransferase
VIT_11s0016g05640	Vitvi11g00497	1.26632	1.13552	1.13871	1.75328	2.1932	1.68809	1.15331	1.24908	1.12652	1.14831	1.26204	1.13855	1.24073	1.28036	1.20087	1.21483	1.20218	1.32157	IAA29
VIT_11s0016g05770	Vitvi11g00513	12.8223	12.8226	12.4948	13.2034	13.9072	13.764	13.4015	13.9101	13.3091	13.969	13.8174	13.7804	13.7307	13.5596	13.7508	13.9184	13.6615	13.8965	Alkaline alpha galactosidase 2
VIT_11s0016g05830	Vitvi11g01450	4.00144	3.77345	3.53608	3.43785	4.05614	4.19658	4.5039	4.734	4.32042	2.87396	2.95121	2.9111	2.98014	2.91636	2.82077	2.92179	2.89267	2.98108	No hit
VIT_11s0016g05840	Vitvi11g00518	5.3801	5.68707	5.27251	5.28136	5.58437	5.69536	6.15225	6.71988	5.96134	4.03827	3.9062	3.78213	4.20211	3.85156	3.91154	3.73461	3.86505	3.74596	Protease inhibitor/seed storage/lipid transfer protein (LTP)
VIT_11s0037g00040	Vitvi11g00680	9.00193	8.93333	8.56507	7.304	8.09185	7.82768	8.57316	8.83085	8.5834	7.96323	8.01212	7.81983	8.23865	8.11295	8.07062	8.27913	7.99967	8.25393	Basic helix-loop-helix (bHLH) family
VIT_11s0037g00510	Vitvi11g00724	10.2564	10.2155	9.98975	11.8118	12.6865	12.5265	10.9736	11.5139	10.205	11.7102	11.4562	11.4546	10.8576	10.7416	10.8919	10.7733	10.5236	10.7697	Heat shock protein 70
VIT_11s0037g00530	Vitvi11g00726	7.37117	7.55218	7.0426	3.38316	3.64593	3.79571	4.25703	4.17717	4.1923	3.34298	3.13313	3.66642	3.39141	3.27015	3.49271	3.35947	3.14378	3.20312	Cellulose synthase IRX3
VIT_11s0037g00570	Vitvi11g00730	4.485	4.22583	4.14314	3.92696	4.57037	4.15815	5.26816	5.53719	4.60535	4.37792	4.08096	4.04046	3.6514	3.67015	3.80428	3.86829	3.81032	3.88588	Anthranilate N-benzoyltransferase
VIT_11s0037g00840	Vitvi11g00795	7.37844	7.61308	7.88463	6.90253	7.64391	7.5719	8.68639	8.52596	8.60788	8.10454	8.09933	8.23343	8.00355	8.12333	8.1138	8.00166	7.92522	7.80529	Tetratricopeptide repeat (TPR)-containing
VIT_11s0037g00890	Vitvi11g00805	4.31688	4.73213	4.24937	5.15979	5.17161	5.56949	4.19764	4.47183	4.06494	5.2256	5.00592	4.9784	4.919	4.9759	4.9465	4.77912	4.71834	5.06796	Glutamine amidotransferase class-I domain-containing protein
VIT_11s0037g00950	Vitvi11g00811	13.3925	13.2815	12.8061	12.4658	12.5593	12.4287	12.5358	13.1922	12.8859	12.5785	12.5499	12.5651	12.8833	12.7232	12.8478	12.7085	12.5441	12.7051	S-adenosylmethionine decarboxylase proenzyme
VIT_11s0037g01180	Vitvi11g00831	9.40108	8.92333	9.83333	8.37459	9.3896	9.13085	10.5737	9.97295	8.75834	8.46482	9.5152	10.0393	8.99785	9.90816	9.82384	8.14534	8.21347	8.54157	23S ribosomal RNA
VIT_11s0037g01210	Vitvi11g00835	10.7483	10.6454	10.6205	9.9568	9.84997	9.78254	10.8882	10.748	10.7617	9.20053	9.13478	9.15244	9.19507	9.3151	9.23365	9.59336	9.54087	9.44673	Eceriferum 1 (CER1 protein) Sterol desaturase
VIT_11s0052g00160	Vitvi11g01162	5.6155	5.67646	5.66948	5.30438	5.34632	5.41854	6.17987	6.41898	6.37653	4.84091	4.82804	4.72956	4.64545	4.83066	4.58248	4.95259	4.86913	4.84105	ATP binding , related
VIT_11s0052g00380	Vitvi11g01181	3.51163	3.42531	3.54812	5.30325	4.97822	5.0411	3.90967	3.72398	4.01841	3.41596	3.35682	3.45064	3.32445	3.55742	3.13781	3.47044	3.46387	3.25244	Unknown protein
VIT_11s0052g01180	Vitvi11g01674	4.62441	4.76188	4.9777	4.39854	4.30617	4.53646	4.06789	4.03556	4.02166	3.43307	3.59918	3.54526	3.65193	3.50126	3.51232	3.90861	3.87888	3.76336	Xyloglucan endotransglucosylase/hydrolase 23
VIT_11s0052g01190	Vitvi11g01263	6.98696	6.97907	7.01669	6.54556	6.43083	6.39384	6.38868	6.3601	5.99715	5.44761	5.5908	5.63375	5.75057	5.76776	5.82322	5.68519	5.67401	5.92651	Xyloglucan endotransglucosylase-hydrolase XTH3
VIT_11s0052g01200	Vitvi11g01675	5.88787	5.92508	5.91822	5.18473	5.01625	5.09179	5.22472	4.73506	4.8727	3.96747	3.8842	3.66223	3.83335	3.78792	3.79326	3.90484	3.84845	3.76639	Xyloglucan endotransglucosylase/hydrolase 23
VIT_11s0052g01230	Vitvi11g01266	2.09757	2.10167	2.01812	4.57917	4.59184	4.54138	2.07566	2.09472	1.96447	2.26454	1.9946	2.11717	2.19196	2.12307	2.09273	2.02738	2.0001	2.0799	Xyloglucan endotransglucosylase/hydrolase 23
VIT_11s0052g01260	Vitvi11g01676	7.86585	7.76698	7.70273	7.29134	7.26249	7.10999	6.77992	6.76212	6.62346	5.64319	5.83934	5.86684	6.0249	6.07107	6.08724	6.28593	6.22818	6.49284	Xyloglucan endotransglucosylase/hydrolase 23
VIT_11s0052g01270	Vitvi11g01677	5.57172	5.72726	5.85091	4.94959	4.77657	5.04089	4.82766	4.5526	4.39715	3.97548	3.93988	3.73993	3.90757	4.12588	4.06593	4.01025	4.2153	4.31365	Xyloglucan endotransglycosylase 6
VIT_11s0052g01300	Vitvi11g01680	5.48723	5.66482	5.64513	5.70479	5.74765	5.76522	5.14896	5.16905	4.61087	4.64888	4.54074	4.44463	4.5647	4.52339	4.45893	4.53651	4.73873	4.24908	Xyloglucan endotransglycosylase 6
VIT_11s0052g01460	Vitvi11g01281	4.96536	5.09427	5.45045	6.03539	5.49328	5.5632	5.76137	5.69155	5.82155	5.30389	5.41785	5.46511	5.25185	5.02589	5.41092	6.26427	6.40139	6.20982	Receptor kinase TRKe
VIT_11s0052g01600	Vitvi11g01290	6.5928	6.64451	6.53897	5.6296	5.72657	5.80728	6.87419	6.8696	6.35082	6.93163	6.66051	6.85143	6.86368	6.95412	6.85108	7.01191	6.6184	6.69002	UDP-glucose flavonoid 3-O-glucosyltransferase 7
VIT_11s0052g01630	Vitvi11g01294	5.60563	5.81634	5.59913	4.84224	5.43714	5.18108	5.97139	6.17975	5.87174	6.40948	6.20553	6.19913	6.52506	6.36294	6.47432	6.14884	6.13831	5.92366	Anthocyanidin 3-O-glucosyltransferase
VIT_11s0052g01730	Vitvi11g01303	4.21311	4.61342	4.4326	3.73489	3.73643	3.88617	4.07278	4.20062	4.11725	4.33706	4.24628	4.11186	4.19881	4.34896	4.27793	4.48348	4.52412	4.4637	1-deoxy-D-xylulose-5-phosphate synthase
VIT_11s0065g00130	Vitvi11g00900	8.49812	8.67722	8.34273	7.32725	7.97609	7.94047	9.19294	9.4969	9.08806	8.17538	8.04496	7.95494	7.89315	7.8447	7.78787	7.76804	7.59429	7.73031	Taxane 10-beta-hydroxylase
VIT_11s0065g00350	Vitvi11g00924	7.19822	7.29442	7.08188	6.54752	7.04661	7.08354	6.62055	6.79914	6.75641	8.70979	8.50136	8.56646	7.4544	7.39165	7.46261	7.71368	7.45336	7.73079	Trans-cinnamate 4-monooxygenase
VIT_11s0065g00730	Vitvi11g01567	8.12695	8.17931	7.79471	8.18465	8.22333	8.12179	7.16025	7.69382	7.31853	8.03212	8.21247	7.97214	7.90554	7.87079	7.9758	7.39748	7.39276	7.33381	F-box protein
VIT_11s0065g01070	Vitvi11g00977	6.69078	6.46631	5.64139	5.72886	5.98842	5.74762	5.09215	5.65977	5.42587	5.82851	5.8689	5.69921	6.01938	5.62497	5.97525	5.87339	5.83211	5.58584	Unknown
VIT_11s0065g01170	Vitvi11g00985	5.8275	5.89356	5.56202	5.19781	5.16212	5.25514	4.8459	5.41605	4.9632	5.5709	5.85408	5.77566	5.59717	5.80664	6.01653	6.01547	5.54066	5.70924	Unknown protein
VIT_11s0065g01210	Vitvi11g00990	7.48058	7.38445	7.00344	7.87129	7.65426	7.46587	6.71445	7.15991	7.07067	8.07197	7.69492	7.75176	7.95044	7.91384	7.94026	8.03075	7.78954	7.88791	Zinc finger (C3HC4-type ring finger)
VIT_11s0078g00260	Vitvi11g01041	9.82705	9.76787	9.57055	11.7065	11.3799	11.4386	10.1989	10.6563	10.1357	11.0071	10.7577	10.7937	10.4219	10.3104	10.4775	10.4509	10.3823	10.4483	Unknown protein
VIT_11s0078g00290	Vitvi11g01045	2.68601	2.74961	2.50535	2.64561	2.47946	2.40737	2.47207	2.58206	2.45618	4.23544	4.06842	4.29094	2.47483	2.65177	2.89441	3.0979	3.33398	2.87409	Cinnamate 4-hydroxylase
VIT_11s0103g00010	Vitvi11g01072	9.3913	9.29247	9.50876	10.2799	9.90783	10.1051	7.88417	7.54397	7.77573	7.67312	8.08291	8.03595	7.58307	7.44973	7.31074	8.40159	8.52964	8.3146	Potassium-sodium symporter HKT2
VIT_11s0103g00190	Vitvi11g01098	3.38946	3.15738	3.00182	2.80198	2.90014	2.70176	2.18785	2.20277	2.53825	2.09253	2.0621	2.07294	2.10436	2.07531	2.06331	2.07776	2.1333	2.19113	Phospholipase A2 alpha
VIT_11s0118g00020	Vitvi11g00525	0.498822	0.429733	0.431764	0.75689	0.822993	1.40543	0.44106	0.444374	0.424015	0.437873	0.560057	0.431667	0.441648	0.432415	0.42864	0.508943	0.429065	0.441786	Exostosin-like
VIT_11s0118g00060	Vitvi11g01456	0.822564	0.823357	0.826551	1.8642	1.47079	1.89205	0.935386	0.846105	0.814289	0.836084	0.821034	0.826399	0.841918	0.827573	0.821632	0.828788	0.822303	0.84213	Exostosin-like
VIT_11s0118g00080	Vitvi11g01457	7.83415	7.95505	8.34836	7.62447	7.60303	7.51654	8.40001	7.82974	8.50364	8.09154	8.24819	8.22944	7.80735	8.1245	7.94271	8.22293	8.4051	8.33134	Disease resistance protein
VIT_11s0118g00570	Vitvi11g00582	9.49156	9.75775	9.75265	9.80897	10.3292	10.2435	9.74214	9.78023	9.78624	11.31	11.2385	11.2374	11.1848	11.0548	10.9714	10.4853	10.3037	10.526	Tristeza Virus Resistance Gene (Ctv)
VIT_11s0118g00650	Vitvi11g01468	5.43654	5.44754	5.81752	5.83253	5.90542	5.99874	6.22984	6.11158	6.18392	5.65882	5.87728	5.84152	5.75718	5.92311	5.95303	5.90438	6.17649	5.91624	Unknown
VIT_11s0118g00770	Vitvi11g00598	5.15886	5.27112	5.20302	5.51079	5.61827	5.50487	6.18922	6.72658	6.17836	4.34597	4.42602	4.33739	4.3512	4.26504	4.16511	4.32007	4.59806	4.62359	Unknown protein
VIT_12s0028g00320	Vitvi12g00050	8.80025	8.83576	8.6081	8.06531	8.2634	8.10106	9.31131	9.61857	9.36214	8.91376	8.85162	8.89259	8.96939	8.83118	8.76167	8.84803	8.73654	8.62149	LHB1B1
VIT_12s0028g00560	Vitvi12g02197	7.12548	7.03788	7.08103	7.82836	7.73237	7.98501	7.80471	7.77563	7.83102	7.77527	8.05744	7.79792	7.87011	7.86157	7.73998	8.49086	8.6046	8.40926	Unknown
VIT_12s0028g00670	Vitvi12g02200	4.46695	4.54475	4.43707	4.40366	4.11684	4.24921	4.24162	4.50307	4.22933	5.85399	5.60857	5.60126	5.55445	5.58043	5.86259	6.61578	6.48741	6.69698	Zinc knuckle
VIT_12s0028g00920	Vitvi12g00080	7.62491	7.78393	7.8786	9.8457	9.36297	9.46709	7.03416	7.19879	7.17675	8.89611	8.74152	8.84862	8.42495	8.22119	8.40741	9.40684	9.41326	9.42212	Glutathione S-transferase 9 GSTF9
VIT_12s0028g00940	Vitvi12g00082	5.13598	5.31056	4.95073	5.31186	4.67722	5.06506	5.24888	5.38108	5.51153	4.82955	4.73976	4.90248	5.34593	5.37372	5.20669	5.29432	5.65892	5.24104	Electron transfer flavoprotein alpha-subunit precursor (Alpha-ETF)
VIT_12s0028g01000	Vitvi12g00085	7.8101	7.67684	8.02831	8.51577	8.42159	8.48026	7.94723	7.61534	7.86242	8.68975	8.82956	8.91146	8.49921	8.73095	8.61376	8.5514	8.68706	8.60546	Unknown protein
VIT_12s0028g01080	Vitvi12g00092	10.1881	10.1475	9.64248	9.45989	9.97669	9.80744	10.6364	11.3448	10.7661	9.83246	9.66027	9.70265	9.65796	9.5126	9.73451	9.85809	9.64836	9.80964	Photosystem II oxygen-evolving complex precursor, 23kda PSBP
VIT_12s0028g01130	Vitvi12g02209	7.41996	6.66344	6.77397	5.62778	5.54728	6.07095	7.54371	6.26447	5.41081	5.99554	6.14908	6.07501	5.48795	6.24992	6.4708	5.72543	5.82955	6.13127	No hit
VIT_12s0028g01180	Vitvi12g00103	6.40892	6.19645	5.42463	14.2045	13.5462	13.219	5.49866	6.05167	5.75963	6.97358	6.78895	6.72515	7.22349	6.90812	6.65091	5.75126	5.50469	5.91842	Non-specific lipid-transfer protein
VIT_12s0028g01360	Vitvi12g00117	3.47022	3.55871	3.39469	3.0577	2.87877	2.87888	2.66005	2.83027	2.79978	3.38367	3.20858	3.25748	2.66231	2.69323	2.61235	3.64815	3.38156	3.51623	PMR5 (powdery mildew resistant 5)
VIT_12s0028g01370	Vitvi12g00118	3.90256	3.53319	3.95549	3.06307	3.08795	3.16926	3.12242	2.95623	3.3227	3.33629	3.13646	3.33517	3.06844	2.88041	2.96049	3.31759	3.3343	3.28982	PMR5 (powdery mildew resistant 5)
VIT_12s0028g01770	Vitvi12g00153	2.40916	2.33701	2.42439	2.47864	2.32726	2.32732	2.38846	2.40312	2.31008	3.54581	3.74021	3.48485	2.39107	2.50193	2.40559	3.76752	3.73876	3.92799	FAD-linked oxidoreductase 1
VIT_12s0028g01950	Vitvi12g02247	4.10776	3.7459	4.18546	3.88106	3.55568	3.8477	4.97991	4.40523	5.26478	3.36388	3.15338	3.17922	3.32849	3.25042	3.15627	4.10349	4.13	3.9363	Protein kinase Xa21
VIT_12s0028g02010	Vitvi12g00168	7.06924	6.63639	6.53206	5.96373	5.41198	5.69561	4.54151	4.72905	4.27766	5.38593	5.01907	5.24241	4.15454	4.05715	3.95835	5.69786	5.73508	5.73319	PMR5 (powdery mildew resistant 5)
VIT_12s0028g02140	Vitvi12g02250	8.85738	8.68555	8.62	7.56378	8.07272	8.02548	7.98781	8.19536	8.0136	8.51631	8.51024	8.55127	8.8207	8.84004	8.81601	8.37549	8.18978	8.51607	F-box/LRR-repeat MAX2
VIT_12s0028g02370	Vitvi12g00202	6.05152	5.85361	5.79957	5.71437	6.27963	6.11332	6.48546	6.59684	6.45036	6.12844	5.77902	5.74065	5.41399	5.24147	5.82587	5.56594	5.45717	5.85931	Methyltransferase type 11
VIT_12s0028g02440	Vitvi12g00209	11.0389	11.0412	10.5336	10.7058	10.6822	10.7457	10.1013	10.5559	10.0412	11.1014	11.0871	10.9823	11.3961	11.3886	11.4025	11.1901	11.1751	11.1462	Unknown protein
VIT_12s0028g02450	Vitvi12g00211	3.98818	3.68659	4.87249	3.80912	4.28129	3.92572	5.80428	4.59489	4.12716	4.16117	4.85551	5.22702	4.13126	4.93973	4.54623	3.77753	4.09356	4.26266	Cytochrome oxidase, subunit I
VIT_12s0028g02530	Vitvi12g00220	7.27741	7.27548	6.23365	5.91878	6.16814	5.97897	6.06114	6.89652	6.04113	7.4308	7.28945	7.14171	6.73128	6.63823	7.10279	7.13165	6.92659	7.06021	Zinc finger (C3HC4-type ring finger)
VIT_12s0028g03030	Vitvi12g00252	3.63045	4.08856	3.83589	3.16098	3.18643	3.18654	4.26071	4.17794	4.12819	3.33236	3.19167	3.3266	3.81466	3.38402	3.38747	3.9786	4.2609	4.10155	Zinc finger (C2H2 type) MAGPIE
VIT_12s0028g03050	Vitvi12g00255	3.6141	3.64611	3.70932	2.88918	3.12833	2.90306	2.88974	2.85535	3.16445	2.74042	2.55634	2.69556	2.62327	2.70099	2.55825	3.13554	2.62018	2.83429	NAC domain-containing protein 73
VIT_12s0028g03240	Vitvi12g02300	1.06435	1.06512	1.1409	1.52177	1.89527	2.05983	1.08249	1.08756	1.11726	1.23554	1.06286	1.33161	1.08339	1.21161	1.06344	1.07043	1.06409	1.17134	Tyrosine aminotransferase
VIT_12s0028g03560	Vitvi12g00298	6.84366	6.83141	6.81156	7.38175	7.21646	7.35149	6.30216	6.27891	6.33401	8.81503	8.69561	8.73365	8.29875	8.18346	8.08511	8.02341	7.81356	7.89067	Unknown protein
VIT_12s0028g03640	Vitvi12g00305	5.9951	5.668	5.35142	6.59723	6.31459	6.41224	5.11524	5.41284	5.00392	6.8318	6.67235	6.45195	6.75105	6.57772	6.81265	6.92514	6.61874	6.64606	Ripening induced protein
VIT_12s0028g03790	Vitvi12g00315	5.81441	5.67006	6.24599	7.02434	6.66784	6.69036	6.77511	6.45018	6.43967	7.71525	7.86326	7.73356	6.95767	7.11609	6.85591	7.08519	7.27847	7.04448	No hit
VIT_12s0034g00910	Vitvi12g01792	7.79198	7.73237	8.23866	8.1441	7.92386	7.99464	8.91718	8.37764	8.71306	7.43967	7.57525	7.61	7.41401	7.56027	7.51165	7.94348	8.2287	8.08472	R protein L6
VIT_12s0034g01030	Vitvi12g01802	7.99432	7.88228	8.40661	7.94637	8.6174	8.39975	8.99367	8.68685	8.80982	8.66655	8.83327	8.91848	8.66422	8.70429	8.72606	8.77674	8.67336	8.63887	R protein MLA10
VIT_12s0034g01140	Vitvi12g01813	11.1893	10.9348	10.3602	9.69965	9.76233	9.79104	10.2066	10.9342	10.1887	7.82066	7.83668	7.69854	7.49037	7.57776	7.40108	7.66991	7.56981	7.77989	Plastocyanin domain-containing protein
VIT_12s0034g01270	Vitvi12g02639	7.45705	7.49568	8.03704	7.73575	7.92736	8.12146	8.77157	8.09766	8.44121	7.37488	7.53294	7.62518	7.79515	7.74657	7.63394	7.58634	7.69469	7.53309	RPS4 (resistant to p. syringae 4)
VIT_12s0034g01350	Vitvi12g02643	6.89416	7.00981	7.24159	7.02466	7.01967	6.96826	7.7398	7.10827	7.62635	6.83375	6.86038	7.09428	6.3806	6.50346	6.57277	7.20065	7.33849	7.03588	R protein L6
VIT_12s0034g01870	Vitvi12g01874	12.2661	12.2125	12.2266	12.2528	11.9828	12.3107	11.4524	11.6082	11.3993	12.9408	13.1666	13.1776	12.7749	13.1219	13.019	12.9702	12.9036	12.7225	Cupin
VIT_12s0034g01890	Vitvi12g01876	4.54601	4.55398	4.53985	5.46846	5.36497	5.28438	4.62329	4.54982	4.42002	7.52395	7.3488	7.50236	5.90836	5.68289	5.75291	7.7866	7.87109	7.69558	Cupin region
VIT_12s0034g01900	Vitvi12g02658	9.23625	9.28695	9.55574	10.087	9.60594	9.53757	8.88046	8.65649	8.97854	10.3572	10.5358	10.4951	10.6593	10.4501	10.1887	10.0445	10.2314	10.2866	Globulin-like protein
VIT_12s0034g01930	Vitvi12g01878	4.76347	4.77176	4.67319	5.39914	5.37129	4.95068	4.69732	4.73983	4.87939	8.05023	7.89922	8.17909	6.25754	6.44115	6.32262	8.3303	8.43761	8.46728	Globulin-like protein
VIT_12s0034g01950	Vitvi12g02659	9.78252	9.68598	9.62444	9.66454	9.38291	9.7082	9.22689	9.04715	8.87102	10.7223	10.897	10.9048	10.1657	10.6614	10.5383	10.8953	10.9079	10.5821	Legumin
VIT_12s0034g01970	Vitvi12g01880	13.9553	13.8897	13.6012	13.9768	13.6236	13.6239	12.9296	13.2354	13.0167	14.5527	14.4401	14.4563	14.4443	14.4229	14.4715	14.3675	14.3452	14.4369	Cupin
VIT_12s0034g02570	Vitvi12g02681	5.84393	5.98061	6.16548	5.31144	5.97254	5.99476	6.89949	6.42064	6.4251	6.27532	6.06364	6.06424	6.20555	5.98629	6.22788	6.00515	6.19352	5.93542	Leucine Rich Repeat receptor-like kinase
VIT_12s0035g00010	Vitvi12g02685	5.83302	5.90797	6.19969	5.6073	5.8553	5.794	6.47585	6.27121	6.3951	6.11861	6.07754	6.1572	5.8947	6.03448	6.06766	5.81779	5.90322	6.07304	DNA (cytosine-5)-methyltransferase (ATHIM)
VIT_12s0035g00270	Vitvi12g01968	13.0217	12.8493	11.8774	11.9675	11.3856	11.6738	11.8321	12.766	12.2082	11.3317	11.1158	10.8599	10.9519	10.8593	11.0252	11.1765	10.9077	10.9816	ferredoxin, chloroplast (PETF)
VIT_12s0035g00990	Vitvi12g02037	5.70657	5.9465	6.1861	5.77698	6.44272	6.34893	7.11876	6.90054	6.84211	5.96503	6.05213	6.15053	6.12728	6.41029	6.01656	6.2547	6.1584	6.17513	Big apical meristem 1 BAM1
VIT_12s0035g01000	Vitvi12g02039	3.73491	3.86708	3.76621	4.37202	3.94785	3.99949	3.87653	3.83258	3.60541	7.18247	6.8758	6.93379	4.69541	4.82752	4.84117	6.64535	6.41412	6.81126	Serine protease inhibitor, serine-type
VIT_12s0035g01050	Vitvi12g02044	8.60458	8.57449	8.35862	8.82133	9.23722	9.05892	8.29598	8.3467	8.35192	10.3048	10.1735	10.1013	10.4706	10.384	10.3958	10.3703	10.1252	10.4067	Octicosapeptide/Phox/Bem1p (PB1) domain-containing protein
VIT_12s0035g01770	Vitvi12g02119	5.83278	6.1104	6.19635	6.38419	6.54776	6.54811	6.13108	5.76783	5.80475	7.27638	7.22733	7.30485	6.88958	6.68223	6.66067	6.01322	6.28526	6.163	DNA (cytosine-5)-methyltransferase AthI
VIT_12s0035g01820	Vitvi12g02125	6.25841	6.21	6.08007	5.30103	5.56918	5.54146	6.37152	6.17618	6.40512	4.84582	5.2617	5.29682	5.0469	5.59709	5.37826	5.49956	5.35314	5.72587	Proton-dependent oligopeptide transport (POT) family protein
VIT_12s0035g02000	Vitvi12g02147	2.09193	2.12988	2.10515	1.33624	1.13886	1.20861	1.16276	1.16861	1.31322	1.15712	1.13996	1.22197	1.1638	1.1474	1.14064	1.14879	1.14141	1.16404	Arachidonic acid-induced protein DEA1
VIT_12s0035g02100	Vitvi12g02758	4.51715	4.45296	4.31851	6.64417	6.24308	6.18222	4.2811	4.19002	4.20964	5.36959	5.33614	5.32038	5.80177	5.57496	5.64418	5.6635	5.7358	5.79	Glutathione S-transferase Z1 GSTZ1
VIT_12s0055g00180	Vitvi12g02588	5.48162	5.30129	5.21843	4.62878	4.63956	4.63977	4.7758	5.32815	5.05549	5.10797	5.2809	5.21626	5.31578	5.45338	5.45404	5.36692	5.35803	5.23142	UDP-glucose glucosyltransferase
VIT_12s0055g00310	Vitvi12g02585	5.57305	5.78927	5.93291	5.76644	6.48393	6.3183	6.50325	6.35523	6.24971	5.02637	5.26375	5.39707	4.8926	4.8364	5.00445	4.68272	4.74584	4.64556	UDP-glucose glucosyltransferase
VIT_12s0055g00340	Vitvi12g01676	3.49705	3.43893	3.38839	3.81388	3.74327	3.78906	3.46263	3.57121	3.44206	5.52792	5.35504	4.90463	4.84102	4.61587	4.50747	5.53624	5.41975	5.47156	WRKY DNA-binding protein 9
VIT_12s0055g00400	Vitvi12g01669	3.176	3.05065	3.25878	3.5322	3.32554	3.42173	3.11961	3.1394	3.13109	4.17524	4.09197	4.1627	4.21506	4.12571	3.99651	4.8741	4.65594	4.7934	Unknown
VIT_12s0055g00900	Vitvi12g01613	8.51154	8.54693	8.43294	8.87443	8.56786	8.74448	8.01653	8.22889	8.10176	8.68626	8.71038	8.67844	8.59661	8.66232	8.70574	8.7931	8.69273	8.49848	RAE1 RNA export 1 homolog
VIT_12s0055g00920	Vitvi12g01610	4.42831	4.30962	4.27246	4.2888	4.20451	3.96639	4.02876	4.42956	3.9171	5.43102	5.41922	5.57928	4.58508	4.87385	4.72486	5.75522	5.7493	5.7086	Aspartate aminotransferase
VIT_12s0055g01110	Vitvi12g01553	6.29612	6.59031	6.32238	6.121	6.71433	6.38926	7.01418	7.4385	7.21061	6.31643	6.40598	6.16588	6.22819	6.08454	6.29006	6.53036	5.97753	5.98145	LHCB6 (light harvesting complex PSII)
VIT_12s0057g00070	Vitvi12g02457	9.14738	9.20974	8.88527	9.51858	9.11921	9.22627	7.88984	7.88943	8.03047	10.4345	10.3586	10.3455	10.4073	10.4846	10.4247	9.2691	9.29431	9.17361	Wound-induced
VIT_12s0057g00080	Vitvi12g02458	10.4485	10.4487	10.1198	10.6054	10.315	10.4603	9.00915	9.26563	9.30716	11.5642	11.5515	11.4694	11.507	11.4739	11.5155	10.0983	10.0214	9.96375	Wound-induced
VIT_12s0057g00090	Vitvi12g02459	10.103	9.97505	9.73542	10.5448	10.181	10.2857	8.70126	8.91972	8.74412	11.5163	11.6725	11.5069	11.5118	11.5655	11.4211	9.94685	9.90129	9.79472	Wound-induced
VIT_12s0057g00100	Vitvi12g02460	9.95061	9.88922	9.48032	10.2758	9.81809	10.0969	8.43135	8.47306	8.64571	11.0383	11.073	10.9798	10.853	10.9594	11.0227	9.65709	9.58654	9.54721	Wound-responsive
VIT_12s0057g00110	Vitvi12g02461	5.59854	5.7084	5.52769	6.45261	6.35293	6.34526	4.81881	4.80796	5.15086	7.15754	7.17433	6.96438	7.07384	6.82454	6.72352	5.96733	5.87699	5.65306	Wound-induced
VIT_12s0057g00120	Vitvi12g02462	7.96276	7.85377	7.54532	8.49013	8.10495	8.20872	6.70968	6.88249	6.81033	9.50762	9.63857	9.49735	9.40247	9.43497	9.29084	7.84001	7.91107	7.79802	Wound-induced
VIT_12s0057g00150	Vitvi12g02465	5.39688	5.3514	5.04615	6.26404	5.77589	5.77621	4.58024	4.91559	4.53045	6.89449	6.71494	6.62126	6.73311	6.75332	6.66141	5.40851	5.53111	5.52561	Wound-induced
VIT_12s0057g00170	Vitvi12g02466	9.26634	9.26183	8.94304	10.0322	9.64972	9.75742	8.03183	8.04151	8.32747	10.7411	10.7591	10.6547	10.7841	10.5878	10.6051	9.2373	9.28044	9.31919	Wound-induced
VIT_12s0057g00180	Vitvi12g02467	9.69364	9.62169	9.68276	10.3182	9.70839	9.84359	8.92779	9.03954	9.15691	10.1424	10.2777	10.3151	10.1508	10.1622	10.0082	9.55197	9.57325	9.54325	Wound-induced
VIT_12s0057g00190	Vitvi12g02468	9.00717	8.92271	8.3913	9.25656	9.05829	9.01645	7.77016	8.02092	8.12651	9.29778	9.22383	9.09291	9.03963	8.94711	8.98826	7.89089	7.95108	7.9134	Unknown
VIT_12s0057g00250	Vitvi12g00641	5.60591	5.67105	5.99714	6.37272	6.35458	6.38044	5.90936	5.91584	5.94083	6.69669	6.83451	6.88249	6.88533	6.79677	6.82884	6.72119	6.80064	6.74379	NDB3 (alternative NAD(P)H dehydrogenase 32)
VIT_12s0057g00420	Vitvi12g00649	9.96331	9.93217	9.67589	9.39024	9.31082	9.23802	8.968	9.15768	9.32444	10.0997	9.91077	9.98394	9.83385	9.87181	9.98792	9.88875	9.86415	9.8466	Auxin-responsive protein AIR12
VIT_12s0057g00630	Vitvi12g02485	11.432	11.4531	10.9485	10.9272	10.7515	10.7731	11.1838	11.866	11.57	10.2405	10.0204	10.0571	10.0296	9.88857	10.0685	9.78196	9.61475	9.72987	LHCB2.1 (Photosystem II light harvesting complex gene 2.1)
VIT_12s0057g00670	Vitvi12g00683	9.17289	9.19891	9.41457	9.92214	10.3399	10.2597	9.83398	9.74084	9.61961	10.1762	10.1554	10.2101	10.0814	10.0183	10.0659	9.8056	9.78964	9.88886	Heat shock protein 90C
VIT_12s0057g00950	Vitvi12g02493	5.94571	5.84083	6.07502	6.21139	5.72667	5.89191	6.53327	6.5945	6.753	5.07177	5.10837	5.20325	4.86363	4.68206	4.55054	5.43812	5.42873	5.14322	No hit
VIT_12s0057g01020	Vitvi12g00721	11.9124	11.9345	11.4805	10.9914	11.5413	11.3794	11.3745	11.8493	11.3206	10.3537	10.1725	10.1903	10.3957	10.2491	10.4177	9.33978	9.1767	9.41625	fasciclin-like arabinogalactan protein FLA2
VIT_12s0057g01030	Vitvi12g00722	4.12443	4.36061	3.94895	4.43183	4.29348	4.38069	4.83793	5.24022	4.87123	3.57741	3.62043	3.61596	3.6157	3.5744	3.96401	3.52944	3.63067	3.73449	Glucose-6-phosphate 1-dehydrogenase 2, chloroplast precursor
VIT_12s0057g01090	Vitvi12g02497	2.35959	2.4554	2.47373	5.08869	5.22528	5.08295	2.55311	2.57988	2.31722	2.79314	3.09258	2.98573	2.55791	2.47953	2.52963	2.48638	2.6877	2.45191	Nudix hydrolase 2
VIT_12s0057g01160	Vitvi12g02502	5.15722	5.07265	5.04307	4.01017	4.0201	4.08453	4.22561	4.31478	4.1352	4.28475	3.99579	4.27369	4.19456	4.16258	4.37554	4.30055	4.28222	4.23651	AarF domain containing kinase
VIT_12s0057g01520	Vitvi12g02510	1.0191	1.02003	1.02377	1.98761	2.0412	2.17355	1.04068	1.04662	1.0094	1.12482	1.01731	1.0236	1.04173	1.10632	1.01801	1.02639	1.0188	1.04198	No hit
VIT_12s0059g00030	Vitvi12g00336	5.52738	5.43701	5.57884	5.04036	4.68895	5.00271	4.79907	5.04494	4.80414	5.15275	5.28736	4.98342	5.33756	5.55636	5.50002	5.27185	5.27614	5.31929	Unknown protein
VIT_12s0059g00310	Vitvi12g02337	4.13096	4.03677	3.86498	4.97032	4.45099	4.42833	3.69375	3.78903	3.59211	4.84182	5.04361	5.11678	5.00439	4.78284	4.65977	4.05177	4.43365	4.04012	Unknown
VIT_12s0059g00370	Vitvi12g02342	4.51721	4.4004	4.24804	5.50757	5.12125	4.89189	3.94122	4.22486	3.9707	5.69019	5.73264	5.93554	5.79709	5.59858	5.29514	4.5597	4.54321	4.60381	EF hand
VIT_12s0059g00470	Vitvi12g00354	2.42124	2.42433	2.52167	4.25311	4.88759	4.71065	2.49122	2.50997	2.38851	3.50695	3.36488	3.46652	2.49458	2.7519	2.57377	2.61318	2.42022	2.49536	Unknown protein
VIT_12s0059g00480	Vitvi12g02354	2.64755	2.48953	2.50793	4.20446	5.36836	5.20112	2.48256	2.5054	2.35212	3.33459	3.86736	3.17888	2.48666	2.41948	2.39006	2.60928	2.39343	2.48762	No hit
VIT_12s0059g00490	Vitvi12g00355	13.2259	13.0941	12.9497	12.9209	12.6398	12.7127	12.2167	12.2506	12.2838	11.7825	11.8635	11.7893	11.0885	11.2661	11.2304	11.3578	11.2626	11.2042	Unknown
VIT_12s0059g00520	Vitvi12g00357	9.99153	10.0051	9.92473	10.7768	10.5694	10.6435	9.91401	10.0691	9.9563	9.50119	9.5998	9.50373	9.41845	9.4816	9.48613	9.21051	9.19523	9.26027	RabGAP/TBC domain-containing protein
VIT_12s0059g00560	Vitvi12g00361	4.06458	4.0382	4.24476	2.97279	2.88137	3.03734	3.27908	3.47078	3.48861	3.13633	3.3724	3.17464	3.04621	3.03027	3.14044	2.98	3.34824	3.28708	Fimbrin 2
VIT_12s0059g00760	Vitvi12g00381	8.35399	8.19029	8.1442	8.21907	8.40649	8.31628	8.14007	8.35026	8.79576	8.10094	8.02104	7.95639	8.81053	8.88556	8.87522	8.65277	8.62406	8.81435	Adenosine 5' phosphosulfate reductase
VIT_12s0059g00970	Vitvi12g00396	1.69092	1.69202	1.69644	2.24682	2.1072	2.57552	1.71669	1.89189	2.77688	2.05217	1.81334	1.82998	1.80122	1.83363	1.7544	1.89997	1.98139	1.80172	Cellulose synthase CSLB04
VIT_12s0059g01240	Vitvi12g00429	10.5107	10.5055	10.406	10.8939	10.9367	10.9371	11.4803	11.6381	11.4695	9.87305	9.853	9.85187	9.41257	9.5902	9.45563	10.391	10.297	10.2912	Nitrate transporter (NTP3)
VIT_12s0059g01400	Vitvi12g00446	7.88737	7.9887	7.83851	7.68966	7.45034	7.30863	7.30614	7.27953	7.33974	8.20777	8.0316	8.15843	8.00284	8.19208	8.17336	7.93477	7.92144	8.07364	Tyrosine specific protein phosphatase
VIT_12s0059g01590	Vitvi12g00456	7.8708	7.92944	8.03704	8.27882	8.1797	8.18234	8.75018	8.70682	8.7715	6.62696	6.44365	6.57009	6.61315	6.46635	6.44093	6.86887	6.89466	6.92826	Lipase GDSL
VIT_12s0059g01750	Vitvi12g02389	4.05303	3.96846	3.61039	2.17303	2.39106	2.19159	2.58574	2.28611	2.56218	2.33391	2.26664	2.21489	2.35962	2.1367	2.46044	2.3015	2.12213	2.1763	Caffeic acid O-methyltransferase
VIT_12s0059g01810	Vitvi12g00475	5.0518	5.56415	5.42965	4.48864	4.70718	4.78184	5.94698	6.17429	5.91816	4.84243	4.84118	4.93452	4.81205	4.85164	4.87186	5.38796	5.06725	5.21033	Photosystem II psbZ
VIT_12s0059g01870	Vitvi12g00480	5.87861	5.52304	5.83791	5.63073	5.3868	5.45605	5.98628	6.20616	6.24793	4.62741	4.60634	4.78662	4.80089	4.29639	4.58183	4.95043	5.0667	5.14525	GH3-like protein
VIT_12s0059g01960	Vitvi12g00487	6.85578	7.00698	6.3726	6.18142	5.73339	5.77035	5.6245	6.14675	5.84422	5.1218	4.99805	4.98053	5.63701	5.33731	5.73402	5.51009	5.53211	5.3626	Unknown protein
VIT_12s0059g02350	Vitvi12g00526	2.76258	2.76885	2.79377	6.69621	8.51622	8.22838	2.90078	2.93658	2.69493	3.68958	3.60471	3.155	2.90722	2.90196	2.85109	3.00688	2.94727	3.31168	Isocitrate lyase (Isocitrase) (Isocitratase) (ICL)
VIT_12s0059g02360	Vitvi12g00527	7.76939	7.76194	8.12891	8.83275	8.54951	8.74261	8.51942	8.0532	8.18548	8.47786	8.64589	8.67963	8.03859	8.37619	8.01571	8.06989	8.26316	8.0609	Myb caprice CPC
VIT_12s0059g02710	Vitvi12g00563	1.20649	1.39179	1.19523	0.740859	0.642133	0.642145	0.656459	0.660018	0.752402	0.653043	0.642788	0.646413	0.65709	0.647211	0.708963	0.648038	0.710056	0.657238	Pinene synthase
VIT_12s0134g00160	Vitvi12g00586	8.10199	8.08766	7.76488	7.25518	7.41498	7.41176	6.90006	7.30826	7.0872	6.06512	5.96522	6.19572	5.95818	5.94231	6.02951	5.43917	5.46223	5.36394	Xyloglucan endotransglycosylase/hydrolase 16
VIT_12s0134g00170	Vitvi12g02429	6.00846	6.4008	5.93755	5.42893	5.4005	5.51299	5.58808	5.66541	5.47817	4.41986	4.51698	4.32671	4.52028	4.8755	4.74692	4.16924	4.11591	4.22164	No hit
VIT_12s0134g00400	Vitvi12g02441	7.49825	7.19645	6.6013	6.06318	6.44823	6.23257	6.58582	7.25485	6.62714	7.17951	7.03943	7.13284	7.02521	7.09711	7.0774	7.15355	6.76374	7.2635	Zinc finger (B-box type)
VIT_12s0134g00470	Vitvi12g00624	4.12112	4.56642	4.12938	3.86803	3.92555	3.7224	4.06836	4.20282	3.94036	4.51075	4.53499	4.83631	4.39202	4.35499	4.45661	4.97029	4.82535	5.07974	No hit
VIT_12s0134g00560	Vitvi12g00631	6.90847	6.77637	6.87237	6.10658	6.92595	6.59322	7.18947	7.34334	7.37507	5.34963	5.66907	5.6784	5.77238	5.84628	5.53779	5.5766	5.67125	5.87861	Unknown protein
VIT_12s0142g00110	Vitvi12g00913	8.15014	7.86475	7.89135	9.19122	9.02279	9.10757	8.28391	8.49243	7.93018	9.00578	8.97494	8.92265	8.85278	8.76318	8.93778	8.79632	8.62313	8.66101	Splicing factor, arginine/serine-rich 2
VIT_13s0019g00500	Vitvi13g00264	1.99575	1.9988	2.01095	4.40426	4.29156	4.21397	2.17187	2.7208	2.12713	2.04588	1.98981	2.19531	2.1758	2.01478	1.99214	2.01931	1.99474	2.17671	Nodulin MtN21 family
VIT_13s0019g00730	Vitvi13g01537	5.79928	5.82308	5.60854	5.4864	5.20836	5.30671	5.86024	5.86612	6.01354	4.85995	4.82904	4.8938	4.81887	5.00836	4.99993	5.51562	5.43105	5.13639	Annexin ANN3
VIT_13s0019g00760	Vitvi13g01964	6.0343	5.92259	5.63697	5.70557	5.48027	5.33995	4.95744	5.37447	5.28679	5.68687	5.64529	5.35896	5.6476	5.88347	5.96234	5.74061	5.86319	5.65052	Histone H4
VIT_13s0019g00780	Vitvi13g00276	7.68552	7.55337	6.80338	6.74505	6.50022	6.46541	6.14725	6.79452	6.09043	7.03925	6.67748	6.63298	7.07824	6.8788	7.32728	7.10504	6.6538	6.86205	Histone H4
VIT_13s0019g00790	Vitvi13g02417	0.993174	1.073	0.997981	1.88871	2.06137	2.28541	1.01533	1.02141	0.983162	1.00943	0.991327	0.997799	1.01641	0.999212	0.992049	1.00067	0.992859	1.01667	Early-responsive to dehydration
VIT_13s0019g00860	Vitvi13g00278	8.66125	8.80265	8.88959	10.2279	9.88789	10.0136	8.84083	8.7461	8.65907	10.1477	10.3116	10.1724	10.1405	10.1245	9.81833	10.2331	10.2347	10.1169	Small heat-shock protein HSP17.5 Cytosolic class I
VIT_13s0019g01040	Vitvi13g00285	6.33966	6.33505	7.00129	6.1109	5.90181	6.2698	5.97874	5.75838	5.94074	5.92827	6.49369	6.59636	6.77001	6.95536	6.46593	6.36872	6.61748	6.52045	Unknown protein
VIT_13s0019g01130	Vitvi13g01972	7.19562	6.94628	7.10304	8.01754	7.83538	7.9408	6.88604	6.90547	6.78787	6.92473	6.78166	6.8444	6.63934	6.77669	6.8137	6.97315	6.8811	6.748	DC1 domain-containing protein
VIT_13s0019g01180	Vitvi13g00292	9.69595	9.73362	8.96938	8.31585	8.46985	8.49936	8.64275	9.09282	8.67764	9.1476	8.91218	9.0181	8.93959	8.82093	8.98221	9.03109	8.77371	8.94085	Glucan endo-1,3-beta-glucosidase precursor
VIT_13s0019g01220	Vitvi13g01556	5.99078	6.06899	6.30787	6.91511	6.66049	6.76541	6.83267	6.70044	6.91065	6.57465	6.55399	6.48539	6.6028	6.65119	6.46699	6.82938	6.83715	6.79698	Scarecrow transcription factor 3 (SCL3)
VIT_13s0019g01280	Vitvi13g00296	4.37702	4.20191	4.1205	3.79553	3.9087	3.7886	4.2644	4.67812	4.34449	3.4546	3.31236	3.342	3.49013	3.23043	3.50597	3.94397	3.93395	3.93458	DC1 domain-containing protein
VIT_13s0019g01360	Vitvi13g01980	3.26693	3.1519	3.45802	3.39273	3.35447	3.35462	4.51866	5.2747	4.83034	3.48114	3.25627	3.23316	3.33036	3.17597	3.36707	4.64835	4.45837	4.55827	Unknown
VIT_13s0019g01550	Vitvi13g02429	1.54127	1.54323	1.55106	3.36554	3.27167	3.22609	1.5849	1.59626	1.52022	1.57365	1.53745	1.55069	1.58694	1.55353	1.53895	1.55646	1.54062	1.58742	Protease inhibitor/seed storage/lipid transfer protein (LTP)
VIT_13s0019g01890	Vitvi13g01992	7.46903	7.47135	7.26427	6.67784	6.68146	6.81921	7.13022	7.23194	7.28967	6.0644	5.97149	5.81021	5.92837	6.05844	5.91205	5.86097	5.76887	5.99044	DVL11/RTFL8 (ROTUNDIFOLIA like 8)
VIT_13s0019g02040	Vitvi13g00332	8.87655	8.94814	8.82798	9.72014	10.0488	10.132	9.63077	9.83932	9.28893	9.84972	9.82718	9.7863	9.22192	9.45545	9.33081	9.11189	9.10068	9.14572	Lectin protein kinase
VIT_13s0019g02050	Vitvi13g01994	4.07666	3.97671	3.85275	4.03153	3.72061	3.61003	4.37754	4.72759	4.63242	3.98296	3.4467	4.06798	3.52588	3.67242	3.5405	3.83912	3.54556	3.88311	Ribulose bisphosphate carboxylase/oxygenase activase, chloroplast
VIT_13s0019g02280	Vitvi13g00350	7.89488	7.80858	7.80384	9.32617	9.88215	9.76709	9.05534	9.09737	8.56679	8.48097	8.59788	8.56593	8.03146	7.91981	8.06639	8.03514	7.82053	7.88276	Regulator of chromosome condensation (RCC1)
VIT_13s0019g02300	Vitvi13g00351	7.91912	8.00481	7.53586	7.37372	7.91031	7.70199	8.15459	8.76129	8.52437	7.40697	7.20072	7.22992	6.88236	6.98471	7.05198	7.19378	6.88281	7.07345	Wall-associated receptor kinase-like 20
VIT_13s0019g02740	Vitvi13g02014	5.62302	5.97972	5.59687	8.2964	8.47323	8.51206	6.39407	6.79811	5.68884	6.80249	6.38024	6.43666	6.22029	6.1287	6.24269	5.97531	5.76373	6.10691	Heat shock protein 17.6 kDa class I
VIT_13s0019g02760	Vitvi13g02016	2.43555	2.43877	2.45166	4.88525	4.8884	4.54601	2.9377	3.24468	2.5473	3.40529	3.01045	2.76259	2.51189	2.6237	2.58997	2.54855	2.43449	2.61187	Heat shock protein 17.6 kDa class I
VIT_13s0019g02770	Vitvi13g02017	3.55407	3.43617	3.52481	6.3417	6.19481	6.12084	4.196	4.34129	3.63569	4.80835	4.33156	4.28398	3.9001	3.866	4.22076	3.66547	3.55189	3.77924	Heat shock protein 17.6 kDa class I
VIT_13s0019g02780	Vitvi13g02018	7.81233	7.84284	7.45366	10.1397	10.2835	10.0782	8.34873	8.9637	7.67867	8.51761	8.20034	8.21096	7.69306	7.4578	7.3727	7.59674	7.41379	7.55586	Heat shock protein 17.6 kDa class I
VIT_13s0019g02820	Vitvi13g00405	2.96806	3.05126	2.90908	6.28948	6.11128	5.82103	3.34026	4.0446	3.11387	4.08831	3.69458	3.40965	3.18352	3.15793	3.36182	3.16748	3.18437	3.26973	Heat shock protein 18.2 kDa class I
VIT_13s0019g02840	Vitvi13g00409	3.51669	3.73153	3.49105	6.19883	6.07492	5.96837	3.53507	4.48752	3.38942	4.32459	3.79678	4.1659	3.97206	3.77495	3.71358	3.68406	3.39513	3.74717	Heat shock protein 18.2 kDa class I
VIT_13s0019g02850	Vitvi13g00410	6.51658	6.53037	6.20858	7.66963	7.8942	7.81886	6.36393	6.91102	5.88959	6.50956	6.66757	6.54796	6.26065	6.31852	6.30671	6.50484	6.14159	6.32373	Heat shock protein 17.6 kDa class I
VIT_13s0019g02930	Vitvi13g02024	9.53339	9.42581	9.40846	11.6226	11.0852	11.2418	9.46573	9.64284	9.32312	10.9188	10.768	10.6918	10.5873	10.3881	10.5102	10.4026	10.2396	10.4373	Heat shock protein 17.6 kDa class I
VIT_13s0019g03000	Vitvi13g00451	9.58212	9.42356	9.16594	11.4397	11.082	11.0095	9.24624	9.69958	9.01731	10.8129	10.5559	10.5035	10.4385	10.2966	10.4082	10.1537	10.0789	10.1421	Heat shock protein 17.6 kDa class I
VIT_13s0019g03090	Vitvi13g00471	6.40592	6.33306	5.93852	8.74034	8.20316	8.40359	6.27581	6.65196	5.9563	7.20624	6.90892	6.85137	6.45583	6.61656	6.8015	6.82502	6.68798	6.77431	Heat shock protein class I (HSP17.8-CI)
VIT_13s0019g03160	Vitvi13g00490	7.18453	7.14708	6.75241	9.51395	9.00261	9.06588	6.93442	7.55229	6.30214	7.94478	7.81262	7.74326	7.72119	7.39073	7.53698	7.58495	7.44324	7.66291	Heat shock protein 17.6 kDa class I
VIT_13s0019g03170	Vitvi13g00491	9.8126	9.74756	9.45583	11.2886	11.4078	11.3221	10.0321	10.6871	9.93954	10.7334	10.3671	10.385	10.094	9.79902	9.89474	9.92618	9.75025	9.96971	Heat shock protein 16.9 kDa class I
VIT_13s0019g03350	Vitvi13g00507	8.0934	8.29908	8.1876	7.72882	8.52543	8.32066	9.34938	9.34378	9.23915	8.71435	8.67337	8.66212	8.58453	8.62825	8.66167	8.89363	8.85659	8.86684	Sedoheptulose-1,7-bisphosphatase (SBPase), Chloroplast
VIT_13s0019g03610	Vitvi13g00536	5.36365	5.27747	4.93906	3.84121	4.20226	4.37792	4.3547	4.79331	3.96057	3.99566	3.85645	4.05768	4.29407	4.20322	4.30113	3.84213	3.49366	3.45976	RNA recognition motif (RRM)-containing protein
VIT_13s0019g03760	Vitvi13g00551	4.94357	4.78456	4.33997	3.9246	3.91363	3.88191	4.0507	4.17818	4.15984	3.64448	3.82391	3.71647	3.88777	3.53705	3.92984	4.06827	4.05733	4.30856	Lateral organ boundaries protein 11
VIT_13s0019g03780	Vitvi13g00552	2.82502	2.67683	2.79552	1.96025	1.8923	2.0546	2.0331	1.89548	1.87364	1.79173	1.95324	1.9746	1.80074	1.84998	1.83555	1.85294	1.95829	1.96425	Lateral organ boundaries protein 11
VIT_13s0019g03910	Vitvi13g02053	4.15772	4.54564	4.28064	5.99298	5.89578	5.87911	4.3587	4.5029	4.52727	6.25057	5.99536	5.9312	4.8888	4.80242	5.02128	5.2223	5.06998	5.04081	Unknown
VIT_13s0019g03930	Vitvi13g02055	3.87085	3.64895	3.64668	3.18146	3.08828	3.14051	3.1819	3.13182	3.20123	4.02731	4.07981	3.9156	3.86794	3.78669	3.88514	3.73593	3.84181	3.67255	No hit
VIT_13s0019g04050	Vitvi13g00577	9.3838	9.19193	8.7214	8.64365	8.17048	8.27855	8.74439	9.03096	8.98868	8.41583	8.25517	8.27688	8.416	8.10955	8.23195	8.61732	8.45992	8.68773	TET6 (tetraspanin6)
VIT_13s0019g04140	Vitvi13g00590	6.40688	6.6345	6.61397	6.69566	7.07781	6.56843	8.10439	8.38596	8.15334	6.61843	6.50135	6.43007	6.01704	6.17669	6.12424	6.50012	6.49668	6.33518	LHCA1
VIT_13s0019g04390	Vitvi13g00614	9.05618	9.19745	9.35724	8.86282	9.60849	9.57461	9.50206	9.45292	9.25332	8.90538	8.87936	8.85226	9.08894	9.10323	8.97431	8.43786	8.32069	8.49041	GATA transcription factor 10
VIT_13s0019g04440	Vitvi13g00620	3.54528	3.32652	3.34548	3.54448	3.39975	3.35452	3.64809	3.9578	3.9854	4.28367	4.43924	4.46678	3.65515	3.6671	3.61414	3.78934	3.93624	4.19168	Zinc finger (C3HC4-type ring finger)
VIT_13s0019g04660	Vitvi13g00646	7.28604	7.04258	7.45011	7.35721	7.26069	7.43772	7.31523	7.08231	7.05102	6.65608	6.91575	7.04915	6.18085	6.22644	6.20547	7.30499	7.10737	7.11615	Amino acid permease
VIT_13s0019g04910	Vitvi13g00669	9.76671	9.65915	9.2077	8.36266	9.24079	8.92138	9.70485	10.4066	9.75567	8.08798	8.01124	7.99599	7.87583	7.82603	8.01418	8.26032	8.05551	8.32623	Pectate lyase
VIT_13s0019g05070	Vitvi13g00683	5.79564	6.08304	6.27801	5.32887	5.61977	5.50114	6.19104	6.10664	6.0852	7.21366	7.04414	7.17229	7.39642	7.4338	7.28023	7.28488	7.20031	7.41097	Nodulin family protein
VIT_13s0019g05120	Vitvi13g00688	3.29337	3.06488	3.08736	6.63511	7.10582	6.94672	3.28044	3.21786	3.14828	4.35905	4.0359	4.14928	3.68652	3.87074	3.84123	3.61675	3.42547	3.61765	Cysteine proteinase precursor
VIT_13s0019g05170	Vitvi13g00694	6.15698	6.61564	6.1551	5.6872	6.23464	6.13677	5.98897	6.77777	6.27138	6.43898	5.96045	6.21947	6.35721	6.09968	6.51237	6.93067	6.53182	6.97838	Zinc finger (C2H2 type) family
VIT_13s0019g05190	Vitvi13g02070	8.26337	8.20402	8.26176	8.79307	8.53332	8.60923	7.76339	7.47925	7.65294	7.96149	8.33387	8.09657	8.05082	8.10499	7.97216	8.28665	8.38894	8.32996	RAB GTPase RAB_ALPHA
VIT_13s0019g05370	Vitvi13g00706	8.59344	8.69941	8.52367	8.93828	8.71757	8.59892	7.8763	8.19842	8.19566	9.21852	8.88142	8.87568	9.2028	9.16537	9.18808	9.45208	9.33328	9.49394	Histone H2B
VIT_13s0047g00110	Vitvi13g01107	9.23389	9.10444	9.16296	11.0919	10.976	11.2626	10.2643	10.0598	9.53069	10.306	10.5789	10.5712	9.32945	9.42443	9.56186	9.53813	9.51973	9.25554	Ripening regulated protein DDTFR8
VIT_13s0047g00210	Vitvi13g01119	5.88393	6.11208	6.06219	4.959	5.14851	5.24209	6.72518	6.48243	6.59022	5.08519	5.10203	5.01529	4.78556	4.95218	4.76789	5.29354	5.1199	5.21576	flavonol synthase
VIT_13s0047g00230	Vitvi13g01123	7.80837	7.81284	7.30053	6.4596	6.65438	6.57253	6.60405	7.07946	7.01366	5.71655	5.7108	5.75584	5.48938	5.85663	5.92718	5.73619	5.6791	5.70431	Pectinesterase family
VIT_13s0047g00340	Vitvi13g01862	1.08231	1.08299	1.08576	1.51596	1.8138	1.78309	1.18052	1.1031	1.07521	1.09414	1.14423	1.21772	1.1822	1.15597	1.1453	1.22403	1.26387	1.33173	Ethylene-responsive transcription factor WRINKLED 1
VIT_13s0047g00500	Vitvi13g01171	5.29392	5.29233	5.67773	5.88255	5.30803	5.50171	4.7228	4.74454	4.5969	4.63465	4.86412	4.98009	4.05307	4.01679	3.92585	5.18492	5.30374	5.21778	3-hydroxyisobutyryl-CoA hydrolase
VIT_13s0047g01230	Vitvi13g01236	0.499274	0.499835	0.502097	0.903652	1.47014	1.19122	0.512417	0.516082	0.493451	0.508885	0.568257	0.501989	0.513068	0.502821	0.498616	0.503684	0.49909	0.51322	flavonoid 1-2 rhamnosyltransferase
VIT_13s0064g00460	Vitvi13g01686	13.8616	13.9994	13.8754	13.3822	14.0195	13.9875	14.5453	14.7284	14.4249	12.9162	12.7235	12.7255	12.5478	12.439	12.4765	12.6572	12.5749	12.6652	Unknown protein
VIT_13s0064g00670	Vitvi13g02488	9.44922	9.25316	8.16252	8.66797	8.32691	8.20184	8.73795	9.82229	9.12825	8.18435	7.64759	7.68806	7.9872	7.70224	8.07255	8.42306	8.00067	8.03129	No hit
VIT_13s0064g00890	Vitvi13g01731	11.7464	11.7687	11.9554	11.4093	11.8052	11.8196	12.0688	11.7904	11.8316	11.3693	11.5034	11.5074	11.5627	11.6988	11.5146	10.8717	10.8827	10.87	Cellulose synthase CESA3
VIT_13s0064g00910	Vitvi13g02505	5.19868	4.97235	4.73586	7.81165	7.12416	7.35317	5.21131	5.60888	5.1911	5.79261	5.98379	5.78551	5.82508	5.94108	5.79085	6.29247	6.0168	6.01539	Unknown
VIT_13s0064g00960	Vitvi13g01737	0.542815	0.266666	0.0689678	-0.124158	-0.132479	-0.132471	-0.124119	-0.122036	-0.134721	-0.126115	-0.132097	-0.129985	-0.12375	-0.12952	-0.131863	-0.129037	-0.1316	-0.123663	Myb domain protein 46
VIT_13s0064g01110	Vitvi13g02509	6.65376	6.92912	6.87627	6.38918	6.5675	6.49319	6.30833	6.30414	5.83351	8.20997	8.0349	7.95294	7.40806	7.71763	7.90059	7.90813	7.50631	7.41169	No hit
VIT_13s0064g01760	Vitvi13g01792	-0.0379789	-0.0376358	-0.03625	0.622179	0.346775	0.300238	-0.0298779	-0.0275966	-0.0415276	-0.0320669	-0.0386391	-0.0363159	-0.0294731	-0.035805	-0.0383813	-0.0352748	-0.0380918	-0.0293786	Amygdalin hydrolase isoform AH I
VIT_13s0067g00110	Vitvi13g00004	6.47219	6.59234	6.39863	5.96595	6.34647	6.03498	6.69612	7.12397	7.28385	5.44974	5.26239	5.07488	5.3237	5.06176	5.06641	4.82171	4.91178	4.8793	CYP72A1
VIT_13s0067g00220	Vitvi13g00012	6.72819	6.77539	5.94878	5.50278	5.10237	5.50999	4.59517	4.81375	5.93987	4.66906	4.95068	4.9767	4.76907	4.61486	4.95893	5.189	5.13549	5.28335	Aquaporin TMP-C
VIT_13s0067g00330	Vitvi13g00019	7.23618	7.349	7.01997	6.79219	6.82155	6.78303	7.01389	7.21081	7.10894	7.22175	7.08875	7.26601	7.81077	7.71449	7.7228	8.32881	8.21051	8.38382	AUX1 auxin influx carrier protein
VIT_13s0067g00430	Vitvi13g01306	3.11469	3.17549	3.44626	3.73933	4.47208	4.37962	3.74018	3.58913	3.53764	3.73771	4.15731	3.99264	3.55846	3.69693	3.98643	3.5928	3.68098	3.32927	GTB1 (global transcription factor group B1)
VIT_13s0067g00500	Vitvi13g01304	1.88621	1.70758	1.71177	2.08237	2.51564	2.56961	1.73102	2.16996	1.75206	2.05789	2.23662	1.84142	1.73224	1.78119	1.93539	1.84862	1.88524	1.88931	Transcription elongation factor SPT6
VIT_13s0067g00890	Vitvi13g00047	4.90336	4.93557	4.91098	4.77511	4.7804	4.78065	4.70619	4.93159	5.12212	5.38534	5.48661	5.38589	4.71566	4.68938	4.75243	5.9534	5.92518	5.82485	Phosphoinositide-specific phospholipase C
VIT_13s0067g00910	Vitvi13g02272	8.73569	8.83417	9.0097	8.11928	8.63089	8.54373	9.34691	8.96369	9.21178	8.36832	8.43135	8.49763	8.38051	8.35286	8.40101	8.46816	8.5232	8.41385	R protein MLA10
VIT_13s0067g01180	Vitvi13g00066	3.80733	3.92847	4.03254	3.07729	3.3544	3.11886	3.40661	3.39613	3.61214	3.1131	3.36308	3.20622	2.86843	3.06673	3.03442	3.39324	3.30026	3.59048	Leaf senescence related
VIT_13s0067g01240	Vitvi13g00070	3.13987	3.14677	3.1742	8.2249	8.93212	8.57574	3.29251	3.33231	3.06559	4.76203	4.41802	4.29202	3.66269	3.717	3.64428	3.28417	3.38309	3.58208	Em protein GEA6 (EM6)
VIT_13s0067g01250	Vitvi13g01893	2.24387	2.24779	2.26337	4.85959	5.24044	4.93812	2.3301	2.35234	2.20158	2.60255	2.71107	2.759	2.5465	2.45835	2.57735	2.37359	2.33668	2.33504	Em protein GEA6 (EM6)
VIT_13s0067g01650	Vitvi13g00097	10.066	10.049	9.85673	10.054	9.99888	9.82796	9.15936	9.54415	9.13613	10.6389	10.4137	10.4039	10.3754	10.3586	10.4009	9.98755	9.89599	9.98507	Glutaredoxin
VIT_13s0067g01660	Vitvi13g00098	3.47132	3.47797	3.50464	4.17709	4.60599	4.76512	3.98946	3.61556	3.69606	3.48671	3.45849	3.36636	3.2251	3.59619	3.50366	3.43202	3.239	3.68145	Sister chromatid cohesion 1 protein 1 DIF1/SYN1
VIT_13s0067g01740	Vitvi13g00102	3.08355	2.8934	3.0149	3.91253	3.36133	3.66299	3.60134	3.7244	3.49649	2.95423	2.88232	2.90791	3.04601	3.02095	2.98574	3.33778	3.08174	3.31964	Receptor protein kinase
VIT_13s0067g01910	Vitvi13g00112	8.9118	8.67338	8.72328	9.55684	9.24881	9.30337	8.79931	8.74298	8.49264	9.10686	9.18846	9.14313	9.0406	8.94419	9.09808	8.77072	8.88751	8.91853	Unknown protein
VIT_13s0067g02050	Vitvi13g00122	7.07204	7.25122	7.14151	7.35659	7.33244	7.2851	6.2526	6.04965	6.70556	6.51259	6.423	6.65402	5.88838	6.10507	5.73263	7.24983	7.26166	7.12171	Unknown protein
VIT_13s0067g02130	Vitvi13g01900	10.7446	10.7045	10.305	10.9216	10.8905	10.8259	9.80035	10.2421	10.1437	11.2362	11.0882	11.0793	10.903	10.7471	10.9338	10.5844	10.4575	10.5128	Dehydration-induced protein (ERD15)
VIT_13s0067g02290	Vitvi13g00140	6.28492	6.14533	5.8332	5.9386	5.7683	5.74921	4.27825	4.52735	4.43499	4.87169	5.03262	5.11006	4.53478	4.27079	4.30273	5.24152	5.41467	5.33091	BTB/POZ domain-containing protein
VIT_13s0067g02300	Vitvi13g01902	10.3406	10.4215	10.0979	10.6783	10.7009	10.5767	9.58407	9.84083	9.82496	11.3666	11.1833	11.1583	11.1996	11.0963	11.1099	10.6469	10.4443	10.7245	Hypoxia-responsive
VIT_13s0067g02560	Vitvi13g00155	8.2999	8.27958	8.21423	7.89086	7.5205	7.69156	8.52252	8.71894	8.63828	7.6533	7.5001	7.62807	7.66023	7.71784	7.7893	8.06903	7.79056	7.77523	Unknown protein
VIT_13s0067g02840	Vitvi13g01409	5.09218	5.27835	5.14053	5.2572	5.75389	5.85727	5.97318	5.72421	5.98708	5.98144	5.9056	5.84337	6.08403	5.96952	5.90494	6.09774	5.9891	6.2128	Phosphatidylinositol-4-phosphate 5-kinase
VIT_13s0067g03050	Vitvi13g00182	6.69437	6.76616	7.14582	6.46692	6.90964	6.76858	7.49027	7.24787	7.46555	6.62339	6.62224	6.69126	6.61615	6.84719	6.73551	6.32223	6.32128	6.20317	Leucine-rich repeat transmembrane protein kinase
VIT_13s0067g03140	Vitvi13g01916	4.09559	4.07896	4.03186	3.97544	3.74307	3.93185	3.93622	4.27792	4.74419	3.57085	3.6417	3.68597	3.71601	3.51532	3.37927	4.2707	4.32045	4.16899	WRKY DNA-binding protein 70
VIT_13s0067g03780	Vitvi13g00223	5.54748	5.69855	6.09507	5.28954	5.88585	6.02922	6.26244	5.91055	6.07923	5.30562	5.33107	5.6203	5.67755	5.96923	5.76979	5.23691	5.17513	5.40524	Leucine-rich repeat protein kinase
VIT_13s0067g03890	Vitvi13g00230	8.73589	8.55355	8.50802	7.97668	7.73308	7.77759	9.0071	8.94795	9.35997	6.47046	6.54072	6.42514	6.75097	6.7667	6.5715	6.80542	6.84596	6.62808	Beta-ketoacyl-CoA synthase
VIT_13s0074g00090	Vitvi13g00714	1.56104	1.80013	1.63742	2.26236	2.62652	2.37878	1.51694	1.52374	1.70473	1.5104	1.62041	1.75961	1.51815	1.57229	1.49139	1.57502	1.49227	1.60524	Glycosyl transferase family 47 protein
VIT_13s0074g00110	Vitvi13g00716	8.71354	8.59976	8.49072	8.61686	8.29698	8.25174	8.0865	8.30305	8.07818	7.51548	7.40092	7.37476	6.99905	7.15846	7.22741	7.91666	7.92324	7.8492	Bark storage protein A precursor
VIT_13s0074g00390	Vitvi13g00738	8.89924	9.00267	8.69211	7.93188	8.29541	8.16979	9.48344	9.71299	9.23868	6.63544	6.30269	6.58965	6.61062	6.50405	6.66335	6.94808	6.54182	6.77413	CYP77A2
VIT_13s0074g00540	Vitvi13g02101	6.10478	6.14477	6.30012	5.42012	5.62601	5.65224	6.0566	5.8666	6.03041	5.52728	5.48529	5.51677	5.5012	5.59807	5.52454	5.4644	5.40742	5.28386	Lysine histidine transporter 1
VIT_13s0074g00610	Vitvi13g00772	1.12598	1.12699	1.13105	2.00939	2.2323	2.40097	1.14939	1.15583	1.11542	1.31659	1.19902	1.21122	1.15054	1.13235	1.12479	1.13389	1.12564	1.15081	UDP-glucose:sesaminol 2'-O-glucoside-O-glucosyltransferase
VIT_13s0074g00640	Vitvi13g00777	7.17247	7.06276	6.16362	6.70329	6.63752	6.52249	6.47042	7.13347	6.62628	6.27076	6.04132	5.96153	6.10118	6.11656	6.26142	6.62674	6.63612	6.81498	Unknown protein
VIT_13s0074g00660	Vitvi13g00779	7.01422	7.35442	7.16057	6.45324	7.20179	7.12131	7.94903	8.02599	7.86164	6.45967	6.59794	6.39247	6.27255	6.08716	6.1132	6.58603	6.41088	6.69372	ABC transporter G member 22
VIT_13s0074g00680	Vitvi13g00783	5.17848	5.32093	5.27165	4.97668	5.47537	5.52433	6.10395	5.98053	5.90237	5.14795	4.76375	4.95243	4.60592	4.6738	5.01673	4.95967	4.85275	4.76342	ABC transporter G member 22
VIT_13s0074g00700	Vitvi13g00786	5.23564	5.29472	5.26236	5.034	5.34465	5.16581	5.93339	5.94047	5.86825	4.89302	5.05887	4.6945	4.65965	4.648	4.66718	5.04711	4.89545	4.90407	ABC transporter G member 22
VIT_13s0084g00090	Vitvi13g01395	10.1389	10.1717	10.1325	9.74535	10.1411	9.95975	9.24654	9.52156	9.50918	9.52839	9.60664	9.69635	9.46727	9.44737	9.27441	9.00531	9.06952	9.17852	Nodulin MtN21 family
VIT_13s0084g00670	Vitvi13g02295	8.23207	8.21038	8.05571	8.02431	7.9145	7.89814	6.90607	7.29144	7.4598	8.59729	8.66068	8.41345	8.44	8.38482	8.17426	8.36714	8.37948	8.33551	Unknown protein
VIT_13s0101g00460	Vitvi13g00974	11.3977	11.0347	10.1126	10.277	9.95856	9.9448	9.65928	10.4241	10.021	10.9806	10.7025	10.7118	10.9147	10.6175	10.9388	10.9481	10.8722	11.0204	No hit
VIT_13s0101g00520	Vitvi13g00981	6.82566	6.61058	6.12028	6.07829	6.44609	6.1614	6.71723	7.4755	6.70687	5.57958	5.75909	5.4909	5.34659	5.48674	5.61891	5.80516	5.57939	5.58973	Unknown protein
VIT_13s0106g00690	Vitvi13g02139	7.95261	7.79031	7.29848	7.90148	7.33162	7.28527	6.79508	7.48637	6.95315	6.83148	6.59862	6.69806	6.80931	6.69177	6.80085	6.09671	5.94323	5.94518	No hit
VIT_13s0139g00270	Vitvi13g01490	4.59293	4.62515	4.83067	4.44253	4.39526	4.42083	5.12498	5.03098	5.01282	4.20678	4.65752	4.46919	4.25842	4.58576	4.27483	4.41149	4.49696	4.55667	R protein MLA10
VIT_13s0156g00100	Vitvi13g02576	9.861	9.40703	9.04946	8.61221	8.55151	8.37241	9.01675	9.42234	9.30831	8.31134	8.00068	8.13174	8.35173	8.53046	8.44226	8.91664	9.00135	9.04757	Unknown protein
VIT_13s0156g00440	Vitvi13g02561	8.15786	8.19731	8.63742	7.30321	8.03396	8.04004	8.83873	8.36556	8.67883	7.57014	7.67955	7.67293	7.74763	7.71622	7.72263	7.63378	7.71903	7.57815	R protein disease resistance protein
VIT_13s0156g00610	Vitvi13g01807	7.45775	7.68162	7.89625	7.26781	7.19373	7.25456	7.54835	7.42573	7.37347	5.74209	5.9979	5.94254	6.45064	6.51672	6.24264	5.75826	5.61261	5.47707	S-receptor kinase
VIT_13s0158g00090	Vitvi13g02457	8.29551	8.34913	8.1378	9.31404	8.86785	9.10316	7.78635	7.77181	7.95213	10.0222	10.1214	10.0165	9.74886	9.90493	9.68676	8.66602	8.7402	8.72094	Unknown
VIT_13s0158g00130	Vitvi13g01628	1.87033	1.78876	1.79674	3.66292	3.68478	3.269	1.83213	1.84435	1.76575	1.91668	2.01299	1.88362	2.03067	1.96979	1.94407	1.89183	1.78611	1.93701	Lactoylglutathione lyase
VIT_13s0158g00160	Vitvi13g01625	5.54209	5.34273	5.13916	5.37092	5.39609	5.09032	5.11196	5.25216	5.17567	5.17609	5.17631	5.17682	5.27321	5.30411	5.33249	5.72775	5.64667	5.74282	Unknown protein
VIT_13s0158g00320	Vitvi13g01614	7.47807	7.61629	7.86287	7.97875	8.00843	8.05049	6.85635	7.12402	7.24246	8.75143	8.84812	8.92887	8.749	8.67509	8.48699	8.1889	8.38996	8.31136	FAD linked oxidase, N-terminal
VIT_13s0158g00340	Vitvi13g01613	9.49373	9.52114	9.78627	10.4667	10.1239	10.2868	9.85812	9.6754	9.78562	9.67218	9.79365	9.84072	9.93762	9.85037	9.87056	9.63588	9.68377	9.62862	Glycerol-3-phosphate dehydrogenase
VIT_13s0320g00030	Vitvi13g01852	3.9001	4.19605	4.16423	3.95465	4.02886	4.09663	3.95539	3.87849	4.09559	4.98477	5.08031	4.827	4.32228	4.4209	4.3487	5.23224	5.03391	5.16301	Unknown protein
VIT_14s0006g01610	Vitvi14g00973	7.06464	6.98871	6.45654	6.18915	6.08854	5.83945	6.17287	6.43913	6.42703	7.501	7.20557	7.17869	7.20616	7.29163	7.38409	7.35729	7.25747	7.49382	PMI2 (plastid movement impaired 2)
VIT_14s0006g01620	Vitvi14g00974	5.14706	5.1577	4.94572	5.53381	5.86687	5.56971	5.80777	6.11599	5.70738	5.59262	5.44856	5.36851	5.40168	5.38518	5.3819	5.74624	5.23918	5.49027	Myb domain protein 4
VIT_14s0006g01910	Vitvi14g02841	4.89613	4.78853	4.61841	4.56641	4.63589	4.89697	5.21037	5.3754	5.21753	4.36997	4.19251	4.20342	4.50348	4.7312	4.67882	5.1763	5.21056	4.98746	Unknown
VIT_14s0006g01930	Vitvi14g02845	8.65136	8.48221	7.70666	8.57419	8.16314	8.37285	8.45958	9.30478	8.48757	7.79848	7.67224	7.55491	7.83157	7.9014	8.14245	8.62028	8.49376	8.54067	Unknown protein
VIT_14s0006g02310	Vitvi14g02860	2.58726	3.52386	1.9281	1.87877	1.97651	1.90876	2.21024	3.28667	1.89136	1.95642	2.217	2.06928	1.97368	1.93115	2.04741	2.00991	1.91542	1.97431	No hit
VIT_14s0006g02530	Vitvi14g02869	6.98273	6.77172	5.56642	4.63311	4.46844	4.79814	4.63427	5.65331	5.16633	4.46218	4.17282	4.31178	4.08691	3.96214	4.00702	4.25834	4.43639	4.40196	Non-specific lipid-transfer protein 2 (LTP 2)
VIT_14s0006g02570	Vitvi14g01132	5.61709	5.08931	4.39386	4.36989	4.35183	4.03784	5.11649	6.06095	5.55263	3.49194	3.31824	3.42126	3.29239	3.29184	3.18368	3.29926	3.25932	3.37946	Protease inhibitor/seed storage/lipid transfer protein (LTP)
VIT_14s0006g02590	Vitvi14g01136	6.17759	6.00416	5.70628	5.97406	5.73177	5.8593	4.71603	4.46238	4.72906	6.07852	5.66624	5.83895	4.53841	4.69797	4.66843	6.04056	6.18058	5.95224	Glutamine amidotransferase
VIT_14s0006g02600	Vitvi14g01138	7.25056	7.35202	7.4397	6.97279	7.29825	7.27771	8.00798	7.89794	7.84672	7.8716	7.72065	7.94176	7.68765	7.71813	7.801	7.74032	7.65204	7.74984	Wall-associated kinase 4
VIT_14s0006g02610	Vitvi14g01141	4.93559	5.19532	5.11713	4.41538	4.18731	4.52856	4.32863	4.37203	4.3809	5.2897	5.2434	5.18034	5.1614	5.31835	5.25293	4.81018	4.95031	4.89928	Unknown protein
VIT_14s0006g02850	Vitvi14g01181	5.66104	5.29206	5.28588	5.34359	5.13709	4.91014	6.079	6.16107	6.2966	4.7898	5.07371	4.74908	5.10567	4.79236	4.83247	5.66159	5.64479	5.71938	BEE1 (BR Enhanced expression 1)
VIT_14s0006g02950	Vitvi14g01193	8.79626	8.79141	8.33565	9.81969	9.89113	9.67374	7.75455	7.9942	7.98811	11.0474	10.9035	10.8128	11.1805	10.7655	11.0357	9.42646	9.2165	9.44773	Lateral organ boundaries protein 41
VIT_14s0006g02970	Vitvi14g01195	2.46132	2.52492	2.53428	2.57682	2.72187	2.57122	3.09442	3.34813	3.23829	3.01131	2.93851	2.75698	3.14636	2.94822	2.90416	3.15098	2.98623	3.10318	CYP735A1
VIT_14s0006g02990	Vitvi14g01198	9.22071	9.27751	9.29268	8.16026	8.78338	8.76149	9.97702	9.9179	9.67626	7.12847	7.16412	7.21717	6.75748	7.05626	7.09693	7.86938	7.67478	7.62949	3-ketoacyl-CoA synthase
VIT_14s0006g03050	Vitvi14g01211	5.38973	5.25004	5.17889	4.97378	4.91679	5.04909	4.6807	4.72795	4.55764	6.07906	5.77334	5.78624	5.77477	5.89496	5.96798	5.83713	5.96191	5.76223	Unknown protein
VIT_14s0006g03250	Vitvi14g02890	2.58247	2.58707	2.49226	3.59337	3.58348	3.4463	2.32713	2.3385	2.57998	2.46734	2.62291	2.60467	2.63039	2.55576	2.67402	2.56207	2.63096	2.32962	AWPM-19
VIT_14s0030g00190	Vitvi14g00303	7.67514	7.71987	7.13065	6.77575	6.99528	6.82022	7.32178	7.8461	7.16882	6.50807	6.71407	6.44451	6.52777	6.70899	6.7915	7.27625	7.10404	7.11359	Unknown protein
VIT_14s0030g01470	Vitvi14g00400	1.94455	1.94737	1.9586	3.93642	4.24317	4.12033	2.00706	2.02331	1.91427	2.18913	2.26185	2.55796	2.00998	1.96215	1.94121	2.06291	1.94361	2.01066	Late embryogenesis abundant protein D-34 (LEA D-34)
VIT_14s0030g01610	Vitvi14g00413	8.96926	8.83278	8.84197	8.84547	8.67472	8.70284	8.20243	8.27657	8.28055	9.24723	9.29083	9.14922	8.83941	9.18387	9.15785	9.22637	9.22209	8.99548	Cytidine/deoxycytidylate deaminase
VIT_14s0030g01890	Vitvi14g00438	8.60472	8.56461	8.15198	7.92135	7.66326	7.73079	7.5023	7.9179	7.68589	9.24581	9.18174	9.08434	8.84614	8.96377	9.03566	8.49028	8.56278	8.4395	Unknown
VIT_14s0030g02110	Vitvi14g00461	5.49837	5.35125	5.49825	4.88808	5.56963	5.51612	6.28071	6.24605	6.49312	4.96999	5.00136	4.86003	5.15739	5.24151	4.98573	5.97367	5.88419	5.94429	Ca2+-transporting ATPase type 2 isoform 8
VIT_14s0030g02310	Vitvi14g00483	4.59114	4.86567	4.82908	4.03184	4.18521	4.0254	4.3804	4.03712	4.62333	3.7672	3.80879	3.93157	3.81186	3.70201	3.61264	3.91799	3.66148	4.00102	Auxin-induced protein 22D
VIT_14s0036g00420	Vitvi14g00605	8.97736	9.06941	8.9167	8.8761	8.65027	8.57672	8.03678	8.04766	8.28842	9.18547	9.13051	9.0885	8.96431	8.90938	8.91465	8.69028	8.51389	8.68368	Phosphoenolpyruvate carboxylase kinase
VIT_14s0036g00930	Vitvi14g00658	12.601	12.6094	12.5175	13.422	13.0303	13.2192	12.5774	12.6507	12.5364	13.1237	13.0739	13.0894	12.8646	12.844	12.8887	12.8251	12.837	12.7908	Polyubiquitin (UBQ4)
VIT_14s0036g00990	Vitvi14g00668	4.19776	4.35128	4.71084	5.45437	5.15627	5.33246	4.4009	4.6524	5.1342	5.0891	4.5117	5.10747	5.25097	4.49396	4.76715	5.142	5.23483	5.47217	Polyubiquitin (UBQ4)
VIT_14s0036g01020	Vitvi14g00672	12.5752	12.5958	12.3944	13.5723	13.1334	13.405	12.4746	12.7679	12.5765	13.0833	13.003	13.0021	12.7148	12.7148	12.8165	12.904	12.938	12.8106	Polyubiquitin (UBQ4)
VIT_14s0036g01180	Vitvi14g02749	2.83262	2.69481	2.65624	3.00526	3.01009	2.89843	3.65752	3.14185	3.34108	2.75893	2.82251	3.20394	2.58351	2.716	2.68614	2.60685	2.68951	2.85025	RPS2 (resistant to p. syringae 2)
VIT_14s0060g00040	Vitvi14g02431	4.58692	4.97842	4.90273	5.52461	5.3439	5.34419	4.57001	4.81086	4.78504	6.38353	6.25694	6.52327	6.04172	6.29585	6.03632	6.80506	6.67918	6.6273	Retrotransposon
VIT_14s0060g00230	Vitvi14g00017	10.5122	10.5378	10.7316	10.6247	10.4854	10.4734	10.2013	9.96573	10.1003	9.17805	9.32099	9.32465	9.26564	9.54065	9.31512	8.72826	8.80946	8.77976	Pectinacetylesterase
VIT_14s0060g00240	Vitvi14g00018	6.46192	6.52023	6.63429	6.22982	6.58084	6.6001	5.40657	5.2743	5.77296	6.18113	6.23924	6.34098	5.49898	5.75631	5.6216	6.36334	6.44218	6.55528	Myb domain protein 61
VIT_14s0060g00330	Vitvi14g00029	4.25922	4.23219	4.37509	4.24637	4.39099	4.53075	6.24399	5.85166	5.86377	3.93673	3.86888	4.10432	4.20629	3.92387	3.92266	5.61916	5.60002	5.65443	Aspartyl protease
VIT_14s0060g00350	Vitvi14g00031	6.9047	7.09314	6.94525	6.66661	6.38648	6.43959	5.72443	5.5493	5.57373	5.94748	6.02724	6.00945	5.47181	5.19428	5.25102	6.61216	6.48782	6.43758	Aspartic protease
VIT_14s0060g00440	Vitvi14g00040	7.60201	7.60435	7.34654	6.63613	6.64323	6.9741	7.78869	7.92597	7.84485	6.02458	6.32434	6.09264	6.06089	6.22259	6.35525	6.80244	6.97485	6.82666	Glucan endo-1,3-beta-glucosidase-related
VIT_14s0060g00570	Vitvi14g00050	6.8484	6.7931	7.06473	7.40538	7.91066	7.85891	7.55639	7.51638	7.4485	8.50259	8.55514	8.56625	8.4776	8.41747	8.41094	8.42708	8.36037	8.43105	Global transcription factor group C 102
VIT_14s0060g00770	Vitvi14g00064	5.09906	4.88165	4.79118	4.11394	4.04617	3.98406	3.8905	4.28162	4.19131	4.06867	4.22459	4.14449	3.94659	4.32853	3.99975	3.92349	4.1003	4.08373	Glycosyl transferase family 8 protein
VIT_14s0060g00790	Vitvi14g00065	8.16973	8.03383	7.87925	7.23278	7.0189	7.14098	7.46631	7.7125	7.85204	6.87952	6.59	6.61163	6.54355	6.44831	6.66107	6.79686	6.67232	6.83673	Galactinol synthase
VIT_14s0060g00810	Vitvi14g02461	7.7792	7.82398	7.69529	6.88051	6.91801	7.02274	6.67512	6.86233	7.1102	6.88388	6.89212	6.85694	6.5677	6.83198	6.58535	6.76419	6.68761	6.71471	Galactinol synthase
VIT_14s0060g00860	Vitvi14g00070	9.43988	9.5511	9.83847	10.3087	10.202	10.3105	9.9463	9.69599	9.89687	10.0184	10.1343	10.194	10.0136	10.0389	9.97464	9.93156	10.0137	9.95996	Beta-fructofuranosidase
VIT_14s0060g00990	Vitvi14g00080	3.5541	3.59673	3.31645	3.8272	3.45701	3.71109	4.19502	4.74881	4.56143	2.90627	3.02248	2.8647	2.84653	2.79654	3.08062	2.94448	3.03053	3.01119	Unknown
VIT_14s0060g01190	Vitvi14g02474	7.537	7.45273	7.18312	7.67832	7.42207	7.4692	7.62196	8.00091	7.66079	7.61967	7.5945	7.66932	6.91509	6.96468	6.82824	7.3672	7.3777	7.37803	Nicotianamine synthase
VIT_14s0060g01300	Vitvi14g02476	11.0375	10.8874	10.2541	10.5249	10.3294	10.3774	9.40758	10.1126	9.67977	10.9565	10.7345	10.7031	10.4345	10.4767	10.6169	9.83546	9.70851	9.67555	Universal stress protein (USP) family protein
VIT_14s0060g01910	Vitvi14g00149	5.23748	5.1496	5.05683	5.05463	4.84708	4.7244	4.22332	4.17563	4.37484	4.40395	4.3012	4.39109	3.93191	4.17689	3.74747	4.44734	4.73702	4.79863	Nodulin MtN3 family
VIT_14s0060g01940	Vitvi14g00152	4.75729	4.73041	4.77811	4.69354	4.80904	4.53463	5.7182	5.83689	5.51688	3.69563	3.74603	3.62878	3.5155	3.69451	3.59547	4.04205	3.89336	4.08157	Epoxide hydrolase
VIT_14s0060g01990	Vitvi14g00157	8.31152	8.23736	7.87925	8.12096	7.67662	8.05281	7.17465	7.5116	7.46841	7.9854	8.04203	8.0106	7.71583	7.64049	7.63158	7.47812	7.50933	7.45596	ATPP2-B15 (Phloem protein 2-B15)
VIT_14s0060g02000	Vitvi14g02502	9.35116	9.3229	9.16156	9.42486	9.11727	9.18682	8.24101	8.54129	8.17961	10.0528	9.86205	9.83304	9.76524	9.83529	9.85288	9.35444	9.40373	9.36591	ATPP2-B14
VIT_14s0060g02020	Vitvi14g00158	2.16121	1.93423	2.06621	2.84461	2.51603	2.44584	2.03896	1.96835	1.92099	2.48276	2.45333	2.37157	2.11491	2.18369	2.25284	2.07323	2.16004	2.11559	ATPP2-B15 (Phloem protein 2-B15)
VIT_14s0060g02090	Vitvi14g00163	8.20721	8.32297	7.90987	7.57301	8.16392	8.04917	8.6022	9.10455	8.69735	7.82449	7.71495	7.67575	8.06403	8.16619	8.33716	8.14423	7.96856	8.11137	Copper chaperone (CCH)
VIT_14s0060g02300	Vitvi14g02510	9.2863	9.01247	8.49	9.29028	8.89175	8.9238	7.80679	8.25939	8.01616	9.42148	9.45985	9.37174	9.53476	9.41831	9.40559	9.17113	9.12694	9.17491	Hypoxia-responsive
VIT_14s0060g02320	Vitvi14g00183	7.90986	7.97259	7.87279	8.39788	9.08836	9.06605	8.85284	8.83783	8.63735	9.02848	9.09109	9.08496	9.13355	9.12004	9.01356	8.73157	8.61796	8.77694	Respiratory burst oxidase protein B (ATRBOHB)
VIT_14s0060g02340	Vitvi14g00185	7.88804	7.80946	7.75833	8.48479	8.3874	8.39875	7.67129	7.92026	7.55456	8.44528	8.50607	8.42588	8.50868	8.47706	8.5201	8.50022	8.27478	8.39114	Heat shock protein 70
VIT_14s0060g02390	Vitvi14g00193	6.23042	6.32458	6.17285	6.60421	6.92752	6.86028	6.33363	6.64467	6.42803	7.50297	7.49536	7.2522	7.5426	7.49189	7.48912	7.22868	7.0496	7.0373	SRC2/SRC2 (soybean gene regulated BY cold-2)
VIT_14s0060g02730	Vitvi14g02530	2.9294	3.25217	3.1857	1.60553	1.64298	1.56331	1.60572	1.72092	1.98435	1.59588	1.56529	1.57629	1.60752	1.66579	1.56652	1.58115	1.5679	1.60794	Germin
VIT_14s0066g00070	Vitvi14g01647	6.6795	6.72646	5.7079	5.527	5.46144	5.60267	5.49311	6.14657	5.35707	4.13689	4.14325	4.28416	4.0648	4.00916	4.00988	4.30945	3.9648	4.06643	Unknown protein
VIT_14s0066g00160	Vitvi14g01656	4.85207	4.80629	4.30997	4.12831	4.12516	3.65217	4.66722	4.86985	4.88113	3.55908	3.7431	3.65562	3.82432	3.61495	3.86242	3.93175	3.86896	3.9255	Ubiquinone/menaquinone biosynthesis methyltransferase UbiE
VIT_14s0066g00400	Vitvi14g01683	5.6777	5.9133	5.66061	5.88395	5.34346	5.71202	6.45068	6.65857	6.68527	4.58271	4.59194	4.31527	4.11089	4.45354	4.2264	4.65111	4.75436	4.68769	Chalcone isomerase
VIT_14s0066g00700	Vitvi14g03008	11.4893	11.439	10.8678	11.7518	11.547	11.4109	9.89982	10.618	10.2616	11.4381	11.1204	11.1166	11.4793	11.1527	11.4306	10.7856	10.4973	10.6906	Oleosin H-isoform
VIT_14s0066g00710	Vitvi14g01708	2.66381	2.83141	2.85247	5.24137	5.61561	5.616	2.75472	2.77881	2.76998	3.7468	3.39342	3.40643	2.95063	2.93609	2.74216	3.21363	3.1527	2.95195	Oleosin H-isoform
VIT_14s0066g00810	Vitvi14g01717	8.71395	8.55746	8.4167	7.70176	8.63762	8.40869	8.91504	9.41988	9.36096	8.7367	8.56942	8.62407	8.26779	8.21373	8.22725	8.97585	8.77373	8.85722	Raffinose synthase
VIT_14s0066g01090	Vitvi14g01750	5.03356	5.06812	5.40565	4.99602	4.81835	5.09216	4.67812	4.77114	4.74852	6.28429	6.5722	6.44257	6.55738	6.7968	6.61174	5.75826	5.69261	5.81275	Myb domain protein 24
VIT_14s0066g01150	Vitvi14g01757	8.30582	8.21093	7.91785	8.49711	8.40189	8.45432	7.66233	7.80716	7.65733	9.17546	9.0653	9.05784	8.73653	8.46755	8.60437	8.77362	8.67199	8.77374	Cinnamoyl-CoA reductase
VIT_14s0066g01190	Vitvi14g01761	10.1014	9.99465	9.56728	10.0864	9.60503	9.54114	9.01919	9.5484	9.2685	10.4489	10.3825	10.3486	10.8123	10.5797	10.5649	10.3452	10.2236	10.393	Unknown protein
VIT_14s0066g01420	Vitvi14g01783	4.5621	4.27368	4.40761	7.76231	7.26811	7.4456	4.39773	4.50018	4.20836	6.94879	6.99755	6.90689	5.60406	5.42007	5.56966	6.60314	6.74255	6.62113	Nodulin MtN3 family
VIT_14s0066g01600	Vitvi14g01800	12.4179	12.247	11.4693	11.7495	11.4409	11.3548	10.7381	11.4848	11.1325	11.4605	11.3147	11.2683	11.5522	11.2056	11.4036	11.4545	11.2931	11.5515	NHL repeat-containing protein
VIT_14s0066g01710	Vitvi14g01811	8.99653	8.95096	8.68098	8.54603	8.74034	8.93764	8.10152	8.51692	8.215	10.4058	10.3154	10.2674	10.291	10.3082	10.3156	10.277	10.2274	10.1921	Leaf senescence protein
VIT_14s0066g01810	Vitvi14g03030	4.96377	5.01513	5.1553	4.88269	5.11675	5.13392	5.64833	5.48154	5.69099	5.13985	5.21313	5.22501	4.95442	4.96337	4.99187	5.12821	5.13168	5.32722	SAG101 (senescence-associated gene 101)
VIT_14s0066g01820	Vitvi14g03031	6.37348	6.51762	6.67098	6.48614	6.41918	6.4505	7.21593	7.13997	7.48562	5.72107	5.82554	5.83332	5.61478	5.48175	5.33889	6.0806	6.20132	6.28658	SAG101 (senescence-associated gene 101)
VIT_14s0066g01830	Vitvi14g03032	5.76974	5.65963	5.76235	5.37871	5.78374	5.55378	6.35054	6.09577	6.66757	5.169	5.4076	5.16653	4.96364	4.87286	5.10334	5.40139	5.68099	5.48484	SAG101 (senescence-associated gene 101)
VIT_14s0066g01850	Vitvi14g01821	8.32589	8.39351	8.20037	7.52818	8.17336	8.04103	8.62258	8.91492	8.56444	6.95642	6.73642	6.80463	6.7817	6.90331	6.92475	6.47907	6.34794	6.65118	Peroxidase
VIT_14s0066g01880	Vitvi14g01824	7.66871	7.52931	7.12406	10.0969	9.74453	9.76563	7.77325	8.17032	7.46732	9.3221	8.96259	9.01706	8.25424	8.17391	8.38127	8.15476	8.00642	8.22055	Zf AN1 domain-containing stress-associated protein 12 (SAP12)
VIT_14s0066g01950	Vitvi14g03035	5.34066	5.1116	4.61577	4.87088	4.86843	5.31532	4.14792	4.35519	4.14848	5.38548	5.2579	5.53752	5.33459	5.03425	5.48473	5.8592	5.7176	5.55971	Metalloendoproteinase 1 precursor
VIT_14s0066g02020	Vitvi14g01832	5.47961	5.6202	5.63938	4.93278	4.80651	4.93289	5.37537	5.34369	5.24389	5.07947	4.96561	4.91006	4.68372	4.9917	4.70684	5.0076	5.05882	5.10785	Proton-dependent oligopeptide transport (POT) family protein
VIT_14s0066g02180	Vitvi14g01845	4.19497	4.03778	4.17249	4.76281	4.67401	4.51781	4.11338	4.05944	4.07753	4.83546	4.75836	5.08442	4.49757	4.47384	4.76705	4.26067	4.25109	4.16715	Myb domain protein 35
VIT_14s0066g02190	Vitvi14g01846	8.61554	8.72179	9.01271	9.36292	9.42792	9.51461	9.08813	8.88978	9.03895	9.1154	9.2729	9.36122	9.23277	9.28214	9.16239	9.1407	9.22663	9.24821	CW14
VIT_14s0066g02320	Vitvi14g01865	3.50151	3.88643	3.74094	3.40276	3.42808	3.58971	3.74988	3.5085	3.7562	4.17584	4.37872	4.59115	4.71095	4.65078	4.89441	5.43823	5.20487	5.47789	ABC transporter B member 11
VIT_14s0066g02350	Vitvi14g01868	6.17568	6.14703	6.26177	6.876	6.51188	6.61971	6.09706	5.9221	5.80587	6.46724	6.57132	6.51959	6.18513	6.13663	6.08653	6.10773	6.38312	6.21687	Galactinol synthase
VIT_14s0066g02590	Vitvi14g01892	7.53162	7.5871	7.51659	6.85192	7.17187	7.21961	6.8882	7.05559	6.6443	6.17168	6.01932	6.30967	6.42778	6.24699	6.37537	5.94105	5.817	5.99456	Nitrate transporter NRT1-5
VIT_14s0066g02610	Vitvi14g03052	9.31489	9.06794	8.25096	8.67989	8.7575	8.7034	8.68423	9.50224	8.53707	7.66557	7.55731	7.66333	7.35324	7.44998	7.49967	8.22251	8.15068	8.2188	Unknown
VIT_14s0066g02660	Vitvi14g03055	2.12981	2.13349	2.34873	2.00241	2.16821	2.21593	2.72018	2.6794	2.99039	1.99035	2.01298	2.03046	2.00492	1.96926	1.89049	1.97226	2.1286	2.08219	Hcr2-p1.2
VIT_14s0068g00010	Vitvi14g01373	3.87909	4.00565	4.27225	3.59618	4.22935	3.75623	4.43428	4.86962	4.66575	3.56145	3.40599	3.78439	3.54659	3.45015	3.36059	3.60336	3.5926	3.65903	feronia receptor-like kinase
VIT_14s0068g00030	Vitvi14g01375	5.04747	5.35046	5.19036	5.03696	4.90494	4.88694	5.77714	5.63148	5.95335	4.24951	4.14719	4.02685	4.2561	4.03656	4.19072	4.30114	4.42988	4.35122	feronia receptor-like kinase
VIT_14s0068g00360	Vitvi14g01401	6.02577	6.19386	6.24824	5.83484	6.56208	6.37456	7.00645	6.97337	6.76894	5.54563	5.51991	5.4822	5.73023	5.85364	5.67507	5.9818	5.84073	5.97531	LNG1 (LONGIFOLIA1)
VIT_14s0068g00510	Vitvi14g02946	8.337	8.3329	8.0095	7.57686	7.31489	7.29434	7.40937	7.68076	7.62138	6.01578	5.98277	5.8645	5.99366	6.11032	5.79826	5.85978	5.65443	5.97492	Unknown
VIT_14s0068g00680	Vitvi14g01424	10.0024	9.85464	9.42313	9.24972	9.54442	9.35243	10.2186	10.9097	10.502	9.16566	8.9663	8.88078	8.8503	8.78657	8.963	8.98441	8.84344	8.89786	Glyceraldehyde-3-phosphate dehydrogenase A, chloroplast precursor
VIT_14s0068g00730	Vitvi14g01429	6.59369	6.50567	6.35935	6.29882	6.25202	6.38132	6.73921	7.00299	6.47936	6.11251	6.20753	6.19399	6.13153	6.26975	6.4592	7.06814	7.05428	7.0771	Unknown protein
VIT_14s0068g00740	Vitvi14g02948	8.73782	8.77667	8.62801	8.40446	8.2601	8.32362	8.4328	8.59025	8.52327	8.52922	8.40879	8.34903	8.86301	8.9831	8.96833	10.1974	10.2213	10.2187	Avr9/Cf-9 rapidly elicited protein 146
VIT_14s0068g00970	Vitvi14g02950	6.48345	6.51522	6.90409	7.27747	7.23377	7.30712	6.65917	6.0481	6.47368	7.16251	7.14009	7.24549	7.24216	7.01434	7.19507	6.88605	6.76656	6.80456	RPK1 (receptor-like protein kinase 1)
VIT_14s0068g01210	Vitvi14g01474	6.49715	6.3198	6.0548	5.60876	5.69035	5.57604	6.63713	7.11433	7.06584	5.66133	5.44038	5.44796	5.97505	5.86478	6.2145	7.19578	6.95116	7.20088	Sex determination protein tasselseed-2
VIT_14s0068g01360	Vitvi14g01485	8.96024	9.09432	8.78793	8.83514	9.05629	9.18717	8.43739	8.57756	8.19208	10.0499	9.9047	9.84964	9.55637	9.61918	9.55979	9.92929	9.62883	9.86308	GEM-like protein 5
VIT_14s0068g01400	Vitvi14g01489	10.1405	10.1056	10.1301	10.3675	10.1122	10.1043	9.47952	9.43364	9.75463	11.9242	11.9279	11.9317	12.1003	12.0651	12.0125	12.2006	12.1561	12.2285	UPF0497 family
VIT_14s0068g01500	Vitvi14g01500	8.74598	8.67932	8.6195	9.30602	9.30097	9.40426	7.64869	7.60832	7.83961	8.43845	8.51704	8.51759	7.79171	7.76773	7.71164	8.03382	7.98616	8.04819	Glycerophosphoryl diester phosphodiesterase
VIT_14s0068g01830	Vitvi14g02965	7.56654	7.10755	7.07129	7.13855	6.94289	6.99657	7.15515	7.54083	7.19617	6.60099	6.54833	6.55894	6.83018	6.92301	6.90838	7.20529	7.33082	7.32032	Unknown protein
VIT_14s0068g02160	Vitvi14g01557	6.81414	7.12524	7.31832	6.95032	7.58961	7.49031	7.73989	7.78388	7.7721	7.33068	7.42054	7.51594	7.237	7.22279	7.12448	7.47077	7.38113	7.50665	Ribosomal protein S21
VIT_14s0081g00060	Vitvi14g00489	6.54723	6.38781	6.00028	5.4725	5.70481	5.60203	6.34222	7.48622	6.68543	5.07489	4.80096	4.73697	4.60447	4.75011	5.0211	5.21346	5.12279	5.01954	Photosystem II reaction centre W (PsbW)
VIT_14s0083g00120	Vitvi14g01247	6.06848	6.0628	5.54273	4.94649	5.64229	5.32742	6.23493	6.50851	6.08529	6.02381	5.6438	5.63759	5.81286	5.83975	5.81955	5.76271	5.63526	6.09029	Myb domain protein 91
VIT_14s0083g00370	Vitvi14g01268	4.76981	5.0173	5.06438	3.77946	3.48152	3.35605	3.10157	3.34892	3.62562	3.14649	2.99271	3.08754	3.3821	3.216	3.11695	3.33513	3.23088	3.18297	Unknown protein
VIT_14s0083g00400	Vitvi14g01272	9.61471	9.66308	9.63738	9.42853	9.18443	9.32481	9.18598	9.17335	9.32064	7.95324	8.06599	8.10857	8.62886	8.71034	8.60348	8.1754	8.20465	8.12482	Leaf senescence protein
VIT_14s0083g00420	Vitvi14g01277	5.89897	5.62816	5.93388	6.16597	6.19517	6.24617	5.7233	5.49431	5.60574	5.38639	5.49304	5.49568	5.4402	5.56102	5.62767	5.10957	4.93205	5.18749	TRN2 (TORNADO 2)
VIT_14s0083g00640	Vitvi14g01296	7.55383	7.63082	6.58003	6.43901	6.68515	6.4548	6.69784	7.50732	6.8373	6.6942	6.46139	6.52024	6.88317	6.6334	7.21428	7.17396	6.96993	7.19326	Constans 2 (COL2)
VIT_14s0083g00670	Vitvi14g02907	2.90662	2.91225	2.62916	2.68384	2.5482	2.60473	2.75181	2.84163	2.58294	3.13755	3.2432	3.05768	2.99231	2.79931	2.85724	3.38361	3.46926	3.49282	No hit
VIT_14s0083g01020	Vitvi14g01340	7.47348	7.29615	7.25132	7.93403	7.9533	7.9448	7.72824	7.80728	7.51977	7.92752	7.90546	7.9592	7.87186	8.00755	7.85556	8.03677	8.02924	7.9229	Regulator of chromosome condensation (RCC1)
VIT_14s0083g01100	Vitvi14g01350	4.36877	4.36485	3.77423	3.33239	3.5757	3.35876	4.09406	4.46357	3.91764	3.11733	3.03427	3.00275	2.92071	3.07046	3.33092	3.01438	2.92069	3.21771	Alpha-1,4-glucan-protein synthase 1
VIT_14s0083g01130	Vitvi14g01353	2.41842	2.42144	2.29909	2.48859	2.57005	2.51925	2.33077	2.6538	2.27241	3.39408	3.41333	3.54862	2.69571	2.89435	2.9887	2.56419	2.53073	2.63314	MAP3K-like protein kinase, putative, expressed
VIT_14s0083g01140	Vitvi14g01354	12.1317	11.9043	11.1662	11.6402	11.4081	11.3923	10.2431	10.7626	10.585	12.1913	12.2792	12.0025	12.1381	11.9977	12.0785	11.6554	11.594	11.6382	B12D
VIT_14s0083g01150	Vitvi14g01357	3.66805	3.73743	3.90975	2.45889	2.81125	2.56795	2.61358	2.90662	2.72237	2.88898	2.81916	2.47814	2.37576	2.33957	2.32455	2.61618	2.32625	2.46301	COBRA protein
VIT_14s0108g00090	Vitvi14g01906	8.83651	8.93863	8.91147	9.00508	9.5177	9.43276	8.6459	8.65102	8.68776	10.4183	10.4602	10.432	10.1321	10.1131	9.99489	9.43814	9.4416	9.43235	Cupin, RmlC-type
VIT_14s0108g00100	Vitvi14g03060	4.2102	4.32589	4.246	4.60991	5.07312	5.10425	4.77441	4.50788	4.38213	5.51128	5.32621	5.47539	5.00467	4.69937	5.04863	5.26784	5.05864	5.056	Serine carboxypeptidase S10
VIT_14s0108g00110	Vitvi14g03061	6.50856	6.68982	6.67588	6.28683	6.63162	6.57955	6.6951	6.84546	6.78574	6.53353	6.36467	6.36026	6.63473	6.65246	6.84758	7.22807	7.16423	7.30777	Serine carboxypeptidase S10
VIT_14s0108g00520	Vitvi14g01937	5.18839	5.15948	5.06756	9.18333	10.1281	9.60572	5.13622	5.22744	4.88657	7.89703	7.59739	7.26951	6.19793	6.09745	6.11361	9.00805	8.48494	8.96261	Protease inhibitor/seed storage/lipid transfer protein (LTP)
VIT_14s0108g00530	Vitvi14g03080	2.02432	2.02608	2.03316	2.31511	2.21764	2.08942	2.06506	2.07626	2.0059	2.75384	2.57991	2.7924	2.06706	2.11288	2.02225	3.49147	3.37934	3.21267	No hit
VIT_14s0108g00540	Vitvi14g01938	7.07561	6.6835	7.01505	7.1878	7.19946	7.33061	7.1312	6.87808	6.72553	7.99438	8.03801	8.05599	7.24357	7.43398	7.39698	8.0191	8.09627	7.97653	Phosphofructokinase
VIT_14s0108g00590	Vitvi14g01942	3.50094	3.36669	3.43629	4.4998	4.32159	4.49178	3.73501	3.50254	3.6837	4.09965	4.27806	3.99173	3.74243	3.74333	3.49402	3.63509	3.91738	3.74416	FtsH protease
VIT_14s0108g00630	Vitvi14g01946	7.81578	7.45594	7.40437	6.23484	6.41183	6.56367	6.19035	6.44086	5.80075	6.37563	6.42912	6.43157	5.49686	5.24996	5.2148	7.15086	7.23897	7.21757	Amino acid permease
VIT_14s0108g00830	Vitvi14g01960	10.5247	10.5319	10.4872	10.2328	10.0694	10.0324	10.0612	10.1543	10.2518	8.94826	8.94024	8.93144	9.60394	9.32215	9.22274	8.53316	8.70177	8.66704	Myb domain protein 94
VIT_14s0108g00930	Vitvi14g01967	7.13301	7.03641	7.22199	6.83411	6.52859	6.75863	6.88389	6.54713	6.92383	7.03877	7.37257	7.13738	6.6547	6.88822	6.83482	7.35866	7.5174	7.36462	Unknown protein
VIT_14s0108g00980	Vitvi14g01973	10.1129	10.2596	10.2341	9.27069	9.58664	9.58244	10.057	9.91688	10.1699	9.86859	9.82211	9.898	10.3256	10.215	10.1855	10.1172	10.065	10.2376	Cycling DOF factor 1
VIT_14s0108g00990	Vitvi14g03089	5.21319	5.32507	5.33315	4.72298	4.40356	4.74397	4.5061	4.27038	4.39978	4.79049	5.17467	5.07233	5.50319	5.56931	5.12201	4.8325	5.22392	4.89015	No hit
VIT_14s0108g01020	Vitvi14g01977	8.50313	8.44738	8.16869	7.91702	7.64758	7.52808	9.23694	9.43849	9.09881	5.14457	5.20079	5.19623	5.20114	5.10036	4.92453	4.99035	5.0095	5.15834	Alpha-expansin 1 precursor
VIT_14s0108g01080	Vitvi14g01987	4.51203	4.56669	4.56705	4.31489	4.33698	4.54096	5.3661	5.60594	5.16543	3.93121	4.06206	4.1549	3.62852	3.7628	3.66765	3.72137	3.72082	3.93179	Myb domain protein 106
VIT_14s0108g01350	Vitvi14g02013	9.18568	9.04535	8.83965	8.3925	8.22403	8.29917	8.49556	8.75025	8.80274	7.78066	7.65492	7.72924	7.50108	7.71114	7.64724	8.12299	8.13815	7.88939	Unknown protein
VIT_14s0108g01420	Vitvi14g02018	8.14919	8.1644	7.92594	7.26836	7.81155	7.62179	8.37066	8.57523	8.29904	7.78651	7.51827	7.6402	7.66137	7.63777	7.89766	7.74664	7.6082	7.8439	DEFENSE NO death 1
VIT_14s0108g01500	Vitvi14g02026	9.5781	9.65548	9.76838	10.2576	10.8519	10.8342	10.1462	10.2101	9.9437	10.2161	10.2239	10.283	10.0193	10.0437	9.98328	9.88999	9.9452	9.97778	APG6/CLPB-P/CLPB3
VIT_14s0128g00160	Vitvi14g00273	6.71519	6.51841	6.68323	5.82077	6.15016	6.08879	6.57225	6.52424	6.47114	6.11981	6.08303	6.08894	6.20575	6.08288	6.12494	6.43888	6.28389	6.36803	Protein kinase CDG1
VIT_14s0128g00200	Vitvi14g00269	3.87217	3.81578	3.62665	9.13792	10.8245	10.6287	3.75843	3.80308	3.50675	5.49387	5.89082	5.21157	4.51425	4.41567	4.14323	3.64762	3.58613	3.85601	7S globulin precursor, basic
VIT_14s0128g00340	Vitvi14g00257	2.78262	2.78834	2.81106	6.71039	6.60919	6.69046	2.90829	2.9407	2.72078	4.27319	4.35862	3.535	3.20685	3.16122	2.95014	2.82668	2.95594	3.01986	Seed maturation protein PM34
VIT_14s0128g00350	Vitvi14g02560	1.77106	1.77332	1.78231	3.51187	3.70711	3.68709	1.82152	1.8348	1.74701	2.24146	2.07758	1.95791	1.8239	1.78516	1.7684	1.78854	1.77032	1.82446	GPI-anchored protein-like protein II
VIT_14s0128g00520	Vitvi14g02557	8.11448	8.05448	7.97646	7.77668	7.59594	7.60487	7.34001	7.30168	7.30006	8.44189	8.31011	8.31091	8.20199	8.04915	8.15601	8.39917	8.35359	8.04016	Alpha-L-fucosidase 2 precursor
VIT_14s0128g00570	Vitvi14g02553	5.61396	5.49616	5.45147	6.15365	6.02274	5.90554	5.6437	5.60248	5.45014	9.8702	9.69167	9.77764	8.04681	7.97284	7.72294	11.2085	11.1862	11.2673	Germin
VIT_14s0128g00600	Vitvi14g02551	3.07097	3.0759	3.09566	3.31988	3.60195	2.99418	2.94377	2.96381	3.1745	3.81702	3.92159	4.07235	3.45006	3.27956	3.06517	4.5978	4.7999	5.2202	Germin-like protein 3 [Vitis vinifera]
VIT_14s0171g00100	Vitvi14g01568	9.0364	9.00093	8.56269	8.95621	8.76986	8.63823	8.31132	8.63548	8.23929	10.1594	9.8651	9.89829	10.431	10.0328	10.278	11.0141	10.9955	11.2085	Blue (type 1) copper domain
VIT_14s0171g00170	Vitvi14g01575	9.13995	9.24354	9.38402	9.1138	9.19019	9.29464	9.04696	8.81585	8.98686	8.66362	8.64618	8.72364	8.45343	8.57586	8.46835	7.83981	8.08189	8.01296	Unknown protein
VIT_14s0171g00360	Vitvi14g02990	11.5144	11.4452	11.2076	11.6421	12.2802	12.1856	11.9097	12.2382	11.7978	11.8097	11.7859	11.7333	11.5444	11.569	11.7848	11.8862	11.6485	11.8944	Unknown protein
VIT_14s0219g00040	Vitvi14g01614	9.56837	9.73641	9.2893	9.78767	10.582	10.2356	9.71414	10.2599	9.66921	10.021	9.78291	9.74372	9.96248	9.75457	9.86644	10.3615	10.0479	10.4473	Zinc finger (C3HC4-type ring finger)
VIT_14s0219g00130	Vitvi14g01625	3.83274	3.70696	3.94769	4.11923	4.14994	4.05998	3.77357	3.97582	4.84188	4.65743	4.36993	4.65778	4.28679	4.47698	3.97611	5.0168	5.06336	4.57814	PQ-loop repeat / transmembrane
VIT_14s0219g00280	Vitvi14g01639	5.27524	4.84265	4.62463	6.71774	6.53715	6.39048	4.8689	4.96445	4.88979	4.57443	4.68901	4.59244	4.6787	4.32636	4.7947	4.21075	4.10329	3.92129	Glycerol-3-phosphate dehydrogenase (NAD+)
VIT_15s0021g00140	Vitvi15g01396	2.6307	2.85191	2.6434	3.1162	3.7358	3.54611	3.42114	3.34561	3.06783	2.868	3.29213	3.0114	3.07152	2.70908	2.93394	2.71385	2.62987	3.17462	Speckle-type POZ protein-related
VIT_15s0021g00320	Vitvi15g00433	6.303	6.23311	5.82294	5.8766	6.02134	5.8757	5.57767	6.12693	6.1048	5.40657	5.50385	5.27943	5.04029	5.23006	5.2158	5.50343	5.65201	5.89451	No hit
VIT_15s0021g00330	Vitvi15g00434	6.3295	6.30292	6.38336	5.67738	5.84089	5.86493	5.93439	5.68014	5.58276	5.8314	5.76855	5.59363	6.24475	6.22286	6.14126	6.28138	6.17128	6.07364	Proton-dependent oligopeptide transport (POT) family protein
VIT_15s0021g00540	Vitvi15g00459	5.58277	5.50472	5.29212	5.4462	5.34024	5.40057	5.5508	5.66564	5.65117	6.08124	6.09544	6.20847	6.67345	6.47633	6.49807	7.43932	7.26109	7.43569	Invertase/pectin methylesterase inhibitor
VIT_15s0021g00650	Vitvi15g00478	9.47257	9.45582	9.41111	9.34549	9.26003	9.18815	8.77133	8.71281	8.8484	9.5242	9.68648	9.58202	9.51059	9.60491	9.59078	9.61835	9.66881	9.51116	Purine permease 11 PUP11
VIT_15s0021g00890	Vitvi15g01417	7.07737	7.01574	6.88335	6.94428	7.42554	7.07442	7.62416	7.88203	7.58882	7.69142	7.23779	7.39565	7.34211	7.4363	7.41297	7.10231	6.85106	7.28208	Ring-H2 zinc finger protein ATL4
VIT_15s0021g00940	Vitvi15g00507	10.391	10.4736	10.3782	11.4555	11.0446	11.2826	10.7393	10.8231	10.8735	10.5968	10.5969	10.5399	10.322	10.3245	10.2768	10.1703	10.1526	10.0422	Senescence-associated protein
VIT_15s0021g02070	Vitvi15g01455	6.94031	6.67534	5.94852	5.9395	5.44787	5.60064	5.61346	6.45883	6.1399	6.80519	6.57031	6.42254	6.82301	6.73743	6.77123	6.76601	6.56418	6.87603	Unknown protein
VIT_15s0021g02700	Vitvi15g00643	13.8395	13.8213	13.8363	13.7747	13.5622	13.5892	13.6867	13.7471	13.721	14.2598	14.2799	14.2928	14.19	14.344	14.1952	15.0402	15.0306	14.9856	Beta-expansin (EXPB4)
VIT_15s0021g02790	Vitvi15g00653	8.30614	8.36479	8.1123	8.50738	9.18041	9.01573	8.46847	9.0784	8.41274	8.87766	8.87144	8.79607	8.44515	8.41698	8.6569	8.8684	8.53912	8.7712	ATELC/ELC
VIT_15s0024g00040	Vitvi15g00004	9.14964	8.99911	8.74485	9.33841	9.23398	9.1037	9.67003	9.90132	9.96637	8.76368	8.60015	8.52449	8.44674	8.36359	8.38447	8.6747	8.59196	8.65119	LHCA3 (Photosystem I light harvesting complex gene 3)
VIT_15s0024g00440	Vitvi15g00020	4.69411	5.15639	5.11859	4.62233	5.40542	5.28479	6.05643	5.9182	5.66341	5.04729	5.19766	5.34493	5.44995	5.53596	5.2413	5.71737	5.68405	5.67421	R protein PRF disease resistance protein
VIT_15s0024g01170	Vitvi15g00110	4.92499	4.91402	4.43498	6.5697	6.58402	6.67736	5.44238	5.68113	5.01256	4.65212	4.92449	4.72695	4.46817	4.65212	4.51677	4.53307	4.3513	4.47025	No hit
VIT_15s0045g00370	Vitvi15g01346	6.39412	6.54927	6.72108	6.45158	6.89059	6.80969	6.59224	6.78323	6.58195	7.47759	7.452	7.41511	7.09502	6.98244	7.05025	6.83683	6.56643	6.834	Phosphatidylglycerol specific phospholipase C
VIT_15s0046g00170	Vitvi15g00938	8.41074	8.46213	8.24145	7.51015	7.29603	7.37906	6.76784	7.09233	7.38989	8.71414	8.47109	8.49741	8.56689	8.50881	8.58999	9.18516	9.0271	9.07236	MYBPA1 protein [Vitis vinifera]
VIT_15s0046g00480	Vitvi15g00959	10.1755	10.1111	9.88606	9.43671	9.33842	9.37249	10.3429	10.3553	10.3245	8.38551	8.33497	8.38419	8.29111	8.31016	8.2744	8.84967	8.78088	8.6484	Wax synthase
VIT_15s0046g00500	Vitvi15g00961	2.87284	2.83874	2.77518	2.82633	3.12283	2.85137	3.53898	3.36797	3.61342	2.33138	2.36285	2.37984	2.34487	2.31174	2.29806	2.45558	2.42999	2.34536	Wax synthase
VIT_15s0046g00510	Vitvi15g00962	3.90477	3.97295	4.00858	4.19902	4.01732	4.20747	4.54829	4.5166	4.70461	3.54037	3.5725	3.65769	3.32248	3.74823	3.49086	3.63423	3.66275	3.68929	Wax synthase
VIT_15s0046g00590	Vitvi15g01579	6.25539	6.47572	6.42809	5.96259	5.76792	5.74743	6.65446	6.44202	6.66767	3.98576	4.14219	4.14363	4.09643	3.98689	3.9962	4.05553	4.10591	4.16384	Wax synthase
VIT_15s0046g00730	Vitvi15g00973	3.8068	3.83459	3.47176	1.97907	1.82147	2.1209	1.9794	1.88989	2.02199	1.96203	1.98557	1.83856	1.98258	1.84169	1.82574	1.93595	1.82755	1.87973	Auxin-responsive protein
VIT_15s0046g01040	Vitvi15g00995	2.26992	2.17314	2.19069	5.22665	5.50938	5.53516	2.26488	2.28924	2.30265	2.24048	2.43993	2.18986	2.26927	2.30152	2.2639	2.20271	2.16723	2.38725	Lipase class 3
VIT_15s0046g01110	Vitvi15g01621	3.66375	3.86022	3.60261	4.44288	4.14557	4.4242	3.8477	4.25701	3.80789	4.05065	4.20554	4.36412	3.98829	4.25938	4.08648	4.13737	4.12068	4.14578	Histone H3.2
VIT_15s0046g01230	Vitvi15g01011	6.95712	7.0103	7.09663	7.09992	6.50217	6.62447	6.82043	6.74385	6.893	5.19799	5.2439	4.99283	5.23401	5.54306	5.51065	4.84591	4.88312	4.97863	Leaf senescence protein-like
VIT_15s0046g01340	Vitvi15g01629	5.83524	5.55284	4.88081	4.41849	4.68861	4.52188	4.85833	5.40225	5.02537	3.9931	3.85681	3.85948	3.82007	3.7695	3.61841	3.92746	3.77699	3.8216	Unknown protein
VIT_15s0046g01360	Vitvi15g01019	5.52277	5.54729	5.72823	4.70145	5.01093	4.93902	5.47045	5.27658	5.24193	4.74382	4.69826	4.6328	4.60451	4.58769	4.22143	4.84437	4.89198	4.84337	No hit
VIT_15s0046g01440	Vitvi15g01027	10.551	10.6356	10.7834	11.2114	11.3468	11.3894	11.1316	10.9868	11.032	10.9678	11.0665	11.0049	10.9709	10.9507	10.8819	11.1119	11.1262	11.1123	BZip transcription factor G- box binding factor 3
VIT_15s0046g01470	Vitvi15g01030	6.59198	6.58562	6.19171	5.74888	6.30201	5.95014	6.6013	7.42814	6.72771	6.13592	5.85151	5.86315	5.97455	5.88064	6.19201	6.06351	5.92376	6.3578	Unknown protein
VIT_15s0046g01590	Vitvi15g01038	9.00625	8.75245	8.39197	8.45485	8.17221	8.12665	8.50706	8.90993	8.59543	8.69655	8.49852	8.53461	8.48218	8.362	8.40838	9.1737	8.98039	9.04848	Acidic chitinase III
VIT_15s0046g01920	Vitvi15g01070	9.63603	9.40353	9.1274	9.15725	8.92615	8.93141	8.35379	8.61383	8.45757	9.11462	8.91208	9.02231	9.25934	9.13769	9.18793	8.80567	8.89711	8.91704	ferric reduction oxidase 2
VIT_15s0046g01970	Vitvi15g01073	5.19969	5.34385	5.31406	5.27572	5.42796	5.41267	5.13754	4.99473	5.22822	6.21595	6.236	6.16382	6.19353	6.21892	6.1136	5.52615	5.5662	5.41466	Anthocyanidine rhamnosyl-transferase
VIT_15s0046g02220	Vitvi15g01093	3.51441	3.91302	3.32116	3.15315	3.17861	3.17871	3.29224	3.31994	3.28432	4.25019	4.38381	4.17246	4.09793	4.31494	4.19282	3.60918	3.43018	3.72843	ACC synthase
VIT_15s0046g02380	Vitvi15g01106	5.47108	5.25654	5.00099	5.87401	6.90937	6.63173	5.99162	6.45404	6.04944	6.62862	6.58345	6.51984	6.15241	5.74614	6.05387	5.92341	5.4109	5.65596	CYP86A8
VIT_15s0046g02400	Vitvi15g01108	9.17966	9.19634	8.75158	8.19943	9.03679	8.64721	9.33575	9.75767	9.19674	9.78355	9.48606	9.48629	9.79853	9.62783	9.90845	9.7952	9.51375	9.85187	Glycerol-3-phosphate acyltransferase 8
VIT_15s0046g03190	Vitvi15g01161	4.14776	4.24092	4.30539	3.95381	4.06107	4.14829	3.62182	3.83592	3.65867	4.71398	4.64164	4.56361	3.91276	4.17239	4.19368	4.75276	4.83795	4.79392	Myb domain protein 17
VIT_15s0048g00500	Vitvi15g00703	10.2721	10.3049	9.92822	10.4892	10.1391	10.1377	9.40995	9.53527	9.40958	11.7938	11.637	11.6683	12.1859	12.0906	12.1479	12.3319	12.2313	12.2757	Pectinesterase family
VIT_15s0048g00510	Vitvi15g00704	5.90811	5.66769	5.50023	4.99739	5.23987	5.15603	4.99823	5.04292	5.39756	8.54817	8.36787	8.44434	7.21727	7.36577	7.41408	7.50991	7.46812	7.43439	Pectinesterase family
VIT_15s0048g00740	Vitvi15g00727	7.5838	7.60986	7.49602	7.16286	7.09426	7.16459	6.60826	6.89633	6.75894	6.89538	6.54445	6.85998	6.75882	6.80405	6.89299	6.90073	6.8384	6.80415	No hit
VIT_15s0048g00880	Vitvi15g01500	3.7848	3.85668	3.47185	3.20515	3.11429	3.42181	3.34598	3.50501	3.14305	3.92814	3.94484	3.72032	3.78553	3.83826	3.86723	4.63186	4.85625	4.48986	No hit
VIT_15s0048g01050	Vitvi15g00753	8.1458	8.17352	8.15316	6.92833	7.44144	7.49161	7.74514	7.9316	7.69069	7.14406	7.00504	7.10413	7.1737	7.38264	7.23874	6.89816	6.71764	6.86105	Unknown
VIT_15s0048g01060	Vitvi15g00754	0.52136	0.331456	0.333241	0.834103	1.08836	0.668078	0.341441	0.344375	0.326442	0.338625	0.330164	0.333156	0.341961	0.333814	0.330496	0.334496	0.330869	0.342083	UDP-galactose transporter 2 ATUTR2/UTR2
VIT_15s0048g01070	Vitvi15g00758	1.10857	1.10964	1.1139	2.40216	2.21277	2.213	1.13309	1.1398	1.09746	1.12657	1.18376	1.19636	1.13429	1.11526	1.10733	1.11688	1.10822	1.13457	Vacuolar iron transporter 1
VIT_15s0048g01080	Vitvi15g01505	4.0995	4.19386	4.42014	4.35699	4.44678	4.59199	4.08741	4.05849	4.40736	5.87466	5.94843	6.00844	5.11153	5.19691	5.24975	5.9209	5.795	5.66492	Unknown
VIT_15s0048g01210	Vitvi15g00771	2.59574	2.26593	2.39911	1.78695	1.74146	1.79885	1.93081	1.79852	1.87921	1.77627	1.90843	2.03425	1.70861	1.75767	1.68251	1.88513	1.86118	2.00093	Subtilisin serine endopeptidase (XSP1)
VIT_15s0048g01320	Vitvi15g00782	3.1298	3.02758	3.15212	3.67248	3.93483	3.97733	3.10502	3.19685	3.08339	3.66589	4.1261	3.92203	3.64063	3.39346	3.73717	3.40307	3.39096	3.45985	Gibberellin 20-oxidase
VIT_15s0048g01390	Vitvi15g00789	6.7787	6.74683	6.17596	5.78783	6.0262	5.85984	6.00881	6.70582	6.37644	6.70467	6.17695	6.23671	5.73798	5.81694	5.87097	6.47326	6.28299	6.38826	Gibberellin receptor GID1L3
VIT_15s0048g01490	Vitvi15g00795	7.74368	7.92704	7.82879	7.00803	7.56886	7.38406	8.29189	8.24227	8.10296	7.87266	7.74116	7.84854	7.96471	7.81266	7.79938	8.04231	7.73881	7.94569	Geraniol 10-hydroxylase
VIT_15s0048g01750	Vitvi15g00816	8.6548	8.61122	8.47351	7.66834	8.52371	8.3473	8.60022	8.88559	8.18384	6.83925	6.65249	6.74829	6.81472	6.74755	6.59371	5.89033	5.883	6.22121	fasciclin arabinogalactan-protein (FLA8)
VIT_15s0048g01860	Vitvi15g00826	5.21238	5.24202	5.26671	5.39449	5.62362	5.39512	5.73381	5.90153	5.70147	5.56322	5.48252	5.59288	5.45094	5.22063	5.51964	5.64329	5.5573	5.59348	No hit
VIT_15s0048g02260	Vitvi15g00859	8.17676	8.10535	8.2312	8.73113	8.38518	8.52198	7.86125	7.62802	7.82777	8.62533	8.67687	8.70625	8.63295	8.51345	8.48802	7.85414	7.86655	7.89015	Calcium-binding EF hand
VIT_15s0048g02290	Vitvi15g01541	6.488	6.11663	6.3124	7.22116	6.9162	6.88183	7.75961	7.72604	7.53414	5.99423	5.77009	5.89627	6.03455	5.87804	6.22199	7.34243	7.49616	7.2293	No apical meristem cup-shaped cotyledon2
VIT_15s0048g02300	Vitvi15g01542	9.47517	9.26432	9.30788	10.3523	9.91217	10.0987	9.4122	9.33221	9.20714	8.57786	8.68879	8.72305	8.61892	8.64771	8.71069	8.76794	8.92891	8.78985	NAC transcription factor-like 9
VIT_15s0048g02310	Vitvi15g01543	6.2045	6.44047	6.39136	7.60331	7.25001	7.45747	7.42064	7.20289	7.38474	6.0229	6.29163	6.14996	6.22372	6.36383	6.15393	7.13507	7.03682	6.96556	NAC transcription factor-like 9 NTL9
VIT_15s0048g02320	Vitvi15g01544	6.37052	6.46832	6.72617	7.43384	7.27687	7.49599	7.99822	7.80795	7.92892	6.13253	6.27827	6.24594	6.42519	6.69048	6.6348	7.55612	7.65912	7.59709	No apical meristem cup-shaped cotyledon2
VIT_15s0048g02430	Vitvi15g00871	2.18484	2.18733	2.19732	2.71606	2.46492	2.64843	2.53746	2.81057	4.0517	2.4445	2.24524	2.39306	2.32728	2.20052	2.18192	2.62602	2.4268	2.47657	Naringenin,2-oxoglutarate 3-dioxygenase
VIT_15s0048g02500	Vitvi15g01549	6.37653	6.54382	6.08466	5.59815	5.73496	5.57406	6.82279	7.01727	6.82812	5.62057	5.69428	5.58223	5.81785	5.59886	5.81306	5.76663	6.01419	5.91102	Thylakoid membrane phosphoprotein 14 kda, chloroplast precursor
VIT_15s0048g02720	Vitvi15g00896	8.3485	8.34258	8.01292	7.13679	7.86577	7.53836	8.42508	8.90937	8.57592	7.50816	7.31102	7.44819	7.44235	7.44104	7.42162	7.59292	7.53901	7.61974	fatty acid elongase
VIT_15s0048g02970	Vitvi15g01565	9.22305	9.37735	9.19205	8.68071	9.42496	9.27866	8.32339	8.34223	8.09342	9.45999	9.33827	9.35755	9.55899	9.52363	9.57612	8.81283	8.57271	8.74404	Extensin
VIT_16s0013g00070	Vitvi16g00253	6.99778	6.67251	5.89585	5.52067	5.98842	5.13284	5.45401	6.6017	5.65464	5.75338	5.75662	5.49312	5.46586	5.438	5.37062	5.49224	4.99556	5.37025	Unknown
VIT_16s0013g00330	Vitvi16g00291	3.15503	3.03366	4.18203	3.1935	3.67006	3.76948	5.45953	3.81859	3.89269	3.30219	4.00838	4.31538	3.34052	4.28869	3.49534	3.0594	3.21075	3.20002	Ribulose 1,5-bisphosphate carboxylase [Vitis aestivalis]
VIT_16s0013g00390	Vitvi16g01638	9.47669	9.47394	8.19835	7.99894	8.07356	8.09282	8.1167	9.25763	7.97127	8.34021	8.2621	8.24908	8.38066	8.33887	8.57716	8.91565	8.38497	8.60459	No hit
VIT_16s0013g00410	Vitvi16g01640	8.72382	8.65635	7.53232	7.35933	7.1837	7.29001	6.91534	8.07074	7.06921	7.83463	7.53177	7.32905	7.61456	7.54571	8.18945	7.88172	7.62647	7.74722	No hit
VIT_16s0013g00440	Vitvi16g01642	9.72297	9.51693	8.10796	7.87459	7.56614	7.81251	7.74195	9.19817	7.85957	8.6927	8.40961	8.12258	8.48598	8.44231	8.8471	8.79236	8.57786	8.49621	No hit
VIT_16s0013g00450	Vitvi16g01643	9.51915	9.4571	8.15998	7.57128	7.87798	7.68516	7.8882	9.2957	8.10554	8.67695	8.30516	8.22447	8.42953	8.37193	8.83795	8.69765	8.41645	8.44688	No hit
VIT_16s0013g00740	Vitvi16g01656	0.339433	0.339919	0.341881	1.20592	0.738376	0.870539	0.350855	0.354049	0.334388	0.431936	0.338497	0.341788	0.351422	0.342511	0.338862	0.34326	0.339273	0.351555	Fe2+ dioxygenase-like
VIT_16s0013g00810	Vitvi16g01659	4.44116	4.25075	3.744	3.85337	3.73798	3.69427	3.54485	3.57001	3.51407	4.77799	4.58689	4.79362	4.74332	4.27226	4.55623	4.89739	4.84611	5.04079	Unknown
VIT_16s0013g00870	Vitvi16g00346	0.552772	0.553335	0.555607	1.23607	1.16193	1.36774	0.56599	0.569684	0.546929	0.562434	0.551688	0.555499	0.566646	0.631738	0.552112	0.557202	0.552587	0.566799	Zinc finger (CCCH-type) family protein
VIT_16s0013g00880	Vitvi16g00347	3.86543	4.09855	4.1401	9.10395	9.82949	9.40772	4.00297	3.72219	3.58007	5.21359	5.21311	4.60867	4.15003	4.20468	4.07583	3.80362	3.86236	3.86131	Oleosin OLE-4
VIT_16s0013g00890	Vitvi16g00349	6.87632	7.06963	6.6256	6.76531	6.84074	6.77236	6.26128	6.36338	6.36026	7.99935	7.73324	7.73439	8.13507	7.97257	8.10872	8.21767	8.10107	8.16269	Ethylene-responsive element binding factor
VIT_16s0013g01080	Vitvi16g01444	5.6894	6.10404	6.13677	6.03719	6.69068	6.58112	6.59014	6.50677	6.39488	5.68113	5.87826	5.76192	5.46728	5.50774	5.34887	6.0741	6.02379	5.87548	Ethylene-responsive transcription factor ERF105
VIT_16s0013g02030	Vitvi16g00504	4.76249	4.54091	4.55119	5.2089	5.30674	5.04282	4.58787	4.56917	4.50382	5.00413	4.96254	4.76993	4.83968	4.69211	4.61869	4.68223	4.73817	4.37286	Unknown protein
VIT_16s0022g00160	Vitvi16g00638	5.28306	5.0508	6.29955	4.61409	5.63269	5.59177	7.37769	5.7963	5.25101	5.15891	6.44485	6.84574	5.46592	6.43591	5.57391	5.21937	5.01197	5.29026	Apocytochrome b
VIT_16s0022g00440	Vitvi16g00671	5.22814	5.08634	4.72558	4.7664	4.67391	4.41168	4.35948	4.34793	4.44262	5.71053	5.33748	5.55573	5.42542	5.46893	5.47762	5.66769	5.41208	5.60155	Dynein light chain LC8-type
VIT_16s0022g00470	Vitvi16g00673	4.67233	4.41542	4.22676	3.59479	3.82816	3.64207	4.60677	4.90915	4.57397	4.02274	3.60773	3.6029	3.81899	3.90203	3.77227	3.8381	3.74056	3.86906	Peroxisomal biogenesis factor 11 (PEX11)
VIT_16s0022g00510	Vitvi16g00681	9.70658	9.60059	9.26354	12.7812	12.3831	12.5331	10.7882	11.5043	10.2158	11.6766	11.5097	11.4862	10.4208	10.4319	10.5744	10.1984	10.1884	10.1108	Heat shock 22 kDa protein
VIT_16s0022g00670	Vitvi16g00713	8.85325	8.87081	8.96107	8.64316	9.18951	9.18394	10.4329	10.3489	10.071	8.21079	8.10909	8.1919	7.77109	7.81574	7.85462	7.79464	7.66961	7.66694	Vacuolar invertase 1, GIN1
VIT_16s0022g00870	Vitvi16g01795	9.82561	9.77564	9.43209	9.19335	8.9325	8.90925	8.64702	8.91065	8.69096	9.01978	8.87341	8.95844	9.12058	9.31777	9.38034	9.00464	8.90487	8.87948	Invertase/pectin methylesterase inhibitor
VIT_16s0022g01390	Vitvi16g00789	3.54291	3.81483	3.55036	3.32814	3.41387	3.30031	4.28625	4.39998	4.29192	3.18138	2.97728	2.81145	3.27895	2.88509	2.92265	3.18715	3.0393	3.09038	flavonoid 3-monooxygenase
VIT_16s0022g01430	Vitvi16g00793	7.37909	7.35076	6.85239	6.18541	6.52026	6.4664	7.04914	7.35894	7.02714	6.14444	5.97085	6.06741	6.31646	6.174	5.98022	5.85063	5.74169	5.79636	Phosphate-induced protein 1
VIT_16s0022g01450	Vitvi16g00797	1.18336	1.18421	1.26051	1.70206	2.12937	2.18152	1.20324	1.20879	1.17456	1.27993	1.31268	1.32814	1.20423	1.18872	1.18236	1.46223	1.37687	1.20446	UDP-D- glcucuronate 4-epimerase 2 GAE2
VIT_16s0022g01640	Vitvi16g00810	3.71011	3.89612	3.6709	3.22377	3.47216	3.47237	4.15174	4.05257	4.43042	2.78855	3.0342	3.01397	2.80701	2.76158	2.74269	2.90486	2.93346	3.03976	Receptor serine/threonine kinase
VIT_16s0022g01740	Vitvi16g00826	5.64795	5.83976	5.80017	5.64044	6.19043	5.97581	6.34118	6.38259	6.37291	6.49623	6.4399	6.28846	6.43603	6.43483	6.20802	6.28884	6.29227	6.35846	Unknown protein
VIT_16s0022g01980	Vitvi16g00851	3.45185	3.58335	3.54053	5.64161	5.55997	5.65497	3.62543	3.65504	3.4077	4.95816	5.29074	5.06692	4.01381	4.02391	3.83309	5.31118	4.88409	5.00151	Zf A20 and AN1 domain-containing stress-associated protein 1
VIT_16s0022g02120	Vitvi16g00870	8.58071	8.48844	8.4875	9.12715	9.13501	9.21762	8.47161	8.58189	8.38293	8.50937	8.36635	8.52177	8.53332	8.44676	8.44374	8.38261	8.34122	8.31507	Metalloendopeptidase OMA1
VIT_16s0022g02150	Vitvi16g00874	6.79864	6.92263	6.96369	7.09875	6.64907	6.76132	5.16236	5.35656	4.78061	5.97644	6.11233	6.21525	4.92785	5.05167	4.66437	7.00652	7.26792	7.05032	Lectin
VIT_16s0022g02200	Vitvi16g00878	3.22723	3.26927	2.99493	2.76616	3.01974	3.05849	4.02811	3.97967	3.78912	2.51988	2.3941	2.40932	2.45295	2.41263	2.3958	2.49309	2.39771	2.45355	Subtilase
VIT_16s0022g02210	Vitvi16g00879	0.500384	0.500946	0.503209	1.33395	1.22739	1.07905	0.51354	0.51721	0.494554	0.510005	0.499303	0.503102	0.514192	0.503935	0.499726	0.504799	0.5002	0.514345	Protein phosphatase 2CA AHG1 PP2CA
VIT_16s0039g00010	Vitvi16g00002	9.20138	9.19305	9.40001	8.35174	8.81112	8.81322	9.74951	9.53421	9.44794	8.2804	8.34908	8.39872	8.27188	8.46228	8.27801	8.59291	8.56862	8.47806	ABC transporter G member 7
VIT_16s0039g00220	Vitvi16g00010	6.65857	6.69411	6.30551	7.80958	8.02319	7.90639	5.13314	5.22306	5.20484	6.56715	6.55818	6.31335	6.18199	6.17684	5.92784	6.32187	5.86841	6.1536	Aquaporin BETA-TIP
VIT_16s0039g00570	Vitvi16g00028	5.36295	5.39087	4.77576	4.6193	5.1223	4.85069	6.44219	6.60998	6.1507	4.57162	4.88722	4.90934	4.67122	4.78814	4.53259	5.7506	5.50266	5.86199	10-deacetylbaccatin III 10-O-acetyltransferase
VIT_16s0039g00900	Vitvi16g00043	8.17023	8.17078	8.43816	7.5621	8.25852	8.12569	8.79329	8.83118	8.72127	8.2284	8.16092	8.17965	8.28225	8.41299	8.25336	7.98594	7.99833	7.96506	CYP89A28
VIT_16s0039g00910	Vitvi16g01496	6.25493	6.50816	6.56276	6.00934	6.44278	6.25437	6.81183	7.05073	7.04688	6.54417	6.70893	6.56018	6.29723	6.51963	6.52653	6.62561	6.35859	6.56445	CYP89A28
VIT_16s0039g00920	Vitvi16g00044	6.08919	5.99703	6.11241	5.51004	6.086	5.87751	6.6087	6.7625	6.63881	7.10618	6.97299	6.86399	6.86328	6.78346	6.69115	7.22553	7.0535	7.16696	CYP89A28
VIT_16s0039g01070	Vitvi16g01501	6.98482	6.8474	6.45107	8.2332	7.88199	8.0996	6.34038	6.49042	6.15878	7.43183	7.4166	7.44075	6.76329	6.81697	6.8678	7.48062	7.57447	7.55957	Glutathione S-transferase 25 GSTU7
VIT_16s0039g01670	Vitvi16g00095	8.3612	8.16134	7.89336	7.99499	7.96307	7.82578	8.63278	8.74446	8.52294	7.54084	7.39829	7.26232	7.17336	7.23546	7.37266	7.57035	7.45108	7.48392	Cinnamoyl-CoA reductase
VIT_16s0039g02140	Vitvi16g00149	1.18395	1.18507	1.18957	2.33802	2.34087	2.48576	1.20978	1.21685	1.17224	1.29519	1.18179	1.34868	1.21104	1.191	1.18264	1.19271	1.18358	1.21134	Phosphoribulokinase
VIT_16s0039g02530	Vitvi16g00181	7.68212	7.6816	7.72919	7.42286	7.75665	7.63111	8.37786	8.44462	8.36046	7.41717	7.41491	7.24898	7.61802	7.47254	7.39676	7.43541	7.28921	7.31706	No hit
VIT_16s0050g00020	Vitvi16g01011	4.04462	4.51131	3.93754	3.45853	3.70397	3.54611	4.30942	4.48117	4.02471	4.25338	4.22372	4.02961	4.09054	3.94777	4.16177	3.73802	3.60435	3.84675	Cullin-4
VIT_16s0050g00060	Vitvi16g01016	4.79561	4.72771	4.79314	5.02199	5.07795	5.11374	5.22508	5.24405	5.33174	4.90756	4.72588	4.64783	5.30428	5.08795	4.87831	6.09898	6.13284	5.98198	Vesicle trafficking protein
VIT_16s0050g00100	Vitvi16g01874	5.0369	5.28789	5.27692	4.41323	4.16228	4.41714	4.96917	4.71615	5.16499	3.72545	3.75103	3.54265	3.64331	3.80916	3.61632	3.72271	3.3984	3.64468	Myosin-related
VIT_16s0050g00120	Vitvi16g01022	3.7727	3.67577	3.96424	6.99452	6.91205	6.89377	3.32522	3.70144	3.6753	4.21627	4.20374	4.17103	3.42266	3.46711	3.90326	4.08084	3.66441	3.6666	B57
VIT_16s0050g00180	Vitvi16g01878	4.59204	4.29185	4.88108	5.57622	5.73932	5.72053	6.05837	5.83692	5.92456	4.97819	5.09259	5.01456	4.63017	4.55356	4.76869	4.49667	4.75243	4.94104	HcrVf1 protein
VIT_16s0050g00200	Vitvi16g01025	4.2079	4.40722	4.63363	5.00872	5.05126	5.14984	5.57521	5.22787	5.41511	4.55077	4.63316	4.4997	4.12497	4.39331	4.52204	4.34023	4.27257	4.31636	HcrVf3 protein
VIT_16s0050g00370	Vitvi16g01894	4.86967	4.96181	5.22236	5.27079	5.21216	4.77083	6.14119	5.36415	5.94934	4.43196	4.50702	4.40844	4.20408	4.38491	4.13318	5.09789	5.17264	4.57218	Receptor Like Protein 47
VIT_16s0050g00400	Vitvi16g01037	4.99419	5.03009	4.74256	5.04191	4.85481	4.70441	5.00859	4.99188	5.08336	6.94045	6.90857	6.87975	5.49602	5.63882	5.91026	6.57113	6.51255	6.47594	Photoassimilate-responsive protein PAR-1a
VIT_16s0050g00710	Vitvi16g01904	7.50588	7.36189	7.11078	6.59551	7.46599	7.18116	7.93097	8.19294	7.82939	7.35561	7.06955	7.02133	7.04257	7.16011	7.15532	7.38089	7.10411	7.15838	Unknown protein
VIT_16s0050g00790	Vitvi16g01074	8.0548	7.85886	8.22509	7.19541	7.47371	7.56155	7.75773	7.41894	7.65587	8.37809	8.38513	8.38362	8.84584	8.87844	8.7457	8.34994	8.47275	8.42818	Hydroxyproline-rich glycoprotein
VIT_16s0050g00830	Vitvi16g01078	7.46038	7.36832	7.40236	7.15976	7.97351	7.568	8.8192	9.28048	8.83772	5.47988	5.2135	5.44635	5.41609	5.40669	5.59366	5.44924	5.22818	5.58214	Beta-ketoacyl-CoA synthase
VIT_16s0050g00870	Vitvi16g01082	4.29699	4.27464	4.30797	4.30393	5.01488	4.48322	4.81624	5.13374	5.00399	4.95712	4.36637	4.6099	4.53593	4.35046	4.81427	4.26375	4.23204	5.07974	Acyltransferase
VIT_16s0050g01110	Vitvi16g01920	7.21043	7.07681	7.07746	6.9786	6.72809	6.85263	6.69024	6.92265	6.75802	8.38386	8.37562	8.30547	8.41246	8.33843	8.37144	9.09719	9.0637	9.09723	Polygalacturonase GH28
VIT_16s0050g01150	Vitvi16g01103	8.74498	8.70182	8.59322	11.8606	11.552	11.8235	9.51896	9.93612	8.90878	10.4766	10.2837	10.3101	9.33954	9.24426	9.38839	9.43528	9.42928	9.44982	Heat shock protein 90-1
VIT_16s0050g01580	Vitvi16g01943	7.94639	7.9207	7.73158	7.27656	7.52252	7.65641	7.57657	7.91741	7.75842	6.98301	6.92339	6.96638	7.3666	7.15847	7.36556	7.72208	7.6285	7.90673	UDP-glucose: anthocyanidin 5,3-O-glucosyltransferase
VIT_16s0050g01780	Vitvi16g01160	3.94313	4.30491	4.1913	4.53351	4.24001	3.88409	4.18507	4.68092	4.72367	4.8	4.49503	4.62971	4.06069	4.06269	4.28511	4.72342	4.5332	5.00285	Unknown protein
VIT_16s0050g01830	Vitvi16g01957	4.12785	4.16696	4.42179	4.26491	4.28834	4.09916	5.27961	5.3728	5.09934	3.78505	4.04859	3.7579	3.93454	3.71976	3.91906	3.86756	4.03007	3.88504	AAA-type ATPase
VIT_16s0050g01930	Vitvi16g01962	3.667	3.67422	4.08833	4.13405	3.98424	3.84374	4.4218	4.48592	4.89153	3.44559	3.5353	3.53351	3.35196	3.58759	3.58112	3.72346	3.83666	3.65215	EIX receptor 2
VIT_16s0050g02100	Vitvi16g01176	3.46525	3.47418	3.65623	3.03003	3.37528	3.12464	3.8592	4.00646	4.12473	2.93856	2.60999	2.76203	2.67051	2.70036	2.67821	2.63248	2.68071	2.97329	Disease resistance
VIT_16s0050g02270	Vitvi16g01187	6.4911	6.55041	6.85538	7.41087	7.17852	7.21137	7.03537	6.72892	6.75083	6.90598	6.97768	7.11531	7.10525	6.9703	6.69632	6.9366	7.02958	7.06964	Unknown protein
VIT_16s0050g02310	Vitvi16g01191	11.0328	10.7222	10.0057	10.5348	10.1852	10.1875	9.55116	10.1679	9.59191	9.59487	9.52663	9.46045	9.72196	9.65675	9.75929	9.35054	9.35709	9.3484	No hit
VIT_16s0050g02320	Vitvi16g01192	6.77862	6.67349	6.7681	6.70794	6.814	7.08228	8.181	7.83838	7.99731	5.93212	6.20429	6.22641	6.29721	6.26969	6.24855	6.85974	7.01262	6.93974	Regulator of nonsense transcripts 1
VIT_16s0050g02330	Vitvi16g01193	8.92621	9.06182	9.1313	9.24233	9.07136	9.09204	10.1525	9.94061	10.0984	7.89948	7.93767	7.91485	7.68241	7.67755	7.67018	8.83143	8.93731	8.878	Regulator of nonsense transcripts 1
VIT_16s0050g02340	Vitvi16g01194	9.39342	9.37498	9.66395	9.86921	9.59611	9.76595	10.4738	10.1571	10.2912	8.70093	8.76651	8.84895	8.69893	8.70256	8.67253	9.41542	9.50647	9.32479	Regulator of nonsense transcripts 1
VIT_16s0050g02360	Vitvi16g01197	7.49792	7.45843	7.57347	8.02091	8.39709	8.31625	7.86657	7.83517	7.7445	7.90715	7.69122	7.75894	7.71056	7.6701	7.71388	7.7441	7.80001	7.74187	Carrier protein CGI-69, Mitochondrial
VIT_16s0050g02460	Vitvi16g01207	8.58837	8.59705	8.67722	9.62909	9.19934	9.1344	8.8764	8.81825	8.67532	8.56446	8.58234	8.45999	8.33669	8.39611	8.39745	8.31854	8.36855	8.30375	Beta-1,3-galactosyltransferase sqv-2
VIT_16s0050g02480	Vitvi16g01210	10.6357	10.596	10.87	10.9839	11.0591	11.1249	11.6428	11.2685	11.3347	10.9476	11.0565	11.0733	10.9344	11.0033	10.9217	10.9862	10.9484	10.9012	ABC transporter C member 15
VIT_16s0050g02650	Vitvi16g01231	2.65013	2.42931	2.439	3.34216	3.64948	3.47548	2.75547	2.49877	2.45615	2.72726	2.53783	2.56192	2.63188	2.95488	2.90509	2.73778	2.7438	2.63284	Unknown protein
VIT_16s0050g02680	Vitvi16g01985	9.32031	9.2298	9.08674	9.67161	10.5132	10.3531	9.94753	10.334	9.83744	9.95352	9.83655	9.90099	9.60913	9.57802	9.76928	9.90264	9.66674	10.0125	Protein phosphatase 2C
VIT_16s0098g00250	Vitvi16g01279	5.82389	5.6752	5.40445	5.77788	6.52186	6.35726	6.405	6.31568	6.2204	6.4497	6.54659	6.63119	6.26486	6.06644	6.09073	6.09751	5.67544	5.92485	Zinc finger (C3HC4-type ring finger)
VIT_16s0098g00360	Vitvi16g01289	7.12118	7.30406	7.4165	7.54342	7.54536	7.70632	6.8367	6.54316	6.99365	7.29203	7.41484	7.45638	7.71837	7.60519	7.36819	7.32787	7.46881	7.23611	CCT motif constans-like
VIT_16s0098g00510	Vitvi16g01302	6.12835	6.37513	6.39918	5.93656	6.18899	6.32889	7.24235	6.87193	6.72108	6.4348	6.38207	6.40656	6.16696	6.1053	6.02724	7.47901	7.42491	7.46476	Lipase class 3
VIT_16s0098g00860	Vitvi16g01336	7.898	7.81796	7.82773	7.69469	7.6725	7.68071	8.59903	8.62163	8.68551	7.59756	7.57375	7.34732	7.03814	7.26399	7.33076	8.60163	8.4164	8.46449	Flavanone 3-hydroxylase
VIT_16s0098g00890	Vitvi16g01339	9.68816	9.82468	9.89703	9.56126	9.94108	10.0212	9.89943	9.89058	10.0697	9.54158	9.53096	9.42304	9.7897	9.80072	9.80287	10.1884	10.1917	10.243	Harpin-induced protein
VIT_16s0098g00940	Vitvi16g01342	7.43788	7.42467	7.5154	7.67492	7.47834	7.56687	7.39191	7.21975	7.54067	7.53354	7.40498	7.38065	7.02711	7.31444	7.12914	7.89841	7.8357	7.81921	Plastid-specific 30S ribosomal protein 1
VIT_16s0098g00970	Vitvi16g01344	8.73543	8.73638	8.66806	8.36575	8.69137	8.58999	9.4291	9.30217	9.39388	8.9263	8.93994	8.9427	8.54309	8.59229	8.58604	9.20689	9.1857	9.236	Subtilisin serine protease
VIT_16s0098g01060	Vitvi16g01352	3.78534	4.00702	3.81806	5.92106	5.46808	5.52262	4.13689	4.44021	3.91459	4.83464	4.46493	4.53712	4.31709	4.29911	4.19778	4.01997	3.95707	3.99866	Heat shock protein 26a, chloroplast
VIT_16s0098g01160	Vitvi16g02072	5.7953	5.75519	5.88459	5.46491	5.49727	5.43048	6.64338	6.6868	6.71213	5.57953	5.69127	5.7021	5.31866	5.46325	5.36173	6.35777	6.3243	6.40118	Subtilisin protease
VIT_16s0098g01640	Vitvi16g02084	8.26004	8.31684	7.51715	7.75818	7.58385	7.70661	7.52754	8.14448	7.87197	7.11292	6.74659	6.83242	6.87968	6.73909	6.90073	7.5484	7.64604	7.57612	No hit
VIT_16s0098g01790	Vitvi16g01406	6.73424	6.72948	6.53571	6.19794	6.7099	6.40227	6.08957	6.2613	6.01433	8.59571	8.55691	8.49004	8.43021	8.51813	8.51693	8.17325	8.08106	8.21671	Calmodulin-binding region IQD21
VIT_16s0098g01900	Vitvi16g01418	8.92447	8.94925	8.52761	7.53718	8.19881	7.86307	8.40116	8.9456	8.81997	6.82416	6.77548	6.85347	6.96589	6.88117	6.81103	6.28193	6.44647	6.38009	Pectinesterase family
VIT_16s0100g00290	Vitvi16g01858	11.2175	11.1535	10.6786	11.0577	11.0677	11.0707	10.0327	10.4813	10.3178	11.7198	11.6093	11.6358	11.5641	11.368	11.5795	11.3868	11.3847	11.4172	L-idonate dehydrogenase
VIT_16s0100g00470	Vitvi16g00952	8.63386	8.67778	8.63814	9.23366	10.1118	9.95558	9.26977	9.47594	9.18634	9.93938	9.86967	9.83038	9.74335	9.71239	9.75851	9.23435	9.01982	9.31087	BCL2 binding anthogene
VIT_16s0100g00700	Vitvi16g00977	7.11807	7.0734	6.67745	6.60462	6.6743	6.5496	5.97948	6.2974	6.04149	6.98252	6.67072	6.86219	6.62011	6.82853	6.83984	6.94365	6.73528	6.66677	TFL1 (Terminal flower 1)
VIT_16s0100g00720	Vitvi16g00982	8.67278	8.59451	8.51884	9.69818	9.61819	9.54676	8.83303	9.18723	8.89844	9.45078	9.37824	9.38989	8.77481	8.89743	8.93765	8.90773	8.87117	8.91319	Heat shock transcription factor B2A
VIT_16s0100g00740	Vitvi16g00985	4.42505	4.66505	4.68639	4.34272	4.13797	4.13816	4.08588	4.2226	4.34904	4.49648	4.50369	4.41643	4.62265	4.60956	4.62121	5.01649	5.20913	5.08055	Unknown
VIT_16s0100g00750	Vitvi16g01485	8.80458	8.90532	8.59032	8.54873	8.35588	8.44871	7.60702	7.89456	7.54989	9.58979	9.53764	9.40561	8.48981	8.4374	8.61676	8.92072	8.89882	8.89596	Stilbene synthase
VIT_16s0100g00770	Vitvi16g01486	7.01853	7.15187	7.05702	6.74052	6.88913	6.7057	6.43626	6.59674	5.96444	8.14693	8.4275	8.26914	7.05667	7.18137	7.14246	7.66816	7.60705	7.46486	Stilbene synthase
VIT_16s0100g00780	Vitvi16g01457	5.65317	5.57997	5.45015	5.88746	5.5314	5.6154	4.96084	5.38326	5.08512	7.39185	7.26983	7.20848	6.33581	6.24722	6.32965	6.78479	6.83834	6.85343	Stilbene synthase
VIT_16s0100g00800	Vitvi16g00988	4.44446	4.60017	4.81132	4.84378	4.58024	4.92822	4.56472	4.40077	4.64154	5.14603	4.89461	4.82875	4.36114	3.98793	4.26485	4.59537	4.71412	4.40186	Stilbene synthase 4
VIT_16s0100g00830	Vitvi16g00991	5.50362	5.67784	5.62622	5.54316	5.40099	5.55607	5.13256	4.85134	4.85318	6.68896	6.45915	6.41662	5.63926	5.75783	5.76599	5.9663	6.25155	5.95173	Stilbene synthase
VIT_16s0100g00910	Vitvi16g01464	6.21509	6.24946	6.22343	6.39698	6.07349	6.2464	5.70481	6.02962	5.73993	7.49401	7.3144	7.38531	6.4747	6.47809	6.68336	7.00922	6.94482	6.77402	Stilbene synthase - grape
VIT_16s0100g00950	Vitvi16g00993	4.39218	4.37521	4.69915	4.14069	4.28216	4.45969	3.94352	3.79545	3.79465	4.93108	5.16358	4.93816	4.14937	4.52996	4.4065	4.86766	4.84419	4.92885	Stilbene synthase 3
VIT_16s0100g00990	Vitvi16g01468	4.32857	4.26967	4.0935	3.98756	3.86868	3.86887	3.51939	3.84311	3.47803	4.52425	4.64323	4.67254	3.81145	4.19148	3.73928	4.25995	4.25654	4.32595	Stilbene synthase 2
VIT_16s0100g01000	Vitvi16g01469	5.49669	5.48319	5.59875	5.23372	5.01972	5.24557	4.54528	4.97089	4.63639	5.73542	5.6593	5.30743	4.89234	4.819	5.09855	5.56846	5.46643	5.47869	Stilbene synthase 4
VIT_16s0100g01010	Vitvi16g01470	6.7472	6.60248	6.75586	6.7504	6.44765	6.34152	5.86056	6.12733	5.82102	7.23424	7.32976	7.22411	6.31333	6.50439	6.42269	6.74306	6.88052	6.85228	Stilbene synthase
VIT_16s0100g01020	Vitvi16g01471	6.87242	6.88615	6.78096	7.31924	6.98357	7.00867	6.11048	6.21488	6.10357	8.2952	8.51608	8.29396	7.27248	7.34253	7.13098	7.77778	7.65878	7.72877	Stilbene synthase [Vitis pseudoreticulata]
VIT_16s0100g01040	Vitvi16g00995	2.40173	2.46719	2.59932	2.60757	2.45428	2.45436	2.45978	2.4759	2.37576	3.21563	3.39546	3.64162	2.53994	2.60469	2.46044	3.17683	3.1098	3.31326	Stilbene synthase - grape
VIT_16s0100g01070	Vitvi16g01474	4.0485	3.95837	4.2222	4.41807	4.33775	4.33798	3.92093	3.95722	3.87689	6.35584	6.46882	6.63207	4.7761	4.49751	4.9694	5.4664	5.804	5.5934	Resveratrol synthase [Vitis vinifera]
VIT_16s0100g01100	Vitvi16g01475	7.81508	7.61314	7.39619	7.31419	7.14086	7.14906	6.47944	6.59409	6.7177	10.3468	10.4792	10.4072	9.23057	9.47196	9.47403	9.69843	9.68555	9.67342	Stilbene synthase
VIT_16s0100g01120	Vitvi16g01477	4.44531	4.20109	4.03098	4.78206	4.74255	4.29874	3.8011	4.24629	3.84308	5.64268	5.592	5.39945	4.57594	4.50554	4.58886	5.22076	4.99405	5.27154	Stilbene synthase
VIT_16s0100g01130	Vitvi16g01478	3.04628	2.89385	2.78524	2.98371	2.82064	3.02931	2.75885	3.01034	2.68091	3.83882	4.02487	3.91853	2.98885	3.17742	3.32991	3.69576	3.77302	3.96791	Stilbene synthase [Vitis vinifera]
VIT_16s0100g01140	Vitvi16g01479	3.69661	3.60298	3.86395	4.20818	4.21297	3.76706	3.64638	3.74157	3.59364	5.34039	5.21524	5.1281	4.2183	4.44111	4.56854	4.80853	4.76629	4.97877	Stilbene synthase 2
VIT_16s0100g01150	Vitvi16g01480	6.38617	6.15527	5.92981	6.34472	6.14533	6.11263	5.44002	5.46292	5.52343	7.59783	7.59778	7.49928	6.39936	6.39554	6.48968	7.04214	6.97377	6.8846	Stilbene synthase [Vitis vinifera]
VIT_16s0100g01170	Vitvi16g01482	7.3478	7.4326	7.56674	7.04566	7.01431	6.94487	6.35415	6.49132	6.15825	8.87627	8.96327	8.89091	7.42305	7.64788	7.70621	8.18207	8.1971	8.15822	Stilbene synthase 1 [Vitis vinifera]
VIT_16s0115g00170	Vitvi16g01729	5.58935	5.32093	4.80183	4.49637	4.42776	4.55706	4.20102	4.01924	3.94221	4.99454	4.84596	4.82121	4.70973	4.45521	4.62455	5.21388	5.02113	5.23911	Seed maturation protein PM28
VIT_16s0148g00260	Vitvi16g01257	3.08851	3.05179	3.20336	3.60268	3.10861	3.18427	3.85086	3.79198	3.89051	2.92859	2.89658	2.62867	2.74989	2.82484	2.67967	2.76947	3.1273	2.96179	Ser/Thr receptor-like kinase1
VIT_16s0148g00290	Vitvi16g02015	3.63481	3.59083	3.87287	3.5432	3.34822	3.55429	3.06416	2.95656	3.00823	3.09403	3.0952	3.21873	2.7918	2.93792	2.85629	3.19367	3.6058	3.43088	Ser/Thr receptor-like kinase1
VIT_16s0148g00360	Vitvi16g02021	5.43073	5.52273	5.48056	5.57719	5.29108	5.76264	4.69996	4.67209	4.75618	5.01549	5.16303	5.20726	4.24419	4.28712	4.31875	5.87506	6.08007	5.73676	PR5K (PR5-like receptor kinase)
VIT_16s0148g00370	Vitvi16g01262	3.34193	3.58425	3.76835	3.39988	3.52021	3.75166	2.99366	2.72722	2.70226	2.96716	2.93561	3.064	2.71653	2.68044	2.72635	3.29325	3.62252	3.36704	Receptor serine/threonine kinase
VIT_17s0000g00070	Vitvi17g01318	6.61849	6.75954	5.90857	7.40806	7.23357	7.3153	6.02223	6.88382	6.17836	6.71981	6.65607	6.52287	6.25176	6.21332	6.40632	6.54513	6.38126	6.23956	Unknown protein
VIT_17s0000g00110	Vitvi17g00016	6.21607	6.16584	5.67518	5.60556	5.60035	5.44364	6.09767	6.5375	5.99234	5.35249	4.97367	5.18219	5.49557	5.4196	5.54208	5.50759	5.37935	5.35825	Rubredoxin
VIT_17s0000g00130	Vitvi17g00018	5.53023	5.54254	5.46951	5.5876	5.59743	5.72831	6.15963	6.26336	6.05361	5.17582	4.98906	5.21197	5.0134	5.09478	5.45777	5.48587	5.54022	5.56606	SEC14 cytosolic factor
VIT_17s0000g00290	Vitvi17g00031	9.16536	9.3003	9.41365	8.73452	9.13332	9.17167	9.93409	9.63066	9.70615	7.94423	7.95773	7.81839	7.85305	7.82288	7.88115	7.98984	7.86754	8.09605	Alpha-mannosidase precursor lysosomal
VIT_17s0000g00680	Vitvi17g01328	4.1138	3.87469	3.99222	4.11916	3.97471	3.6507	3.96187	4.00055	4.12484	5.4316	5.19881	5.19363	4.46632	4.73784	4.90191	5.39069	5.2328	5.51316	No hit
VIT_17s0000g00710	Vitvi17g00061	9.02308	9.08809	9.22434	8.96862	9.50287	9.49624	10.7714	10.6675	10.5294	8.40106	8.41685	8.54752	8.42943	8.43481	8.39595	8.88614	8.9097	8.73479	DNA-binding protein
VIT_17s0000g00730	Vitvi17g00062	8.44573	8.59608	8.88132	8.31814	8.7137	8.78117	10.1825	9.92539	9.99507	7.96547	8.03961	8.10683	8.13311	8.14562	8.18232	8.96044	8.96461	8.89521	ATP binding / DNA binding
VIT_17s0000g00770	Vitvi17g00066	5.53519	5.38989	5.45241	6.54957	6.21708	6.19933	6.70614	6.91349	6.90153	6.33701	5.93464	6.06853	5.85744	5.9496	5.71796	6.28066	6.35956	6.26537	NAC domain-containing protein 83
VIT_17s0000g00820	Vitvi17g00069	5.38603	5.22551	4.85979	5.3022	4.92421	4.80153	6.69199	7.1634	6.87756	3.56463	3.4625	3.49955	3.83871	3.65227	3.60411	3.72891	3.67305	4.15549	Nodulin MtN3 family
VIT_17s0000g01400	Vitvi17g01348	7.6705	7.66641	7.65546	7.44915	7.8663	7.69491	8.62513	8.69051	8.74712	8.15558	7.93281	8.06917	8.19973	8.04657	8.13553	8.75477	8.63957	8.71207	Nucleotide pyrophosphatase
VIT_17s0000g01800	Vitvi17g00149	6.03323	5.92162	6.10814	6.44809	6.55273	6.60611	6.80712	6.58438	6.58217	6.24414	6.14958	6.22765	6.04531	6.12422	5.90814	6.24503	6.25864	6.21617	Unknown protein
VIT_17s0000g01820	Vitvi17g00151	2.24909	2.25124	2.40958	2.5502	3.30938	3.25473	2.29862	2.31216	2.22653	3.83882	4.00939	3.47039	2.55526	2.41406	2.38797	2.41937	2.45564	2.3016	Malate synthase, glyoxysomal
VIT_17s0000g01870	Vitvi17g00157	6.42748	6.48483	6.29585	5.50413	5.60456	5.55839	6.21229	6.44577	6.24577	5.73412	5.77445	5.6498	6.04736	5.99094	6.09988	6.05783	5.93038	6.10877	Indeterminate(ID)-domain 16
VIT_17s0000g02050	Vitvi17g00173	3.9719	4.0144	4.26754	4.88014	4.79616	4.74989	4.42655	3.99794	4.10336	4.2074	4.57177	4.17619	4.22692	4.08924	4.21274	4.321	4.58915	4.30358	Nudix hydrolase 17
VIT_17s0000g02360	Vitvi17g01365	6.64156	6.6968	6.64051	6.67093	6.31457	6.38418	6.6336	6.468	6.73375	6.29038	6.23745	6.14056	5.63845	5.57928	5.91413	6.78059	6.70392	7.0263	Receptor protein kinase
VIT_17s0000g02370	Vitvi17g01366	8.94663	8.83125	8.94735	9.00274	8.56558	8.63691	8.77134	8.62697	8.88274	7.9854	8.03788	8.09043	7.81142	7.6927	7.66935	8.44884	8.44016	8.46484	Receptor protein kinase
VIT_17s0000g02420	Vitvi17g00210	7.40863	7.54401	7.2244	6.54337	6.71726	6.67983	7.27794	7.38996	7.10446	6.70131	6.67286	6.69694	7.02568	7.08428	7.01914	7.12393	6.94728	6.98607	Auxin transport protein (PIN3)
VIT_17s0000g02560	Vitvi17g00224	5.47744	5.53425	5.43904	6.10793	5.96178	6.04132	5.82686	5.69437	5.73607	5.69212	5.6088	5.54995	5.20561	5.22436	5.29949	5.55389	5.50354	5.31444	No hit
VIT_17s0000g02630	Vitvi17g00229	2.18692	2.10742	2.02855	4.18746	4.27291	4.19921	2.07743	2.09398	1.98446	2.57324	2.3266	2.20705	2.0804	2.03211	2.18198	2.03631	2.10271	2.1879	TFL1 (Terminal flower 1)
VIT_17s0000g02680	Vitvi17g00234	5.95319	5.71825	5.75712	7.86587	7.50113	7.59059	5.67759	5.44843	5.73636	5.26163	5.21918	5.31905	5.28178	4.95111	5.1844	4.79827	5.21617	5.16133	ABA glucosidase
VIT_17s0000g02700	Vitvi17g00237	4.07257	3.98651	3.94809	3.96461	3.65818	3.40047	4.7917	4.60307	4.61697	3.15227	2.93906	2.89152	2.94983	2.89596	2.94181	3.10928	3.1285	3.11388	Alpha-dioxygenase 2
VIT_17s0000g03230	Vitvi17g00278	7.54743	7.80032	7.76765	7.09888	7.33655	7.42869	8.12201	7.86138	8.04295	6.54528	6.73508	6.8265	6.33931	6.39437	6.15118	6.82567	6.70879	6.81024	Alpha-mannosidase
VIT_17s0000g03370	Vitvi17g00291	7.60126	7.81859	7.74025	6.77845	7.2782	7.31168	7.80723	7.92394	7.81175	6.97392	6.86186	6.73071	6.65833	6.82055	6.67204	7.63671	7.43913	7.61169	Calmodulin-binding protein
VIT_17s0000g03390	Vitvi17g00293	4.41481	4.20169	4.23608	4.15418	4.00179	4.30751	5.05166	5.02135	5.20813	4.33773	4.29199	3.89898	4.28783	3.86286	4.0865	4.70245	4.94481	4.76002	Calmodulin binding protein
VIT_17s0000g03450	Vitvi17g01397	4.26669	4.33908	4.20166	4.0259	4.12389	4.27597	3.67806	3.76545	3.64302	3.78316	3.86701	3.85352	4.03547	3.79252	3.8415	4.12364	3.91025	3.91879	No hit
VIT_17s0000g03670	Vitvi17g00318	6.01111	6.15236	6.18558	6.2926	6.14458	6.31147	6.90715	6.95916	6.87454	5.50804	5.39822	5.63932	5.50631	5.60227	5.46411	6.41405	6.26626	6.27396	Unknown protein
VIT_17s0000g03690	Vitvi17g00320	11.4502	11.3426	10.9214	10.8776	10.7755	10.5135	11.8901	12.4471	11.9216	10.6576	10.3555	10.3528	10.5095	10.3373	10.4763	10.8876	10.7047	10.8932	Ribulose-1,5-bisphophate carboxylase/oxygenase small subunit
VIT_17s0000g03780	Vitvi17g01409	6.19952	6.22401	5.76445	6.10672	6.16016	5.9186	6.4268	7.45237	6.84312	7.19846	6.7941	6.8204	7.26865	6.82628	7.24975	7.83586	7.61808	7.9017	No hit
VIT_17s0000g03790	Vitvi17g00331	8.98054	9.13152	8.98983	10.169	9.99243	10.0591	9.32666	9.44256	9.41674	10.0416	9.96413	9.89091	9.62614	9.69993	9.84367	9.74807	9.68709	9.71725	Unknown protein
VIT_17s0000g04030	Vitvi17g00356	7.90214	7.61752	7.65568	6.99996	7.04949	7.14585	7.55865	7.58245	7.4848	7.00348	7.03687	7.12486	7.1044	7.11974	7.30674	7.17864	7.18089	7.15778	Endonuclease
VIT_17s0000g04150	Vitvi17g00371	7.59296	7.52996	7.19987	6.30836	6.85887	6.57928	7.01589	7.30579	7.39468	6.92759	6.67682	6.77567	6.94338	6.96476	7.00404	7.05204	6.83164	7.02555	Leucoanthocyanidin reductase
VIT_17s0000g04840	Vitvi17g01433	6.11939	6.03673	6.413	7.27867	7.04196	7.21631	6.90279	6.42012	6.67688	6.98832	7.27348	7.24104	6.60726	6.81357	6.83169	6.71796	6.8817	6.58701	Sterile alpha motif (SAM) domain-containing
VIT_17s0000g04880	Vitvi17g00450	5.5445	5.56987	4.82934	4.99644	5.13448	4.8029	4.87271	5.39242	5.37117	5.95232	5.32821	5.34626	4.81378	4.99245	5.02364	5.76598	5.46199	5.85133	Dirigent protein
VIT_17s0000g05020	Vitvi17g00473	4.02653	4.06657	4.16269	4.05771	4.17339	4.06159	4.99093	4.797	5.0564	3.73422	3.80009	4.03271	3.97785	4.04453	3.84369	4.21758	4.32649	4.33304	Squamosa promoter-binding protein 6 (SPL6)
VIT_17s0000g05250	Vitvi17g00497	6.00474	6.35127	6.32125	6.01215	6.18181	6.1078	6.72884	6.81466	6.761	5.62345	5.73055	5.64024	5.99502	5.6906	5.65153	5.91877	5.81845	5.82339	Unknown protein
VIT_17s0000g05270	Vitvi17g01447	2.25055	2.34849	2.45642	5.09729	4.94982	4.92868	2.33528	2.46991	2.37596	2.31353	2.24308	2.53931	2.33922	2.46286	2.58091	2.47048	2.72476	2.55123	Unknown protein
VIT_17s0000g05280	Vitvi17g01448	1.30109	1.30241	1.30766	1.9348	2.73708	2.72873	1.33078	1.33867	1.28715	1.50259	1.45117	1.30742	1.43126	1.30933	1.29954	1.31131	1.30066	1.33252	UPF0737 protein AFP3
VIT_17s0000g05610	Vitvi17g00538	4.45617	4.17579	3.44619	3.16134	3.5757	3.21827	3.81961	4.43727	3.92902	3.47681	3.2715	3.25895	3.234	3.61366	3.4457	3.27428	3.32588	3.57334	Isopiperitenol dehydrogenase
VIT_17s0000g05790	Vitvi17g00554	8.22824	8.1128	8.12565	8.68068	8.28562	8.33126	7.88922	8.2223	7.87376	8.30415	8.32807	8.30771	7.83163	7.95796	7.92137	7.48131	7.34449	7.40367	Cupin, RmlC-type
VIT_17s0000g05870	Vitvi17g00565	3.7796	3.55709	3.62415	4.36999	4.32618	4.62137	4.06569	3.82532	4.04364	3.74356	3.65874	3.70463	3.46858	3.71463	3.62558	4.00402	4.09539	4.24189	Aldose 1-epimerase protein
VIT_17s0000g06000	Vitvi17g00578	7.30658	6.97498	7.00431	7.71012	7.86472	7.66326	6.94596	6.98701	7.12971	8.1494	7.89309	7.86203	8.01932	7.81283	7.75701	7.78627	7.79386	7.88211	Basic helix-loop-helix (bHLH) family
VIT_17s0000g06210	Vitvi17g00601	8.5019	8.04475	7.16802	6.68576	6.34537	6.34572	7.04082	8.14262	7.46787	5.41886	5.3712	5.12292	5.23056	5.2275	5.42365	5.50091	5.43312	5.33841	GASA like
VIT_17s0000g06280	Vitvi17g00608	9.78366	9.90191	9.69297	9.09373	9.65303	9.52272	10.1844	10.4712	10.2318	9.45248	9.31894	9.20835	9.30221	9.22966	9.31287	9.37294	9.19355	9.34197	Geranylgeranyl reductase
VIT_17s0000g06310	Vitvi17g00611	9.41191	9.45942	9.61024	8.93194	8.6855	8.69432	9.38687	9.17538	9.48231	8.88608	8.91206	8.84849	9.22364	9.24714	9.1856	9.1019	9.0932	9.20747	Cycling DOF factor 2
VIT_17s0000g06350	Vitvi17g00615	6.0141	5.89972	6.00049	5.92753	6.29518	6.37256	6.99241	7.15698	7.19396	5.75399	5.53468	5.50572	5.41484	5.42202	5.29968	5.71601	5.79274	5.47057	LHCA4 (Photosystem I light harvesting complex gene 4)
VIT_17s0000g06360	Vitvi17g00616	10.6389	10.5737	10.1191	9.69813	9.63181	9.73702	10.424	10.8097	10.5735	10.5069	10.5013	10.4363	10.2998	10.4145	10.3786	10.6296	10.5035	10.5222	Alpha-expansin 3
VIT_17s0000g06630	Vitvi17g00645	7.76484	7.74696	7.79833	7.58738	7.41655	7.49571	7.97484	7.60101	7.85737	6.71337	6.69117	6.82957	6.97071	6.89032	6.87016	7.45329	7.41486	7.57456	Unknown protein
VIT_17s0000g06920	Vitvi17g00677	5.4774	5.07537	5.27205	5.88152	5.26231	5.75049	4.87075	4.85235	4.9521	5.30704	5.42593	5.45029	5.42637	5.62266	5.76698	5.1476	5.24602	5.20295	Remorin
VIT_17s0000g06930	Vitvi17g00678	5.29207	5.20763	4.5699	4.3122	4.44132	4.15305	4.39176	4.83231	4.37139	4.60222	4.453	4.56806	4.93108	4.7011	4.68702	4.49028	4.38861	4.67158	Unfertilized embryo sac 10 UNE10
VIT_17s0000g07190	Vitvi17g00695	10.7078	10.7437	10.8648	12.9257	13.196	13.3115	11.8344	11.9409	11.0525	12.1783	12.119	12.1815	11.2725	11.2142	11.2268	11.021	11.02	11.032	Heat shock protein 101
VIT_17s0000g07250	Vitvi17g00702	6.39513	6.31397	6.53727	6.20667	7.0235	6.91381	7.14848	7.16094	7.02445	6.85273	6.90202	6.89068	6.74185	6.78989	6.75868	6.8479	7.01168	7.13176	Accumulation of photosystem one 3 (APO3)
VIT_17s0000g07540	Vitvi17g01522	4.7862	4.8935	4.93365	5.18631	4.91795	5.13009	4.97466	5.20132	5.12602	5.19327	5.25976	5.02278	5.53014	5.20037	5.51911	5.87285	5.65842	5.84134	paired amphipathic helix protein Sin3a
VIT_17s0000g07560	Vitvi17g01523	7.59356	7.69699	7.60533	7.55326	7.78613	7.72528	8.18723	8.28435	8.35217	7.69489	7.52095	7.83532	7.58877	7.52392	7.54994	8.33974	8.32555	8.34054	EDS1 (Enhanced disease susceptibility 1)
VIT_17s0000g07580	Vitvi17g00732	7.32823	7.36933	7.2297	7.17839	7.15166	7.06126	7.78025	7.80915	8.03004	6.35488	6.27649	6.30153	6.33496	6.2692	5.94145	6.67325	6.60759	6.60114	ARR6 typeA
VIT_17s0000g07670	Vitvi17g01527	6.62366	6.26226	6.21974	7.07292	6.98616	6.86536	5.72924	6.17604	5.97981	7.37043	7.17375	7.03985	6.69478	6.76398	6.96794	6.82174	6.67151	6.7388	Betaine-aldehyde dehydrogenase
VIT_17s0000g07840	Vitvi17g00758	9.57525	9.41327	8.70493	8.53899	8.51608	8.49948	8.65523	9.50808	8.84508	8.27829	7.87708	7.95072	8.05615	8.08692	8.24963	8.09336	7.94567	7.97729	Unknown protein
VIT_17s0000g08240	Vitvi17g00804	7.88471	7.89773	8.29499	7.9595	7.72117	7.84869	8.08253	7.48169	7.89014	6.61762	6.80374	6.56464	6.96811	7.21449	7.00404	6.20905	6.34172	6.57174	HT1 (high leaf temperature 1)
VIT_17s0000g08370	Vitvi17g00814	8.58471	8.64601	8.64934	9.27368	9.51757	9.48225	8.46938	8.49509	8.37917	10.3154	10.4424	10.4041	10.3597	10.4647	10.4812	9.37691	9.4851	9.48263	RCD one 2 (SRO2)
VIT_17s0000g08460	Vitvi17g00820	2.28513	2.10281	2.01485	1.51152	1.65903	1.54895	1.51162	1.60116	1.53767	1.71557	1.71376	1.5614	1.51264	1.56373	1.71625	1.68967	1.66688	1.80266	Carbonic anhydrase, chloroplast precursor
VIT_17s0000g08950	Vitvi17g00884	8.77335	8.56103	8.47707	9.40004	9.22439	9.29515	8.57169	8.80475	8.32122	8.52363	8.52793	8.54992	8.43098	8.48782	8.5549	8.60367	8.60457	8.52227	D111/G-patch
VIT_17s0000g08960	Vitvi17g00885	2.03162	1.97531	1.9174	2.62665	2.75661	2.5248	2.22101	2.17695	2.40983	2.00481	2.18009	2.04344	2.09194	2.04706	2.22956	2.11011	2.2333	2.01906	Raffinose synthase
VIT_17s0000g09000	Vitvi17g01554	3.31533	3.32245	3.43583	8.27374	9.67239	8.82789	3.56701	3.51451	3.23879	4.78599	4.98179	5.01216	3.97097	4.47792	3.95871	3.53803	3.31298	3.57682	Oleosin OLE-2
VIT_17s0000g09080	Vitvi17g00895	4.36696	4.44084	4.21373	3.34413	3.24343	3.48234	3.80279	3.25514	4.26758	3.06647	3.15598	2.9568	3.35116	3.29996	2.99777	3.15159	3.42911	3.29365	Myb domain protein 4
VIT_17s0000g09190	Vitvi17g00906	11.332	11.272	10.9524	11.4858	11.1182	11.0613	10.4469	10.7115	10.4291	12.0448	12.0394	11.9613	12.0839	12.1095	12.0345	11.596	11.4682	11.6248	Octicosapeptide/Phox/Bem1p (PB1) domain-containing protein
VIT_17s0000g09370	Vitvi17g00928	7.67416	7.88594	7.72201	7.03311	7.65561	7.51736	8.45909	8.92539	8.47441	7.9665	7.73524	7.60823	7.71318	7.62426	7.80466	7.86349	7.60213	7.86042	Elongation factor EF-Tu RABE1B
VIT_17s0000g09570	Vitvi17g01571	6.96773	7.08892	6.96933	6.75585	6.96753	7.06384	6.41004	6.73746	6.47943	7.52335	7.5124	7.60111	6.62424	6.46017	6.34553	8.59977	8.56471	8.64489	CYP71A26
VIT_17s0000g09710	Vitvi17g00964	7.05319	7.13619	6.97832	6.82085	7.37467	7.27051	8.12202	8.01737	8.13454	6.85242	6.88789	6.91234	6.48194	6.60203	6.38328	6.82933	6.89019	6.99441	Leucine-rich repeat transmembrane protein kinase
VIT_17s0000g09770	Vitvi17g00973	4.93174	5.00409	4.52227	4.35189	4.23195	4.3158	4.1029	3.98806	4.13974	4.40599	4.42946	4.52039	4.06209	4.40248	4.27825	5.15953	5.00229	4.95382	Cysteine proteinase
VIT_17s0000g10090	Vitvi17g01016	2.16268	2.16432	2.30818	2.20081	2.3962	2.15754	2.20101	2.21166	2.14557	2.47806	2.50332	2.63488	3.06875	2.68955	2.83775	3.27861	3.03742	3.34968	Xanthine/uracil/vitamin C permease
VIT_17s0000g10420	Vitvi17g01050	3.29619	3.37711	3.05612	3.78756	4.02964	3.89745	3.30141	3.33683	3.03404	3.4058	3.2452	3.0553	3.35841	3.52026	3.43015	3.21692	3.21445	2.94042	DNA-binding protein GT-1-related
VIT_17s0053g00020	Vitvi17g01140	0.0230276	0.0233717	0.0247621	0.517908	0.400966	0.56566	0.0311673	0.0334652	0.0194719	0.0289648	0.0223657	0.0246959	0.0315748	0.0252088	0.0226241	0.0257412	0.0229144	0.0316701	Unknown
VIT_17s0119g00120	Vitvi17g01105	6.6418	6.54042	5.93513	5.52124	5.67144	5.5029	5.5225	6.1147	5.8436	5.94833	5.79836	5.89761	5.41768	5.30325	5.58622	5.80882	5.27421	5.44473	Alpha-amylase/subtilisin inhibitor
VIT_17s0119g00150	Vitvi17g01613	4.90275	4.65406	4.48662	6.00818	5.69671	5.37797	4.28782	4.25486	4.22737	6.64316	6.43536	6.24704	5.02259	4.99919	5.12063	7.87447	7.70056	7.75417	Alpha-amylase/subtilisin inhibitor
VIT_17s0119g00280	Vitvi17g01121	3.82718	3.37165	3.46498	3.64543	3.27722	3.47957	3.49065	3.60727	3.3076	5.78804	5.6689	5.54723	3.85629	3.83059	3.94997	6.32926	5.99349	6.10997	Alpha-amylase/subtilisin inhibitor
VIT_18s0001g00170	Vitvi18g00119	8.14618	8.25932	8.2343	7.94815	8.44384	8.30542	9.15906	9.20105	9.22064	8.41318	8.26037	8.3154	8.38869	8.36253	8.39499	8.57134	8.52958	8.59005	Unknown protein
VIT_18s0001g00370	Vitvi18g00131	8.52489	8.55591	8.21869	8.22411	8.65502	8.5868	8.90656	9.13962	8.90154	6.36784	6.39581	6.48627	6.01114	6.1724	6.26993	6.93141	6.96814	6.97553	Ceramidase
VIT_18s0001g00470	Vitvi18g00137	9.53868	9.68567	9.58269	9.08205	9.52174	9.53837	9.64584	9.67979	9.44613	7.91769	7.84523	7.78756	7.55743	7.48795	7.42051	6.95936	7.20017	7.10215	Monocopper oxidase SKS5 (SKU5 Similar 5)
VIT_18s0001g00700	Vitvi18g00153	6.30158	6.30446	6.29261	6.9862	6.863	7.06257	6.4208	6.26805	6.38796	6.70231	6.76233	6.40396	6.45946	6.5614	6.469	6.74271	6.65824	6.66557	Mechanosensitive ion channel
VIT_18s0001g00740	Vitvi18g00156	4.11262	4.38902	4.28535	5.03211	5.24098	4.96809	4.13897	4.60541	3.73457	4.09356	4.35992	4.28361	3.64192	3.73888	3.64739	5.20463	4.84982	5.14369	Ornithine decarboxylase
VIT_18s0001g00820	Vitvi18g02503	4.86784	5.12055	5.22014	4.88123	5.4035	5.29515	5.78854	6.07739	5.83116	4.91215	4.754	4.8944	4.68824	4.5069	4.6303	5.12162	5.12302	5.1438	Thioredoxin-like protein CDSP32
VIT_18s0001g01060	Vitvi18g00181	9.24686	9.26015	9.15247	9.6472	9.35798	9.25126	8.48921	8.67421	8.70153	10.5332	10.3198	10.3687	10.8031	10.3841	10.4933	9.52891	9.62312	9.7053	Zinc finger (C3HC4-type ring finger)
VIT_18s0001g01160	Vitvi18g00191	2.48832	2.49174	2.44664	2.34675	2.36561	2.42322	3.12718	3.17377	3.02773	2.66677	2.63062	2.75642	2.34881	2.45035	2.67959	3.11799	2.92131	3.25043	Alcohol dehydrogenase
VIT_18s0001g01380	Vitvi18g01501	6.39099	6.2349	5.88254	8.12038	8.46601	8.52655	5.97709	5.91289	5.91884	7.62936	7.67039	7.71329	6.7036	6.52553	6.39793	7.95709	7.63883	7.81548	Oxidoreductase N-terminal domain-containing
VIT_18s0001g01570	Vitvi18g01510	5.12514	4.9002	4.57929	10.028	10.5856	10.2198	4.87645	5.20839	4.78912	7.20143	7.30938	6.6003	5.77241	5.85096	5.42346	5.59954	5.43374	5.56798	Seed maturation protein PM31
VIT_18s0001g01610	Vitvi18g01511	3.50633	3.2903	3.23229	8.66738	7.83064	7.75943	3.34564	3.38389	3.12871	4.53016	4.6329	4.23274	4.15885	3.62778	3.99334	3.57146	3.90792	3.54051	Heat shock protein 16.9 kDa class I
VIT_18s0001g01850	Vitvi18g00228	3.79738	3.47098	3.59257	3.54639	3.23444	3.34538	3.1959	3.75802	3.30603	5.08695	5.02899	5.01832	4.03935	3.98875	3.85589	4.06619	3.75845	4.1538	Amino acid permease
VIT_18s0001g02120	Vitvi18g00241	1.88482	1.88695	1.98262	3.69447	3.81046	3.66065	1.93337	1.94643	1.86229	2.01667	2.24052	1.98207	2.0372	1.89821	1.8823	1.99067	2.30944	2.13208	Metal transporter Nramp6
VIT_18s0001g02140	Vitvi18g00242	4.12527	3.99166	4.01653	3.61941	3.37062	3.75654	2.89739	2.75595	2.66255	3.00633	2.91972	3.00531	2.74364	2.83723	2.68414	3.07354	3.39357	3.51143	Metal transporter Nramp1
VIT_18s0001g02230	Vitvi18g00246	1.88759	1.77501	1.7819	2.19324	2.22584	2.15004	1.73449	1.74119	1.70034	2.11184	2.02896	1.84344	1.73567	1.78411	1.70956	2.44071	2.24316	2.25304	Beta-galactosidase / lactase
VIT_18s0001g02690	Vitvi18g00268	7.51209	7.4417	7.24184	8.54342	8.30522	8.03465	6.85921	7.14992	7.08796	7.91052	7.6694	7.5059	8.03021	7.54626	7.65777	7.79079	7.80862	8.02168	Unknown protein
VIT_18s0001g02740	Vitvi18g00272	9.56429	9.73072	9.62838	9.38346	10.0186	9.82527	10.6318	10.835	10.5635	9.49232	9.3288	9.25513	9.29152	9.24465	9.24274	9.46947	9.32225	9.47827	Photosystem II 22 kDa protein PSBS
VIT_18s0001g02750	Vitvi18g02532	8.95707	9.04236	9.29751	9.31097	10.0388	9.74016	9.703	9.5795	9.73057	9.9733	9.91795	9.90423	9.94462	9.82781	9.72518	9.61221	9.63611	9.7848	Unknown protein
VIT_18s0001g02760	Vitvi18g02533	7.84968	7.71858	7.46463	7.36065	7.5507	6.93647	6.69961	6.98604	6.31713	8.11763	7.93417	7.69068	7.2824	7.73961	7.71673	7.55692	7.60928	7.65615	Lipase GDSL
VIT_18s0001g02770	Vitvi18g02534	9.10942	9.28164	9.27448	9.12421	8.96878	9.01549	8.57646	8.40203	8.38829	9.79559	9.80724	9.84239	9.42849	9.537	9.43316	9.6275	9.7342	9.74167	Alpha-L-fucosidase 2 precursor
VIT_18s0001g02840	Vitvi18g01935	2.13632	2.23036	2.15213	4.63013	4.43801	4.41868	2.207	2.22552	2.10238	2.4731	3.2562	2.48888	2.31727	2.25071	2.13257	2.16086	2.2252	2.2111	Late embryogenesis abundant proteins
VIT_18s0001g02880	Vitvi18g03082	0.024248	0.0246006	0.0260249	0.466051	0.259992	0.71412	0.0325784	0.0349265	0.0206024	0.0303263	0.0893604	0.0259571	0.032995	0.0264824	0.0238346	0.0270274	0.024132	0.0330923	Seed maturation protein PM27
VIT_18s0001g02920	Vitvi18g03080	0.642259	0.642916	0.645565	1.62124	1.51754	1.14966	0.65761	0.661871	0.635417	0.653497	0.640992	0.64544	0.658368	0.646414	0.641487	0.647423	0.715364	0.658545	Late embryogenesis abundant proteins
VIT_18s0001g03180	Vitvi18g00291	3.66302	3.82539	3.42765	3.75986	4.25262	4.17939	3.7187	3.92777	3.85036	4.02403	3.93191	3.62911	3.17458	3.23548	3.03714	3.65068	3.30707	3.7708	Nodulin MtN21 family
VIT_18s0001g03470	Vitvi18g02541	9.16313	9.01545	8.40627	8.16268	7.88686	7.85173	8.68787	9.17845	8.10399	8.79638	8.4956	8.5404	8.78862	8.64287	8.91174	8.46072	8.50213	8.46467	Flavonol synthase
VIT_18s0001g03540	Vitvi18g00310	9.27348	9.18006	8.84659	8.16092	8.62496	8.51916	9.06116	9.58313	9.30155	7.77647	7.60519	7.60792	7.29717	7.67512	7.46856	8.17102	8.05244	7.89579	Auxin transporter protein 4
VIT_18s0001g03610	Vitvi18g00313	3.09367	2.84779	3.3323	3.82219	3.96741	4.02059	3.66046	3.32682	3.8823	2.84497	2.7788	2.92067	2.9418	2.74215	2.65551	2.87531	2.99912	2.87158	Auxin-independent growth promoter
VIT_18s0001g03910	Vitvi18g00326	7.72508	7.62739	7.2471	6.63003	7.07249	7.00334	7.36862	7.93536	7.64819	8.1194	8.05421	8.14565	8.19277	8.19593	8.37537	8.29089	8.05731	8.09879	Nitrate reductase 2 (NR2)
VIT_18s0001g03990	Vitvi18g00330	9.6367	9.51447	9.75814	10.3787	10.2325	10.2669	9.85165	9.59584	9.49574	9.7247	9.87903	9.92748	9.60063	9.85669	9.55062	9.57647	9.68648	9.55591	Stearoyl-ACP desaturase
VIT_18s0001g04080	Vitvi18g02442	1.92656	1.9286	1.93675	2.59366	1.99818	2.26423	1.97306	1.98565	1.90514	2.22064	2.00161	2.30501	1.97531	2.02448	1.92417	3.71409	3.71166	3.42911	Sesquiterpene synthase
VIT_18s0001g04120	Vitvi18g02298	3.67996	3.89132	3.66475	3.71802	3.78336	3.56794	3.59623	3.48381	3.32766	4.99571	4.85379	4.87982	4.37048	4.26109	4.31565	4.73075	4.99525	4.65758	(-)-germacrene D synthase
VIT_18s0001g04280	Vitvi18g02446	2.28431	2.22464	2.35535	2.89549	2.76513	2.83271	2.40468	2.34654	2.2089	3.01171	2.53509	2.69999	2.47578	2.41677	2.53856	2.87476	2.94749	2.65837	(-)-germacrene D synthase
VIT_18s0001g04290	Vitvi18g02553	6.3153	6.13895	6.15325	6.79997	6.81266	6.73595	6.5166	6.18224	6.4357	6.51468	6.49703	6.35895	6.56395	6.3579	6.48368	6.57311	6.86607	6.52256	No hit
VIT_18s0001g04750	Vitvi18g02557	0.933057	0.933977	0.937674	2.11437	2.02945	1.8532	0.954339	0.960181	0.923443	0.948674	0.931283	0.937499	0.95538	0.938855	0.931976	0.940259	0.932754	0.955623	Acetylcholinesterase
VIT_18s0001g04800	Vitvi18g02559	8.25109	8.12892	8.08583	7.98361	7.60686	7.78479	8.84352	9.09223	9.03313	7.00952	7.05498	7.06886	7.37929	7.61148	7.39402	8.4897	8.46584	8.24406	Hyperosmotically inducible periplasmic protein
VIT_18s0001g05030	Vitvi18g02570	7.50192	7.12137	7.48136	7.30483	7.59941	7.45822	8.1845	8.39404	8.23277	6.99296	7.03117	6.80273	6.47307	6.7317	6.88072	7.19242	7.12026	7.08891	Glucan 1,3-beta-glucosidase precursor
VIT_18s0001g05300	Vitvi18g00384	6.25152	6.19962	6.05192	6.88408	6.85464	6.98702	6.48511	6.60977	6.15413	6.65739	6.65493	6.54145	6.55671	6.5867	6.38168	6.75637	6.61339	6.70708	Trehalose-6-phosphate phosphatase
VIT_18s0001g05380	Vitvi18g00390	6.03412	6.12981	6.3266	5.48739	6.20174	6.08037	5.97753	5.77944	5.8967	5.12719	4.97798	5.16482	5.25167	5.46432	5.55354	5.63156	5.48796	5.95134	TTL1 (tetratricopetide-repeat thioredoxin-like 1)
VIT_18s0001g05840	Vitvi18g00416	6.97371	7.15561	6.81083	6.14533	6.68886	6.51435	6.6815	6.74752	6.65587	5.9183	6.09388	5.884	5.75273	5.77905	5.95546	5.35578	5.30113	5.71147	RNA recognition motif (RRM)-containing protein
VIT_18s0001g06060	Vitvi18g02581	6.84163	6.92455	6.78865	6.44106	6.55261	6.45988	7.66415	7.71549	7.55335	6.80333	6.70292	6.66632	7.0579	6.75587	6.75946	7.82078	7.84621	7.8718	UDP-glycosyltransferase 85A1
VIT_18s0001g06150	Vitvi18g00432	9.83578	9.83642	9.73866	8.80907	9.08928	8.87721	8.96261	9.03352	8.81901	7.49186	7.28675	7.40931	8.55036	8.35351	8.48573	7.73412	7.73776	7.85142	Phosphate-induced protein 1
VIT_18s0001g06160	Vitvi18g03200	5.85159	6.00538	5.79145	5.55797	5.46143	5.33663	6.0189	6.07093	5.99665	4.98054	5.0186	5.0858	5.35224	5.14742	5.39241	5.78954	5.95861	5.68759	TIR-NBS-LRR-TIR disease resistance protein
VIT_18s0001g06170	Vitvi18g02584	5.70079	5.62364	5.39472	4.47184	5.02379	4.95955	4.79951	5.72262	4.88472	4.34433	4.22594	3.94959	4.36101	4.46091	4.29886	4.34317	4.00804	4.12476	Phosphate-induced protein 1
VIT_18s0001g06280	Vitvi18g02222	5.01799	4.89208	4.839	5.05206	4.24999	4.45448	5.40271	4.68909	5.10004	4.11652	4.15701	4.44161	4.57625	4.69685	4.66702	4.71208	5.10619	4.97704	TIR-NBS-LRR disease resistance
VIT_18s0001g06320	Vitvi18g00441	1.72203	1.54565	1.55828	1.78415	1.66617	1.78323	1.33817	1.3429	1.31432	1.33364	1.62868	1.38849	1.48891	1.39058	1.32071	1.56717	1.49098	1.417	Cupin, RmlC-type
VIT_18s0001g06340	Vitvi18g02221	9.07801	9.02981	9.3484	9.216	8.8856	9.09656	9.61602	9.08089	9.32386	8.1659	8.39447	8.49053	8.64027	8.80451	8.72393	8.91395	9.10907	8.96682	RPS4 (resistant to p. syringae 4)
VIT_18s0001g06400	Vitvi18g02585	5.19194	5.37953	5.3179	5.26503	5.18925	4.94785	5.26628	5.33255	5.23785	5.10987	5.02195	5.07403	4.72636	4.93077	4.94713	5.9116	5.81069	5.8895	No hit
VIT_18s0001g06580	Vitvi18g00455	4.5057	4.51904	4.15391	2.8949	3.35242	3.60664	3.10392	3.13758	2.76631	3.07133	3.20634	2.82522	3.10991	2.76189	2.73757	3.13125	2.97954	2.82101	Plastocyanin domain-containing protein
VIT_18s0001g06720	Vitvi18g02192	5.79103	5.8282	5.95044	5.29404	5.93951	5.70099	6.42782	6.49148	6.39717	5.77194	5.47162	5.70464	5.50706	5.49725	5.64559	5.61737	5.64196	5.71772	Rieske [2Fe-2S] domain
VIT_18s0001g06750	Vitvi18g02190	6.79851	6.85718	6.45785	7.67742	7.62692	7.81181	6.34394	6.88325	6.34182	6.40985	6.17054	6.24568	6.09109	6.3643	6.38389	6.15957	6.02029	5.89921	Steroleosin-B
VIT_18s0001g06790	Vitvi18g00470	6.85877	6.8889	6.60391	7.52219	7.84782	7.7068	6.56342	6.32901	6.38405	8.665	8.5863	8.7222	8.31062	8.34709	8.40869	9.07763	8.92595	9.11967	Ripening regulated protein DDTFR18
VIT_18s0001g06910	Vitvi18g00480	6.47465	6.39342	6.38128	6.11507	6.53933	6.51733	5.9203	5.94633	5.87588	6.65997	6.98935	6.83814	6.40189	6.39812	6.16728	6.93105	6.88182	7.01123	Purine permease 1 PUP1
VIT_18s0001g07260	Vitvi18g00501	7.8584	7.68984	7.37664	8.45713	8.18454	8.27965	7.41274	7.3806	7.49995	7.91285	8.0677	7.98778	7.85652	7.79488	7.91677	7.93535	7.86709	7.87496	Chaperone protein dnaJ
VIT_18s0001g07840	Vitvi18g00548	9.47003	9.23632	8.26349	9.32599	9.03051	8.78846	7.90881	8.67306	8.04278	9.41642	9.0243	8.93872	9.40256	9.11072	9.33503	9.37747	9.22044	9.45875	Unknown protein
VIT_18s0001g08160	Vitvi18g02620	5.56411	5.66374	5.24507	5.55332	5.53858	5.41456	4.43441	4.69345	4.28335	6.87186	6.773	6.72341	6.42608	6.5828	6.65211	5.23083	5.09634	5.22134	No hit
VIT_18s0001g08240	Vitvi18g00589	6.88513	7.21743	7.23788	6.78636	7.02199	6.94957	7.93681	7.7008	7.9327	6.68976	6.70539	6.85086	6.47491	6.23702	6.22193	6.42596	6.4476	6.26684	Leucine-rich repeat transmembrane protein kinase
VIT_18s0001g08320	Vitvi18g00598	8.68578	8.6883	8.64442	8.28001	9.01736	8.71509	8.83596	9.0402	8.71773	8.2134	8.26351	8.33652	8.52142	8.51213	8.30404	7.79995	7.67307	7.85711	IMP dehydrogenase/GMP reductase
VIT_18s0001g08430	Vitvi18g02625	4.9495	4.99615	4.97117	4.92805	5.08873	4.99652	5.58737	5.48458	5.57611	4.48776	4.44438	4.28136	4.10863	4.32881	4.16173	4.50506	4.37107	4.26246	Branched-chain-amino-acid aminotransferase 2, chloroplast (Atbcat-2)
VIT_18s0001g08660	Vitvi18g02631	2.25596	2.2577	2.26471	2.29637	2.37628	2.31538	2.29658	2.30786	2.29765	3.02511	3.02288	3.11107	2.78479	2.58325	2.73533	3.36948	3.31514	3.34504	Unknown
VIT_18s0001g08710	Vitvi18g00628	5.37899	5.82023	5.70532	6.39898	6.23571	6.08921	6.53424	6.31306	6.72168	5.96822	5.87432	5.90728	6.05345	5.76752	6.01156	6.2944	6.30068	6.23955	BZIP transcription factor BZIP4
VIT_18s0001g08760	Vitvi18g00635	8.75313	8.50769	7.38038	7.40119	7.45669	7.25912	7.1026	7.80252	7.40306	8.36298	7.8592	8.00077	8.22258	7.98874	8.47835	8.26563	8.17484	8.23359	No hit
VIT_18s0001g08800	Vitvi18g00639	7.4623	7.44753	7.24732	7.04608	6.95589	6.77103	7.76668	7.95473	7.59682	6.45348	6.26608	6.29298	6.16699	6.2867	6.27567	6.32984	6.35128	6.28875	Lecithine cholesterol acyltransferase-like protein
VIT_18s0001g08810	Vitvi18g02636	7.17453	7.09507	6.90656	7.40518	7.35244	7.45756	6.24087	6.3626	6.41288	8.78567	8.56458	8.51068	8.13443	8.11483	8.26464	7.42582	7.42279	7.39053	Unknown protein
VIT_18s0001g09010	Vitvi18g00651	5.54222	5.89289	5.59531	5.97595	6.69068	6.7211	5.60054	5.93392	5.89915	6.6322	6.66535	6.64079	6.626	6.63956	6.60392	6.63834	6.58146	6.77634	Unknown
VIT_18s0001g09040	Vitvi18g00654	6.4716	6.31583	6.05023	5.99004	5.5261	5.77389	5.83358	6.08397	6.00361	5.48463	5.30712	5.27103	5.50345	5.11156	5.29816	4.85363	4.81154	4.58968	LIM domain protein WLIM1
VIT_18s0001g09140	Vitvi18g00667	8.77009	8.64682	8.34628	8.09104	8.75453	8.51707	9.14383	9.76826	9.51557	8.61312	8.41176	8.39247	8.31706	8.14904	8.254	8.85863	8.52623	8.88531	Esterase
VIT_18s0001g09250	Vitvi18g00677	2.66131	2.46474	2.53789	3.11878	3.735	3.51431	2.33619	2.58414	2.41693	2.53149	2.77642	2.73583	2.25366	2.2218	2.33959	2.22449	2.27827	2.33967	Lateral organ boundaries protein 38
VIT_18s0001g09360	Vitvi18g00683	9.24496	9.34282	9.10585	8.65271	9.04644	9.06816	9.6134	9.93974	9.58692	7.59848	7.30187	7.19449	7.28139	7.43862	7.3999	7.49662	7.41691	7.42435	Hydrogenobyrinic acid a,c-diamide synthase
VIT_18s0001g09540	Vitvi18g00700	2.42254	2.42752	2.44722	5.9134	5.87263	5.96276	2.53094	2.55861	2.36866	2.89185	3.09336	2.95844	2.84906	2.73657	2.51303	2.46073	2.4209	2.64912	MADS-box agamous-like 67
VIT_18s0001g09910	Vitvi18g00730	8.54938	8.37799	8.0169	8.9583	9.27368	9.08656	8.52475	9.29687	8.78285	8.84188	8.5738	8.49132	8.28034	8.04992	8.11115	8.75785	8.44692	8.75064	L-asparaginase
VIT_18s0001g09920	Vitvi18g00731	3.10348	3.28268	3.31718	3.10359	3.03332	2.82573	4.59009	4.5275	4.54367	2.72215	2.49696	2.51649	2.66512	2.52072	2.49915	2.75651	2.5785	2.57245	Cyclin delta-3 (CYCD3_1)
VIT_18s0001g10040	Vitvi18g00743	2.78801	3.13817	3.05237	2.58209	3.06698	2.81733	3.84083	3.41512	4.42606	2.63436	2.35366	2.36908	2.4132	2.654	2.35538	2.52773	2.43018	2.4138	LRX1 (leucine-rich repeat/extensin 1)
VIT_18s0001g10350	Vitvi18g00773	1.56594	1.51252	1.63923	1.33959	1.38123	1.55508	2.12515	2.12353	2.16031	1.33403	1.38324	1.32297	1.34075	1.3243	1.31757	1.32569	1.38587	1.341	Subtilase family protein
VIT_18s0001g10580	Vitvi18g02681	4.95136	5.00122	4.60055	2.42842	2.71301	2.57905	3.01513	2.74511	3.02195	2.507	2.51131	2.54267	2.43236	2.37475	2.34999	2.47124	2.51878	2.53602	Glycosyl transferase family 8 protein
VIT_18s0001g10610	Vitvi18g02683	4.39491	4.29726	4.073	4.50266	4.33778	4.28542	4.94102	5.54784	5.50353	4.03967	3.8648	4.14335	4.09132	3.92109	3.9499	4.47298	4.33953	4.45099	No hit
VIT_18s0001g10620	Vitvi18g02684	5.91758	6.04729	5.97396	6.13568	5.70803	5.5415	6.86285	7.25866	6.88035	5.2289	5.17834	4.84679	5.40779	5.06946	5.16453	5.52586	5.46426	5.55328	No hit
VIT_18s0001g10640	Vitvi18g02686	2.44779	2.50751	2.57909	2.59822	2.80405	2.49057	2.88475	3.68329	3.54261	2.28931	2.49551	2.46512	2.53539	2.2708	2.44358	2.59195	2.82313	2.53635	No hit
VIT_18s0001g10830	Vitvi18g02692	5.87843	5.75206	5.701	5.54669	5.33226	5.08263	5.44244	5.23766	6.13158	4.68498	4.55033	4.78303	4.3687	4.33679	4.28319	5.21067	4.73204	4.94578	Patatin
VIT_18s0001g11370	Vitvi18g00867	7.01868	7.09333	6.76748	6.40488	6.28994	6.4158	7.04814	7.58646	7.24071	6.29307	5.99758	6.16874	6.04299	6.01567	5.96752	6.21822	6.23778	6.42335	Cytochrome b6f complex subunit (petM)
VIT_18s0001g11490	Vitvi18g02717	1.49186	1.42936	1.43276	1.91292	2.05372	1.8727	1.52864	1.45404	2.27417	1.58925	1.60206	1.49941	1.53048	1.50173	1.54877	1.43515	1.70954	1.60647	CYP82C1p
VIT_18s0001g11520	Vitvi18g02720	7.5486	7.52478	7.37211	9.97485	9.68063	9.91303	6.42118	6.49368	6.28425	8.73452	8.67538	8.75174	7.46088	7.38846	7.41074	9.68044	9.75024	9.76068	flavonoid 3-monooxygenase
VIT_18s0001g11580	Vitvi18g00879	7.06619	7.04538	6.75051	6.55873	6.32802	6.39987	6.78865	6.99361	7.25883	6.7193	6.71826	6.80566	6.51464	6.62496	6.35194	6.81094	6.69867	6.58829	CYP82A3
VIT_18s0001g11600	Vitvi18g00882	9.11746	9.194	8.88531	8.07367	8.73485	8.52283	8.99195	9.5396	9.26094	8.73391	8.59745	8.53859	8.60042	8.53236	8.73444	8.38823	8.12122	8.32865	Transducin protein
VIT_18s0001g11610	Vitvi18g02724	10.2946	10.398	10.372	9.76592	10.1167	10.1386	9.71418	9.79539	9.76958	11.1296	11.1324	11.0939	10.8596	10.9244	10.9124	9.87387	9.67966	9.81399	No hit
VIT_18s0001g11630	Vitvi18g00886	9.61706	9.69589	9.72445	9.4835	10.1789	9.96339	10.3519	10.3533	10.1189	11.8009	11.7441	11.7925	12.047	11.8581	11.8192	12.0162	11.8189	12.1384	Allene oxide synthase
VIT_18s0001g11640	Vitvi18g00887	6.94409	6.9917	6.96187	7.84048	7.51926	7.53103	6.9286	7.07441	6.85118	7.35621	7.36845	7.44064	7.35109	7.32211	7.45348	7.45555	7.53932	7.43964	Unknown protein
VIT_18s0001g11710	Vitvi18g00894	3.99211	4.08073	3.79131	3.3335	3.61606	3.6881	4.71823	4.79143	4.93768	3.16791	3.15995	3.24872	3.46793	3.47065	3.32704	3.66076	3.47424	3.91465	Photosystem II PsbO protein
VIT_18s0001g11830	Vitvi18g00905	7.24242	6.82362	6.69398	7.33931	7.13341	6.96615	6.74369	7.36508	6.94096	5.92142	5.74317	5.85325	5.62685	5.43158	5.78389	6.30204	6.28884	6.23792	Calmodulin
VIT_18s0001g11950	Vitvi18g02730	4.41125	4.45394	4.41612	4.27925	4.80045	4.90898	4.56021	4.52202	4.52894	5.35216	5.37051	5.13713	5.70118	5.56957	5.35283	5.9185	5.92645	6.05394	Unknown protein
VIT_18s0001g12000	Vitvi18g00922	7.82714	8.00598	7.93692	7.20784	7.83241	7.69465	8.47136	8.70976	8.60781	7.86323	7.84066	7.65343	7.66189	7.70136	7.88603	8.00261	7.70421	7.97133	Geranylgeranyl pyrophosphate synthetase 1, chloroplast precursor
VIT_18s0001g12390	Vitvi18g00955	10.1987	10.4223	10.1275	10.1873	10.9019	10.7613	11.1223	11.3087	10.9882	10.5211	10.4263	10.4304	10.7402	10.515	10.6148	10.7909	10.5867	10.8898	Glucan endo-1,3-beta-glucosidase 7 precursor
VIT_18s0001g12490	Vitvi18g00962	6.33587	6.46242	6.50161	5.73818	5.62451	5.59731	6.55122	6.65483	6.39822	4.90551	4.95228	5.16908	5.28628	5.49184	5.27627	5.50947	5.32419	5.2607	O-methyltransferase
VIT_18s0001g12690	Vitvi18g00979	9.13979	9.22778	9.01395	9.08865	8.63587	8.81089	9.28125	9.42461	9.19263	8.93901	8.77847	8.76953	8.81166	8.79513	8.79169	10.0004	9.95834	9.9461	Isoflavone reductase protein 4
VIT_18s0001g12700	Vitvi18g02755	6.20525	6.35885	6.37379	6.55366	6.12071	6.29362	6.59795	6.45488	6.75352	6.23776	6.14767	6.15293	6.29732	5.82845	6.14639	7.2107	7.24779	7.58195	No hit
VIT_18s0001g12860	Vitvi18g00992	5.15279	5.03013	5.1126	5.15725	4.98153	5.03351	5.63095	5.48573	5.9907	4.25964	4.47723	4.40869	4.35634	4.48817	4.13757	4.90585	4.99662	4.87051	Unknown protein
VIT_18s0001g12990	Vitvi18g01001	5.83046	5.84274	6.00935	5.48935	5.88125	5.56845	6.24643	6.38808	6.34688	5.89744	6.08825	6.05525	6.01381	6.18644	6.06691	6.94013	6.75721	6.95926	Anthranilate N-benzoyltransferase protein 1
VIT_18s0001g13200	Vitvi18g01019	4.45944	4.49449	4.53957	4.04494	4.51471	4.18625	5.6643	5.72706	5.82218	3.90083	3.80608	3.66097	3.89973	3.55539	3.97257	3.56381	3.72749	3.58469	Cytokinin dehydrogenase 5 precursor
VIT_18s0001g13210	Vitvi18g02773	8.48968	8.52772	8.17665	8.22863	8.06648	8.08369	7.26796	7.53462	7.48847	8.09162	7.95922	8.05694	8.52049	8.36107	8.52013	7.81022	7.73593	7.72195	Lectin jacalin
VIT_18s0001g13320	Vitvi18g01029	2.46801	2.31239	2.2361	4.2352	4.74217	4.67808	2.39718	2.31199	2.3419	2.55358	2.88123	2.41298	2.49873	2.33323	2.38552	2.42652	2.3071	2.40235	Dehydration-responsive element-binding protein 2D
VIT_18s0001g13360	Vitvi18g01034	5.44813	5.4259	5.16906	5.09258	5.36037	5.53491	6.40357	6.65088	6.35784	5.31402	5.52005	5.60183	5.48327	5.41395	5.38338	6.16937	6.19684	6.25533	Nodulin MtN21 family
VIT_18s0001g13770	Vitvi18g01072	5.63012	5.7115	5.74786	5.18854	4.95024	5.07355	5.47816	5.51988	5.74186	6.02812	5.84538	5.95662	5.9669	5.9177	5.80921	6.45215	6.43947	6.35379	Cytochrome P450, family 83, subfamily B, polypeptide 1
VIT_18s0001g13780	Vitvi18g02784	6.6064	6.39348	6.66845	6.16412	6.50038	6.3746	7.20839	7.21917	7.07707	6.21563	6.17245	6.45349	6.39709	6.36359	6.23601	6.76005	6.68863	6.89902	Cytochrome P450, family 83, subfamily B, polypeptide 1
VIT_18s0001g14260	Vitvi18g02796	9.32683	9.54586	9.7392	10.7667	10.7013	10.3747	9.68649	9.44753	9.8732	10.094	9.81666	9.83265	9.42836	9.40368	9.25176	10.4088	10.3961	10.6468	No hit
VIT_18s0001g14270	Vitvi18g02797	11.8096	11.7658	10.1065	11.2265	11.7158	11.2873	10.2152	11.7963	10.2676	11.6128	10.4381	10.4299	10.0482	10.1403	10.9274	12.113	11.5011	11.6704	Gibberellin-regulated protein 1 (GASA1)
VIT_18s0001g14440	Vitvi18g01129	6.88809	6.90151	5.95678	7.00684	7.61149	7.3177	6.63616	7.02733	6.66987	8.48042	7.98229	8.08241	8.01427	7.81427	8.14741	7.45861	7.24826	7.64161	Molecular chaperone DnaJ
VIT_18s0001g14450	Vitvi18g01130	7.43269	7.44797	7.56248	7.63912	7.0397	7.23311	8.18095	8.03824	8.06548	6.39464	6.5061	6.7051	6.68921	6.70629	6.69374	6.56871	6.68022	6.59133	Ferredoxin:nadp+ Oxidoreductase PETH
VIT_18s0001g14480	Vitvi18g01131	7.73857	7.56135	7.39977	6.73483	6.94227	6.98811	7.09967	7.37773	6.72346	7.18516	7.22338	7.39209	7.39869	7.65271	7.48807	7.81391	7.62885	7.67991	Thaumatin SCUTL1
VIT_18s0001g14660	Vitvi18g01148	6.3693	6.09135	6.20797	5.46566	5.88774	5.7993	6.57873	6.55645	6.24129	4.68146	4.44598	4.46208	4.4715	4.43224	4.41401	4.63923	4.66443	4.82385	P-glycoprotein 13
VIT_18s0001g14780	Vitvi18g02818	7.64782	7.62011	7.58856	7.50172	7.2504	7.1985	8.12116	8.18508	8.15925	4.69664	4.93122	4.79976	4.90264	4.853	4.62336	5.08828	5.16156	4.99904	Lipase 3 (EXL3) family II extracellular
VIT_18s0001g14910	Vitvi18g01167	7.07686	7.12954	6.89336	6.30673	6.23	6.12801	7.41146	7.79836	7.52745	5.73691	5.49331	5.50153	5.95608	5.78911	6.02817	6.07876	5.74514	5.95902	Mannitol dehydrogenase
VIT_18s0001g14920	Vitvi18g01168	3.99057	3.77414	3.45509	3.75832	3.84293	3.67073	3.75909	3.51096	3.78296	4.28743	4.10629	3.83895	3.71596	3.85026	3.79278	4.72584	4.61289	4.67657	Unknown protein
VIT_18s0001g15130	Vitvi18g02824	10.9398	10.8365	10.7112	10.4997	10.3759	10.3744	10.1713	10.348	9.98189	10.7809	10.7866	10.816	10.1124	10.2503	10.317	10.7957	10.8551	10.781	WD40 repeat protein
VIT_18s0001g15250	Vitvi18g01207	3.23459	3.17524	3.37216	4.47419	4.95795	4.69747	3.96556	4.2079	3.7649	4.36168	4.23884	4.1085	3.88922	3.67452	3.80953	3.59416	3.5873	3.64318	Unknown
VIT_18s0001g15310	Vitvi18g01213	6.41036	6.10961	5.61754	6.10315	5.8184	5.88754	6.46799	7.30845	6.78429	5.51185	5.32445	5.37964	5.16555	5.39581	5.27301	5.52927	5.55333	5.57109	Thioredoxin M-type
VIT_18s0001g15330	Vitvi18g01215	4.47278	4.35613	4.32733	5.22876	5.02541	4.72797	3.71997	4.01465	4.31389	3.44617	3.65766	3.45175	3.83307	3.91759	3.57332	3.72321	3.47988	3.9319	Nodulin MtN3 family
VIT_18s0001g15410	Vitvi18g01223	10.7948	10.8078	10.4192	10.4432	10.6834	10.5087	9.77066	10.072	9.91885	10.7733	10.6063	10.5445	10.0079	9.9226	9.88968	10.4618	10.3847	10.4616	Alcohol dehydrogenase 1
VIT_18s0001g15640	Vitvi18g02836	6.09024	6.03113	6.24364	6.56924	6.56319	6.28427	6.76964	6.96977	7.14132	6.05651	6.24424	6.09094	5.79003	5.82465	6.142	6.59734	6.8717	6.68818	Pathogenesis-related
VIT_18s0001g15650	Vitvi18g01248	3.48212	3.67458	3.66859	3.51997	3.64388	3.73861	3.94883	4.10378	4.11212	3.53693	3.58395	3.66723	3.41471	3.51991	3.51456	4.26616	3.90382	4.06143	Pathogenesis related protein
VIT_18s0001g15730	Vitvi18g01254	6.97856	7.00355	6.66416	6.63306	6.49723	6.58723	5.97979	6.5065	6.23088	6.1113	5.90893	6.03084	5.97487	6.03624	5.91829	6.01537	5.97907	5.9778	Dof zinc finger protein DOF3.5
VIT_18s0041g00280	Vitvi18g01966	9.7923	9.87267	10.0631	10.5361	11.1525	11.201	10.3932	10.3826	9.94364	10.3288	10.3888	10.3822	10.131	10.1603	10.1143	9.97011	9.86176	9.90039	T-complex protein 11
VIT_18s0041g00560	Vitvi18g01988	5.8056	5.72472	5.9426	5.5725	6.32698	6.16895	7.10218	6.93559	6.99613	4.67935	4.51541	4.4955	4.55892	4.62508	4.55821	4.47763	4.60096	4.86411	Proton-dependent oligopeptide transport (POT) family protein
VIT_18s0041g00590	Vitvi18g01994	6.92438	6.83318	6.80689	6.89812	6.54063	6.81458	6.50117	6.71407	6.95057	6.0061	6.1312	6.07839	5.8282	5.98245	6.10572	6.94413	7.02597	7.04173	Proton-dependent oligopeptide transport (POT) family protein
VIT_18s0041g01090	Vitvi18g02050	0.225282	0.225716	0.227469	0.404749	0.864259	1.03106	0.235504	0.23837	0.220781	0.31576	0.224445	0.227386	0.236013	0.228032	0.224772	0.228702	0.225139	0.236132	F-box domain containing protein
VIT_18s0041g01220	Vitvi18g02063	6.21311	6.23557	6.01667	5.8889	5.80805	5.6044	6.4677	6.58004	6.48946	5.40497	5.24985	5.21219	5.35469	5.41831	5.44291	5.67828	5.56541	5.69615	GCN5 N-acetyltransferase (GNAT)
VIT_18s0041g01230	Vitvi18g02066	8.94882	9.05243	8.93581	10.4503	10.8192	10.8136	9.65288	9.85852	9.25803	10.2225	10.1449	10.1334	9.63607	9.64323	9.73199	9.61953	9.50383	9.60117	Heat shock protein 70
VIT_18s0041g01880	Vitvi18g02133	9.4167	9.19991	8.94658	9.37508	8.80403	8.86005	7.16533	7.31817	7.38676	8.1145	7.85416	7.93037	7.03311	6.85153	6.98014	8.56788	8.46813	8.46466	MADS-box protein SEEDSTICK
VIT_18s0041g02010	Vitvi18g02138	2.52375	2.58228	2.75202	3.20916	2.83882	3.17121	2.5193	2.68173	2.44159	2.80987	2.99395	2.84293	2.44383	2.70833	2.52036	3.34918	3.13537	3.22024	12-oxophytodienoate reductase 1
VIT_18s0041g02390	Vitvi18g03177	5.39732	5.43958	5.62961	5.64871	5.55269	5.84765	5.73177	5.44806	5.42109	5.07943	4.92327	4.96414	5.14835	5.20427	5.48514	5.5806	5.68581	5.63141	Aldehyde oxidase 1
VIT_18s0072g00260	Vitvi18g01617	5.87885	5.88997	5.98448	6.81314	7.15054	7.112	5.5626	5.67885	5.42499	7.76288	7.61295	7.85299	7.29175	7.20318	7.15689	7.64513	7.52035	7.46164	Ethylene-responsive transcription factor related to APETALA2 6
VIT_18s0072g00480	Vitvi18g01636	2.85263	2.9111	3.08112	3.50123	3.76768	3.70098	3.37373	3.08615	2.95938	3.75897	3.80163	3.40464	2.86077	3.30467	3.25424	2.99259	2.95777	3.12458	Hydroxyproline-rich glycoprotein family protein
VIT_18s0072g00540	Vitvi18g02981	4.43207	4.708	4.36713	4.48481	4.31089	4.5921	4.30057	4.20494	4.21549	3.70462	4.02854	3.82651	3.85068	3.83588	3.78835	4.63873	4.42867	4.40972	Unknown
VIT_18s0072g00800	Vitvi18g02991	6.03635	5.95681	5.43596	5.35112	5.12224	4.99299	4.95333	4.89401	5.17138	5.7371	5.59052	5.51536	6.16827	5.84521	6.02877	5.96636	5.64977	5.65818	Histone H3
VIT_18s0072g01220	Vitvi18g01703	4.34547	4.41438	4.33429	3.13595	2.98677	2.82503	3.40378	3.45022	3.33099	2.97921	2.8303	3.13382	2.70364	2.73169	2.70757	2.93502	2.83729	2.8704	ABC transporter G member 3
VIT_18s0086g00180	Vitvi18g01376	5.44114	5.62997	5.48909	4.68511	5.25718	5.20986	5.12572	5.72004	5.53241	5.03999	5.27183	5.25079	5.28174	5.6502	5.37065	4.95105	4.77221	5.00138	MATE efflux family protein
VIT_18s0086g00270	Vitvi18g02868	2.8244	2.7401	2.93773	2.44626	2.51941	2.84748	3.58443	3.5217	2.94315	2.87038	2.62961	2.75876	2.67021	2.81399	2.63262	2.91282	2.68601	2.60198	Gag-pol polyprotein
VIT_18s0086g00320	Vitvi18g02870	3.6177	3.46671	3.54414	3.64365	3.77125	3.64396	3.51116	3.54055	3.24093	4.47967	4.44489	4.42885	4.52586	4.53736	4.71815	5.27567	5.04596	5.24386	No hit
VIT_18s0086g00410	Vitvi18g01405	3.45424	3.4588	3.47706	5.0005	4.86705	4.90274	3.5582	3.58633	3.40603	6.11061	6.17224	5.92241	4.238	4.31509	3.93821	4.98713	5.1318	4.97021	Auxin-binding protein ABP19
VIT_18s0086g00520	Vitvi18g02881	2.91529	3.13036	2.80464	3.62865	3.98428	3.76842	2.84661	2.86157	2.76955	3.45908	3.67771	3.82136	2.92782	3.10778	2.91116	4.21285	3.99523	3.85776	No hit
VIT_18s0086g00590	Vitvi18g01414	0.780488	0.781027	0.783204	0.874371	0.778795	0.778807	0.793255	0.79687	0.774927	1.23504	1.19285	1.35146	0.793896	0.783904	0.779857	1.09278	1.11129	0.952893	Auxin-binding protein ABP19
VIT_18s0086g00680	Vitvi18g02889	2.25766	2.32262	2.26526	2.89881	2.97435	2.84603	2.29316	2.38605	2.242	2.98664	2.74481	2.86475	2.58245	2.51233	2.37621	3.15382	2.79306	2.95388	No hit
VIT_18s0089g00010	Vitvi18g02327	7.37675	7.79016	8.10208	7.63685	8.07035	8.12836	8.43553	7.71374	7.82613	7.52665	7.56493	7.62038	7.03106	7.12957	6.63417	7.01811	6.87301	6.82867	Disease resistance protein
VIT_18s0089g00090	Vitvi18g02335	5.87962	5.67717	6.38272	5.82773	6.02329	5.8159	6.38078	5.88738	6.1403	4.95486	5.43762	5.39573	5.75921	5.67354	5.60937	5.20107	5.22348	4.69893	R protein L6
VIT_18s0089g00160	Vitvi18g03225	7.81321	7.73826	7.66322	6.66273	6.30801	6.32282	7.11313	7.32059	7.27786	8.0596	8.21983	8.22039	8.34818	8.45693	8.45897	8.95454	9.0114	8.90832	1,4-beta-mannan endohydrolase
VIT_18s0089g00910	Vitvi18g02390	9.00665	9.0979	9.19886	8.92607	9.518	9.48444	9.81814	9.66728	9.80859	9.96162	9.95595	9.99117	9.98668	9.94306	9.90488	9.90252	9.84429	9.84719	Auxin response factor 1
VIT_18s0089g00940	Vitvi18g02393	1.4495	1.45113	1.45767	2.80956	3.07116	2.98864	1.48622	1.49591	1.43208	1.57425	1.44633	1.54583	1.48796	1.45974	1.44757	1.46219	1.44896	1.48837	Lipase GDSL
VIT_18s0089g01010	Vitvi18g02396	8.76683	8.71578	8.68423	9.33563	8.97322	9.11345	9.41826	9.58798	9.40037	8.36597	8.44575	8.43455	8.56151	8.74106	8.56787	9.00914	9.00413	8.84096	Nitrate transporter NTL1
VIT_18s0089g01020	Vitvi18g03267	7.20359	7.08793	6.8946	7.36984	7.22177	7.29723	8.36669	8.62535	8.45775	6.50923	6.24165	6.35857	6.79747	6.84493	6.83545	8.139	8.1616	7.96746	Ethylene-responsive transcription factor
VIT_18s0089g01030	Vitvi18g02398	6.36421	6.66713	6.68602	6.66119	6.62252	6.62991	6.49854	6.27227	6.43034	6.66142	6.60399	6.7133	7.29012	6.94168	6.99951	6.2754	6.00236	6.18454	Ethylene-responsive transcription factor
VIT_18s0089g01170	Vitvi18g02408	7.71063	7.81284	7.94375	7.72507	8.2847	8.18799	8.81653	9.05597	8.87619	7.79681	7.54359	7.50474	7.38941	7.27402	7.39493	7.37683	7.18624	7.28703	LHCB5 (light harvesting complex of photosystem ii 5)
VIT_18s0089g01270	Vitvi18g02423	9.36096	9.31381	8.94111	10.7452	10.5177	10.691	9.23881	9.7043	8.50825	9.42175	9.3813	9.29607	9.07898	9.21022	9.19677	9.25536	9.0991	9.14197	Heat shock protein precursor 22.0 kDa class IV
VIT_18s0117g00210	Vitvi18g01868	1.0106	1.08406	1.09047	1.48472	2.20499	1.83967	1.20304	1.03491	1.12574	1.02452	1.0794	1.01453	1.03056	1.01574	1.00964	1.09497	1.01033	1.03078	Myb domain protein 4
VIT_18s0117g00550	Vitvi18g03065	5.4203	5.35147	5.10358	4.86651	4.80174	4.75721	4.92332	5.0718	4.7103	8.78663	8.60711	8.63058	8.21001	8.26344	8.19813	8.42122	8.35129	8.46924	Laccase
VIT_18s0117g00590	Vitvi18g03067	2.53542	2.40243	2.33619	2.46925	2.31691	2.38977	2.37852	2.39327	2.29958	3.99803	4.09137	4.07145	2.78276	2.74761	2.94443	3.25421	2.46832	2.85035	Laccase
VIT_18s0122g00180	Vitvi18g02468	5.83417	5.86262	5.54091	8.38274	8.27163	8.16396	5.79173	6.30703	5.51631	7.98196	7.77136	7.63293	6.40063	6.55552	6.60977	6.35319	6.21291	6.62385	Calmodulin CML37
VIT_18s0122g00360	Vitvi18g02473	5.28884	5.38783	4.96704	5.47887	5.17907	5.32337	5.36816	5.88199	5.59204	5.65528	5.46445	5.54524	5.61321	5.80977	5.73758	6.199	6.03407	6.07545	DC1 domain-containing protein
VIT_18s0122g00390	Vitvi18g01487	7.86512	7.90604	7.79476	6.773	6.62247	6.56223	7.09903	7.20567	7.1193	7.01063	6.84498	6.97978	6.94934	6.86953	6.78359	7.19167	7.2248	7.10102	Laccase
VIT_18s0122g00420	Vitvi18g01482	7.25758	7.4062	7.29202	4.84053	5.00397	4.87041	5.06463	5.32418	4.99006	4.41904	4.67491	4.40042	4.2665	4.56753	4.45823	4.46839	4.7212	4.92447	Laccase
VIT_18s0122g00620	Vitvi18g02476	4.13564	4.49814	4.27498	5.66321	5.31627	5.26524	4.18213	4.04344	4.07161	4.17328	4.32021	4.41448	3.58786	3.92739	3.59474	4.38954	3.99563	4.38674	Cinnamoyl-CoA reductase
VIT_18s0122g00690	Vitvi18g02906	5.31338	5.56136	5.42246	5.84047	5.62833	5.65317	5.11972	5.04888	5.0695	6.14863	5.8779	5.80362	5.43688	5.55126	5.3175	5.78004	5.95811	5.64199	Laccase
VIT_18s0122g00830	Vitvi18g00054	7.75728	7.91796	7.99794	7.19075	7.31309	7.41046	8.17347	8.17637	8.20376	7.82897	7.6677	7.83231	7.94332	7.74343	7.75446	7.78594	7.85483	7.69855	PMI1 (plastid movement impaired1)
VIT_18s0122g00960	Vitvi18g00068	10.8826	10.8345	10.5857	10.2649	10.9921	10.7559	11.2011	11.8327	11.4182	11.2724	11.071	11.074	11.1411	11.041	11.1086	11.0883	10.8372	11.062	Glyceraldehyde-3-phosphate dehydrogenase B, chloroplast precursor
VIT_18s0122g01210	Vitvi18g00087	4.89097	4.60046	4.3619	6.24425	6.06866	6.33369	3.91432	3.94827	4.0829	4.90083	5.20803	5.15312	4.26717	4.44279	4.2352	4.61431	4.66381	4.61046	Cuticular water permeability
VIT_18s0157g00140	Vitvi18g01567	3.08153	3.22176	3.09983	3.24811	3.60986	3.56678	3.16515	3.27506	3.10651	5.22135	5.33302	4.93967	3.91766	3.85048	3.78477	4.87713	4.48091	4.53891	Alliin lyase
VIT_18s0164g00030	Vitvi18g01431	6.35813	6.27257	6.20723	5.57199	5.89518	5.83567	6.72805	7.04165	6.93296	5.94865	5.61661	5.61405	5.79582	5.46232	5.45754	5.80942	5.69619	6.03842	ATP synthase delta chain, chloroplast precursor
VIT_18s0166g00250	Vitvi18g01285	6.57809	6.53211	6.76077	6.41643	6.95708	6.87225	6.64194	6.4041	7.82058	8.09393	8.06999	8.13277	7.41363	7.2352	7.05873	7.37993	7.31835	7.64326	No hit
VIT_19s0014g00410	Vitvi19g01800	10.7689	10.6812	10.3754	10.4199	10.2275	10.3369	9.92726	10.2241	9.93535	11.68	11.8661	11.7721	12.0426	12.0908	12.0231	12.3022	12.3579	12.2878	PMR5 (powdery mildew resistant 5)
VIT_19s0014g00750	Vitvi19g01820	5.36636	5.25413	5.59339	5.07462	5.23659	5.35594	6.14563	5.62023	6.05841	4.90517	4.77839	4.81813	4.53535	4.77728	4.85845	5.33448	5.05946	5.16764	Leucine-rich repeat protein kinase
VIT_19s0014g01220	Vitvi19g01837	0.440248	0.440716	0.442606	0.82151	1.05933	1.12777	0.451297	0.454409	0.435408	0.448311	0.439348	0.442516	0.537766	0.515026	0.4397	0.443936	0.506801	0.451978	Delay of germination 1
VIT_19s0014g01360	Vitvi19g00109	3.33302	3.7075	3.32412	3.08144	3.63658	3.12366	3.15241	3.49573	2.97824	4.86379	4.67454	4.63705	3.01173	2.79166	3.23413	2.87228	2.9721	2.84522	Curculin (mannose-binding) lectin
VIT_19s0014g01370	Vitvi19g00111	10.1215	10.0557	9.74105	9.67796	9.22205	9.39645	9.15025	9.54914	9.35957	9.17169	9.14192	9.17458	8.1712	8.3691	8.44644	8.86326	8.78294	8.75759	Curculin (mannose-binding) lectin
VIT_19s0014g01450	Vitvi19g00120	0.762729	0.763262	0.76542	1.13102	1.42479	1.28735	0.775377	0.778957	0.757218	0.848621	0.824201	0.765317	0.776011	0.898915	0.825158	1.02084	0.826233	0.858638	Delay of germination 1
VIT_19s0014g01640	Vitvi19g00138	9.36702	9.54809	9.54077	9.8461	10.3436	10.2354	9.69329	9.78922	9.49297	10.4752	10.3594	10.3602	10.2256	10.131	10.2246	10.1375	10.0793	10.1524	Malate dehydrogenase
VIT_19s0014g01690	Vitvi19g00141	1.25829	1.41389	1.32762	0.838591	0.740514	0.740527	0.916129	0.759111	0.736514	0.75185	0.741193	0.814242	0.91846	0.745787	0.741611	0.746646	0.807476	0.756215	Calmodulin-binding region IQD10
VIT_19s0014g01780	Vitvi19g00147	9.58427	9.61812	9.598	9.21515	9.97998	9.85822	9.72775	9.90433	9.46157	8.789	8.75639	8.72289	9.05805	9.04445	9.00034	8.309	8.02761	8.26592	BZIP transcription factor
VIT_19s0014g01890	Vitvi19g00158	8.22165	8.22035	7.89389	7.64418	7.59372	7.58996	8.28097	8.45852	8.18381	7.6689	7.43256	7.40665	7.59389	7.53316	7.60626	7.69683	7.58443	7.66417	Reticulon-4-interacting protein 1
[truncated: 163 more rows]
